# Supplementary material for: Proteome Mapping of Adult Zebrafish Marrow Neutrophils Reveals Partial Cross Species Conservation to Human Peripheral Neutrophils
Source: PLoS One. 2013 Sep 3;8(9):e73998. doi: 10.1371/journal.pone.0073998 (PMC3760823; doi:10.1371/journal.pone.0073998)
Supplement: Table S1 — a. List of all proteins identified in zebrafish neutrophils. b. List of associated identifier peptide sequences in zebrafish neutrophil. c. List of neutrophil proteins identified by unique single peptides. d. List of zgc and loc proteins identified in zebrafish neutrophils. e. List of zebrafish neutrophils proteins identified by IPI IDs. f. List of all annotated proteins identified in zebrafish neutrophils. (XLSX) [file pone.0073998.s005.xlsx]

## Sheet: Table  1a 
Table S-1a: List of all proteins identified in zebrafish neutrophils
S. No.	Peptide IDs	Mod. Peptide IDs	Evidence IDs	MS/MS IDs	Oxidation (M) Site IDs	Oxidation (M) Site Positions	Protein IDs	Majority Protein IDs	Peptide Counts (all)	Peptide Counts (razor + unique)	Peptide Counts (unique)	Protein Names	Gene Names	Protein Descriptions	Uniprot	Proteins	Peptides	Razor + unique Peptides	Unique Peptides	Peptides Neutophil_Ctrl	Razor + unique Peptides Neutophil_Ctrl	Unique Peptides Neutophil_Ctrl	Unique + Razor Sequence Coverage [%]	Mol. Weight [kDa]	Sequence Length	Experiment Neutophil_Ctrl	PEP	Sequence Coverage Neutophil_Ctrl [%]	Intensity	Intensity Neutophil_Ctrl	Only identified by site
1	1223;2136;3228;3998;6649;8573	1324;2310;3470;4302;7231;9313	3114;5433;7929;9915;9916;16765;21858	3788;6555;9517;12098;12099;20254;26510			IPI00480889	IPI00480889	6	6	6	Phb protein;Prohibitin	phb	Prohibitin	Q7T1D8	1	6	6	6	6	6	6	29.2	29.685	271	7	6.8358e-20	29.2	65469000	65469000
2	2726;3209;4732;6313;7566;7863;9122	2938;3451;5104;6867;8206;8531;9910	6805;7899;11901;15920;19192;19915;19916;19917;23140	8163;9483;14475;19269;23405;24217;24218;24219;27931	193	187	IPI00480914	IPI00480914	7	7	7	Dolichyl-diphosphooligosaccharide--protein glycosyltransferase 48 kDa subunit	ddost;zgc:66068	Dolichyl-diphosphooligosaccharide--protein glycosyltransferase 48 kDa subunit	Q6NYS8	1	7	7	7	7	7	7	28.3	48.533	441	9	2.6284e-45	28.3	53491000	53491000
3	4530	4871	11291	13742			IPI00480940	IPI00480940	1	1	1	D-dopachrome tautomerase	ddt;zgc:86714	D-dopachrome tautomerase	Q6IQL4	1	1	1	1	1	1	1	12.7	12.951	118	1	0.014683	12.7	2476700	2476700
4	1760	1898	4439	5324			IPI00480956	IPI00480956	1	1	1	Glutaredoxin 3	glrx3;txnl2	Glutaredoxin 3	Q5XJ54	1	1	1	1	1	1	1	4	36.335	326	1	5.9352e-06	4	1685000	1685000
5	2409;2439;6654	2600;2636;7236	6037;6161;16773	7228;7386;20262			IPI00480961	IPI00480961	3	3	3	Dual specificity mitogen-activated protein kinase kinase 6;Mitogen-activated protein kinase kinase 3	map2k3;map2k6	mitogen-activated protein kinase kinase 6	Q9DGE0	1	3	3	3	3	3	3	11.6	40.807	363	3	1.409e-09	11.6	1624400	1624400
6	805;2395;2725;3020;3638;3933;4655;5224;5620;6866	878;2586;2937;3250;3914;4235;5021;5624;6044;7459	1997;6007;6804;7488;9028;9029;9735;11706;12982;12983;12984;13980;13981;17404;17405	2345;7195;8162;8982;10990;10991;11787;14266;15679;15680;15681;16940;16941;21252;21253			IPI00480990;IPI00866193;IPI00920711	IPI00480990;IPI00866193	10;7;1	10;7;1	10;7;1	Arginyl-tRNA synthetase	rars	Arginyl-tRNA synthetase;similar to Arginyl-tRNA synthetase	Q5XJ11;Q7ZVF4	3	10	10	10	10	10	10	15.9	75.755	661	15	3.3784e-35	15.9	18386000	18386000
7	2444	2641	6169	7395			IPI00480992;IPI00932451	IPI00480992;IPI00932451	1;1	1;1	1;1	Proliferating cell nuclear antigen	pcna	Proliferating cell nuclear antigen;29 kDa protein	Q9PTP1	2	1	1	1	1	1	1	5	28.61	260	1	0.001674	5	1564500	1564500
8	2943;7277	3166;7897	7301;18454	8710;22527			IPI00481059;IPI00921732	IPI00481059;IPI00921732	2;2	2;2	2;2	Cullin 3	cul3;cul3b;cul3a;CUL3	Cullin 3;Cullin 3	B3DIU1;Q6P0Z1;Q6TEL5	2	2	2	2	2	2	2	3.3	88.782	766	2	2.437e-15	3.3	2954500	2954500
9	3093;4782;4993;6185	3328;5157;5381;6728	7639;7640;11997;12510;12511;12512;15538	9180;9181;14590;15146;15147;15148;18862	194;195	60;62	IPI00481155;IPI00898677	IPI00481155;IPI00898677	4;3	4;3	4;3	60S ribosomal protein L23	rpl23;zgc:73149	60S ribosomal protein L23;similar to ribosomal protein L23	Q6PC14	2	4	4	4	4	4	4	37.9	14.881	140	7	2.158e-17	37.9	67835000	67835000
10	183;6259;6260	198;6811;6812	437;15799;15800	499;19139;19140			IPI00510131;IPI00785666;IPI00506338;IPI00481218;IPI00845046;IPI00505549	IPI00510131;IPI00785666;IPI00506338;IPI00481218	3;3;3;3;1;1	3;3;3;3;1;1	3;3;3;3;1;1	Splicing factor, arginine/serine-rich 3;Splicing factor, arginine/serine-rich 3a;Splicing factor, arginine/serine-rich 3b	sfrs3;sfrs3a;zC263A23.9-001;CH1073-48M5.1-001;sfrs3b;zC263A23.9-002;CH1073-48M5.1-003;SFRS3	Splicing factor, arginine/serine-rich 3a;Splicing factor, arginine/serine-rich 3;Splicing factor, arginine/serine-rich 3;Splicing factor, arginine/serine-rich 3b	Q801U3;A5WWG4;Q801U4;A5WWG5;Q7T3G0	6	3	3	3	3	3	3	17.2	20.263	174	3	2.2388e-06	17.2	7468100	7468100
11	1073;7209	1166;7826	2772;18281	3416;22339			IPI00497809;IPI00933288;IPI00481235	IPI00497809;IPI00933288;IPI00481235	2;2;2	2;2;2	2;2;2	Programmed cell death 8 (Apoptosis-inducing factor);Programmed cell death 8;Pdcd8 protein	DKEY-103E21.3-001;pdcd8;PDCD8;DKEY-103E21.3-002	Programmed cell death 8;81 kDa protein;Pdcd8 protein	A2BGE5;Q6TEP2;A2BGE4;Q5XFY2	3	2	2	2	2	2	2	4.1	81.386	751	2	2.8543e-08	4.1	2248100	2248100
12	1704;1983;2967;5565;8558	1840;2146;3190;5988;9295	4329;4980;7376;7377;7378;7379;7380;13835;21819;21820;21821	5196;5946;8858;8859;8860;8861;8862;16775;26468;26469;26470			IPI00481285	IPI00481285	5	4	4	ATP-dependent RNA helicase DDX48;ATP-dependent RNA helicase eIF4A-3;DEAD box protein 48;Eukaryotic initiation factor 4A-III;Eukaryotic translation initiation factor 4A isoform 3	ddx48;eif4a3	Eukaryotic initiation factor 4A-III	Q7ZVA6	1	5	4	4	5	4	4	10.8	46.467	406	6	6.2916e-16	14.8	7515600	7515600
13	1237;5225	1338;5625	3141;12985	3815;15682			IPI00481300	IPI00481300	2	2	2	mRNA decapping enzyme;Histidine triad protein member 5	dcps	mRNA decapping enzyme	Q504K8;Q7T3L2	1	2	2	2	2	2	2	10.2	37.297	322	2	2.7892e-13	10.2	10376000	10376000
14	890	968	2211	2604			IPI00481301	IPI00481301	1	1	1	Integral membrane protein GPR175;Transmembrane protein adipocyte-associated 1 homolog	gpr175;tpra1;zgc:114103	Transmembrane protein adipocyte-associated 1 homolog	Q4V8X0	1	1	1	1	1	1	1	3.4	41.703	378	1	0.0027822	3.4	165160	165160
15	267;4600;5460;5743;6046;8731;8946	290;4945;5875;6184;6580;9487;9721	633;634;11528;11529;13595;14380;15227;15228;15229;15230;22215;22729	711;712;14067;14068;16509;17468;18506;18507;18508;18509;26905;26906;27479			IPI00481307;IPI00786777	IPI00481307	7;1	7;1	7;1	Ribosomal protein L7a	DKEY-226M8.3-001;rpl7a	Ribosomal protein L7a	Q6PBZ1	2	7	7	7	7	7	7	27.8	30.01	266	12	9.7347e-25	27.8	98195000	98195000
16	5558	5980	13822	16762			IPI00481314	IPI00481314	1	1	1	Novel protein similar to vertebrate von Hippel-Lindau binding protein 1 (VBP1, zgc:110686);von Hippel-Lindau binding protein 1	CH211-200P22.1;CH211-200P22.1-001;vbp1;zgc:110686	von Hippel-Lindau binding protein 1	B7ZDD4;Q503D5	1	1	1	1	1	1	1	4.1	22.282	195	1	0.014129	4.1	552930	552930
17	1168;1198;1431;5128;5247;6412;7486;7665;7905;8926;8975	1265;1297;1548;5525;5648;6976;8122;8314;8578;9701;9753	3024;3077;3675;12798;13044;16181;18970;18971;19428;19429;20020;20021;22692;22693;22798;22799	3694;3749;4463;15473;15758;19571;23134;23135;23664;23665;23666;24328;24329;27441;27442;27552;27553	196	257	IPI00481317	IPI00481317	11	11	11	Proteasome (Prosome, macropain) 26S subunit, non-ATPase, 7 (Mov34 homolog)	psmd7	Proteasome (Prosome, macropain) 26S subunit, non-ATPase, 7	Q7ZYX7	1	11	11	11	11	11	11	43.4	37.19	327	16	7.2183e-128	43.4	63814000	63814000
18	1271;2072;3272;5738;6067;7310;7832;7859;8829	1377;2245;3520;6179;6604;7934;8495;8526;8527;9590	3256;5273;5274;5275;8024;8025;8026;14374;15263;18546;19835;19836;19909;19910;19911;22451;22452	3971;6353;6354;6355;9616;9617;9618;17458;18544;22635;24125;24126;24211;24212;24213;27177;27178	197	155	IPI00481318;IPI00934743;IPI00507502;IPI00804319	IPI00481318	9;3;2;1	9;3;2;1	9;3;2;1	Mhc-UBA;Major histocompatibility complex class I UBA gene	mhc1uba;UBA*01;CH211-51F10.2-001	Mhc-UBA	Q31365;Q6GMG0	4	9	9	9	9	9	9	33.6	39.358	348	17	1.2361e-70	33.6	79036000	79036000
19	801;1919;4717;5825;5962	874;2074;5085;5086;6292;6487	1989;1990;4807;4808;11870;11871;11872;11873;11874;14583;14996;14997	2337;2338;5742;5743;14443;14444;14445;14446;14447;14448;17689;18217;18218	198;199;200;201	182;184;285;287	IPI00481328	IPI00481328	5	5	5			similar to Major facilitator superfamily domain-containing protein 2		1	5	5	5	5	5	5	14.2	56.408	506	12	1.8909e-25	14.2	11795000	11795000
20	2631;6770	2836;7358	6610;17175	7938;20956			IPI00481355;IPI00833292	IPI00481355;IPI00833292	2;2	2;2	2;2	LIM and SH3 protein 1;Lasp1 protein	lasp1;zgc:77542	LIM and SH3 protein 1;Lasp1 protein	Q6NYJ1;Q7SYA6	2	2	2	2	2	2	2	8.1	26.699	234	2	0.001333	8.1	4877400	4877400
21	6179;8544	6721;9280	15511;21794;21795	18819;26441;26442			IPI00481361;IPI00817370	IPI00481361;IPI00817370	2;1	2;1	2;1	Cytochrome c-1;Cyc1 protein	cyc1;zgc:123089	Cytochrome c-1;Protein	Q3B7R0;Q68EI6	2	2	2	2	2	2	2	9.4	33.714	307	3	2.6209e-08	9.4	10315000	10315000
22	966;4803;5317;7148;8766;9488	1051;5180;5725;7758;9524;10299	2434;2435;12051;12052;13279;13280;18117;18118;22307;24009	2966;2967;14649;14650;16119;16120;22127;22128;27024;28942	202	619	IPI00481386	IPI00481386	6	6	6	Solute carrier family 44, member 1	CH211-149G8.2-001;slc44a1	Solute carrier family 44, member 1	B8A445	1	6	6	6	6	6	6	11	71.938	645	10	6.3645e-27	11	7232600	7232600
23	1224;4178;6178	1325;4494;6720	3115;10396;15510	3789;12730;18818			IPI00481430;IPI00491722	IPI00481430;IPI00491722	3;3	3;3	3;3	Ribosomal protein S26, like;Ribosomal protein S26	rps26l;rps26	Ribosomal protein S26, like;Ribosomal protein S26	Q6PBZ2;Q6P6E2	2	3	3	3	3	3	3	31.3	13.007	115	3	2.3805e-08	31.3	12961000	12961000
24	308;595;1092;1859;1976;2493;2780;2856;2958;3446;5866;7653;8207;8452;8459	332;650;1185;2006;2007;2139;2692;2994;3075;3181;3704;6348;8301;8915;9179;9186	717;718;1511;2830;4667;4668;4969;6300;6301;6917;7104;7105;7106;7320;8469;14672;19405;19406;20886;21522;21532;21533	801;802;1731;3480;5590;5591;5935;7574;7575;8284;8499;8500;8501;8729;10176;17790;23641;23642;25414;26137;26147;26148	203	143	IPI00481461;IPI00934997	IPI00481461;IPI00934997	15;15	15;15	15;15	Chaperonin containing TCP1, subunit 6A (Zeta 1)	cct6a	Chaperonin containing TCP1, subunit 6A;58 kDa protein	Q7ZYX4	2	15	15	15	15	15	15	34.1	57.628	531	22	1.1381e-110	34.1	105880000	105880000
25	484;701;3706;4595;5810;6466;7197;7804;9439	523;765;3987;3988;4940;6272;7034;7813;7814;8464;10249	1189;1190;1754;9194;9195;9196;11521;14535;16299;18257;18258;19774;23910;23911;23912	1329;1330;2075;11166;11167;11168;14060;17633;19702;22315;22316;24063;28830;28831;28832	204;205;206;207	1;173;239;259	IPI00481491;IPI00512369	IPI00481491	9;4	9;4	5;1	Transportin 2 (Importin 3, karyopherin beta 2b)	tnpo2	Transportin 2	Q68EK8	2	9	9	5	9	9	5	13.4	100.68	889	15	1.4492e-54	13.4	18528000	18528000
26	3098;4039	3333;4344	7648;9997	9189;12189			IPI00481541;IPI00786645	IPI00481541;IPI00786645	2;1	2;1	2;1	Novel protein similar to diaphorase (NADH) (Cytochrome b-5 reductase) (Dia1);Cytochrome b5 reductase 3;Novel protein (Zgc:77071);NADH-cytochrome b5 reductase 2	CH211-133H2.2-001;cyb5r3;zgc:77071;CH211-161F1.2;CH211-161F1.2-001;cyb5r2;si:dkey-80c24.9;zgc:153291	Novel protein similar to diaphorase;NADH-cytochrome b5 reductase 2	Q1MTC9;Q6NYE6;Q0P487	2	2	2	2	2	2	2	5.7	33.769	298	2	0.00056352	5.7	6577800	6577800
27	279;1188;2377;3021;4568;4975;5279;5394;5612;5804;7146;8682;8683;9512	302;303;1286;2566;2567;3251;3252;4909;4910;5361;5362;5681;5805;6036;6265;6266;7754;7755;7756;9435;9436;9437;10323	654;655;656;3055;5967;5968;5969;5970;7489;7490;11381;11382;11383;11384;11385;11386;12472;12473;12474;13113;13114;13115;13116;13117;13118;13448;13449;13450;13965;14526;14527;18110;18111;18112;18113;18114;22112;22113;22114;22115;24049	734;735;736;3726;7154;7155;7156;7157;8983;8984;13851;13852;13853;13854;13855;13856;15100;15101;15102;15843;15844;15845;15846;15847;15848;15849;16351;16352;16353;16923;16924;17624;17625;22118;22119;22120;22121;22122;22123;22124;26784;26785;26786;26787;28988	208;209;210;211;212;213;214;215	1;41;54;135;217;273;352;368	IPI00481565;IPI00931368	IPI00481565;IPI00931368	14;13	4;3	3;3			im:7148243;42 kDa protein		2	14	4	3	14	4	3	14.1	49.306	440	11	6.5063e-241	41.8	71122000	71122000
28	4148;7260;7791;8679	4462;7880;8451;9432	10343;18414;18415;19739;22104;22105;22106;22107;22108;22109	12673;22482;22483;24020;26776;26777;26778;26779;26780;26781			IPI00481612;IPI00616362;IPI00490143;IPI00920853	IPI00481612	4;1;1;1	3;0;0;0	3;0;0;0	Septin 6	2012-09-06	Septin 6	Q6PHD7	4	4	3	3	4	3	3	8.6	49.601	432	4	1.6853e-11	10.6	9214900	9214900
29	138;445;2513;2737;3231;5714;5716;6497	148;482;2713;2950;3473;6155;6157;7065;7066	347;1102;6343;6344;6820;7934;14291;14293;14294;16369;16370	404;1232;7636;7637;8178;8179;9522;17311;17315;17316;17317;19787;19788	216	51	IPI00481614	IPI00481614	8	6	6	Actin-related protein 2/3 complex subunit 5	arpc5b;CH211-169J21.2-001	Actin-related protein 2/3 complex subunit 5	Q7ZWH4	1	8	6	6	8	6	6	57.3	16.613	150	9	6.1531e-67	62	124950000	124950000
30	7252	7872	18392	22458			IPI00481686	IPI00481686	1	1	1			DEAH (Asp-Glu-Ala-His) box polypeptide 15		1	1	1	1	1	1	1	1.4	88.39	769	1	0.00014442	1.4	557380	557380
31	705;1999;3814;6294	769;2165;4108;6847	1762;5056;9463;15875	2083;6028;11480;19218			IPI00481690;IPI00817707	IPI00481690;IPI00817707	4;2	4;2	4;2	Protein arginine methyltransferase 1;Prmt1 protein	prmt1	Protein arginine methyltransferase 1;29 kDa protein	Q6PFN7;Q803D9	2	4	4	4	4	4	4	13.8	40.116	348	4	1.8096e-11	13.8	11152000	11152000
32	1194;1204;4023;7491;8527	1293;1303;4327;8127;9260	3071;3087;9963;18981;21724	3743;3759;12155;23145;26364			IPI00481806;IPI00482055	IPI00481806	5;2	3;1	2;0	Novel protein (Zgc:56006);Ribosomal protein S6 kinase, polypeptide 3	CH211-114C12.12;CH211-114C12.12-001;rps6ka3;rps6ka3a	Ribosomal protein S6 kinase, polypeptide 3	B0R0M9;Q7ZVH8	2	5	3	2	5	3	2	4.9	82.541	732	3	8.1383e-12	8.9	7603500	7603500
33	494;792;3266;3809;4265;8719;9394;9434	533;864;3513;4102;4103;4590;9475;10201;10244	1208;1974;8008;8009;9451;9452;9453;9454;10611;10612;22193;23824;23825;23826;23827;23828;23903;23904	1350;2321;9597;9598;11467;11468;11469;11470;12970;12971;26881;28729;28730;28731;28732;28733;28822;28823	217;218	230;393	IPI00481810;IPI00654475	IPI00481810;IPI00654475	8;8	8;8	8;8	Hnrnpu protein;Heterogeneous nuclear ribonucleoprotein U;Nuclear ribonucleoprotein U-like protein	hnrnpu;hnrpu;DKEYP-8F4.2-001;zgc:111835	Heterogeneous nuclear ribonucleoprotein U;Heterogeneous nuclear ribonucleoprotein U	Q1ECZ7;Q5RHQ7;Q6PYX3;Q498X5	2	8	8	8	8	8	8	13.7	88.549	796	18	4.6618e-29	13.7	31768000	31768000
34	285	309	669	749	219	895	IPI00481816	IPI00481816	1	1	1	Novel kinesin motor domain containing protein	DKEY-38K3.2-001	similar to novel kinesin motor domain containing protein	A5PMW8	1	1	1	1	1	1	1	2	151.34	1376	1	0.089171	2	1398500	1398500	+
35	88;1386;3137;4272;5393	94;1501;3374;4597;5804	170;3525;3526;7759;10633;13447	198;4278;4279;9334;12993;16350			IPI00481824	IPI00481824	5	5	5	Xpo7 protein	xpo7	Xpo7 protein	B1H1M7;B3DLK1;Q6NUU3	1	5	5	5	5	5	5	7.5	124.05	1090	6	1.1434e-46	7.5	5716600	5716600
36	288;2815;4266;8763	312;3032;4591;9521	672;7024;10613;10614;10615;22301	752;8413;12972;12973;12974;27018			IPI00510254;IPI00481871;IPI00491168	IPI00510254;IPI00481871;IPI00491168	4;4;2	4;4;2	4;4;2	Zgc:85662 protein;Zgc:85662;Novel protein similar to vertebrate UDP-glucose pyrophosphorylase 2 (UGP2)	zgc:85662;CH73-233A22.2-001	Zgc:85662 protein;Zgc:85662;Novel protein similar to vertebrate UDP-glucose pyrophosphorylase 2	Q7SYB1;Q6NWJ8;B8JMZ1	3	4	4	4	4	4	4	6.5	56.516	506	6	5.079e-06	6.5	11559000	11559000
37	1796	1937	4526	5439			IPI00481882;IPI00901140;IPI00934139;IPI00934658	IPI00481882;IPI00901140;IPI00934139;IPI00934658	1;1;1;1	1;1;1;1	1;1;1;1	Zgc:77282	zgc:77282	Zgc:77282;28 kDa protein;28 kDa protein;14 kDa protein	Q6P0F5	4	1	1	1	1	1	1	11	28.061	263	1	1.64e-41	11	3424200	3424200
38	731;6514;7231;7856;9426	797;7083;7848;8522;8523;10235	1824;16404;16405;18358;19900;19901;19902;23890	2156;19823;19824;22421;24202;24203;24204;28807	220	129	IPI00481915	IPI00481915	5	5	5	Ribosomal protein L6;Rpl6 protein;60S ribosomal protein L6	DKEYP-51B9.1-001;rpl6	Rpl6 protein	Q567N5;Q6DRC6	1	5	5	5	5	5	5	21.9	30.541	265	8	1.3013e-30	21.9	43249000	43249000
39	4415	4748	10986	13395			IPI00481924	IPI00481924	1	1	1	E3 UFM1-protein ligase 1	ufl1;zgc:63562	UPF0555 protein KIAA0776 homolog	Q6PGY6	1	1	1	1	1	1	1	1.5	88.678	793	1	0.003104	1.5	1535400	1535400
40	671;2358;3339;3643;4209	732;2541;3591;3919;4528	1686;5894;8170;9046;9047;10472;10473	1933;7046;9781;11008;11009;12815;12816			IPI00481955	IPI00481955	5	5	5	Pre-mRNA-processing factor 39;PRP39 homolog	prpf39;si:dz261o22.3	Pre-mRNA-processing factor 39	Q1JPZ7	1	5	5	5	5	5	5	8.4	85.946	752	7	2.1396e-10	8.4	9657300	9657300
41	4;40;130;346;827;1077;1099;1320;1672;1770;2459;3873;4081;4217;4601;4669;4670;4684;4685;5019;5096;5133;5581;5582;5617;5661;5852;5956;6024;6379;6486;6503;6665;6811;7848;7890;7891;8164;8277;8687;8745;8994;9027;9139;9472	4;5;44;138;139;372;373;901;1170;1192;1193;1430;1431;1808;1908;2657;4171;4387;4538;4946;5035;5036;5050;5051;5407;5489;5530;6004;6005;6041;6092;6328;6329;6476;6477;6478;6557;6940;6941;7054;7072;7248;7249;7402;8512;8513;8560;8561;8867;8988;9442;9503;9775;9811;9930;10283	15;16;17;85;86;302;303;304;305;306;307;308;309;310;811;812;813;814;815;816;817;818;819;820;821;822;2038;2039;2040;2041;2042;2043;2782;2783;2784;2785;2786;2787;2788;2837;2838;2839;2840;2841;2842;2843;2844;2845;2846;2847;2848;2849;2850;2851;2852;2853;2854;2855;2856;2857;2858;3377;3378;3379;3380;4253;4254;4465;4466;4467;4468;6205;6206;6207;6208;6209;6210;6211;6212;6213;6214;6215;6216;6217;9576;9577;…	20;21;22;96;97;98;337;338;339;340;341;342;343;344;345;346;905;906;907;908;909;910;911;912;913;914;915;916;917;2388;2389;2390;2391;2392;2393;2394;3426;3427;3428;3429;3430;3431;3432;3488;3489;3490;3491;3492;3493;3494;3495;3496;3497;3498;3499;3500;3501;3502;3503;3504;3505;3506;3507;3508;3509;3510;4115;4116;4117;4118;5112;5113;5365;5366;5367;5368;7433;7434;7435;7436;7437;7438;7439;7440;7441;7442;7443…	221;222;223;224;225;226;227;228;229	11;144;164;335;402;497;547;586;608	IPI00481966;IPI00510383;IPI00496748;IPI00898996	IPI00481966	45;7;2;1	45;7;2;1	45;7;2;1	L-plastin;Lymphocyte cytosolic plastin 1;Plastin-2	lcp1;pls2	Plastin-2	Q6P698	4	45	45	45	45	45	45	78.5	69.899	624	288	0	78.5	4951600000	4951600000
42	2213;4534	2391;4875	5605;11295	6736;13746			IPI00482042;IPI00483273	IPI00482042;IPI00483273	2;1	2;1	2;1	Galactosylceramidase b;Galactocerebrosidase;Galactosylceramidase	galcb;zgc:56444;galc;galca;si:ch211-199l3.4;zgc:92561	Galactosylceramidase b;Galactocerebrosidase	Q7ZUD5;Q5SNX7	2	2	2	2	2	2	2	2.9	74.439	664	2	2.132e-06	2.9	558990	558990
43	4461;7893	4795;8563	11070;19973	13480;24277			IPI00482097	IPI00482097	2	2	2	Proteasome (Prosome, macropain) 26S subunit, ATPase, 5	psmc5;zgc:92464	Proteasome (Prosome, macropain) 26S subunit, ATPase, 5	Q6AZC1	1	2	2	2	2	2	2	9.1	45.631	406	2	1.2549e-70	9.1	8371100	8371100
44	1708;1709;2425;6419;7401;7402;9433	1844;1845;2617;6983;8035;8036;10243	4333;4334;4335;4336;6061;6062;6063;6064;6065;6066;6067;6068;6069;6070;6071;6072;6073;6074;16189;18749;18750;18751;18752;18753;18754;18755;18756;18757;23900;23901;23902	5200;5201;5202;5203;5204;7257;7258;7259;7260;7261;7262;7263;7264;7265;7266;7267;7268;7269;7270;7271;19580;22867;22868;22869;22870;22871;22872;22873;22874;22875;22876;22877;22878;28818;28819;28820;28821			IPI00482100;IPI00613779;IPI00483947	IPI00482100;IPI00613779;IPI00483947	7;6;5	1;0;1	1;0;1	Histone H3.3;Histone H3	h3f3a;h3f3b.1;h3f3c;h3f3d;zgc:110292;zgc:56193;zgc:56418;zgc:64222;zgc:86731;zgc:113983	Histone H3.3;Histone H3;H3 histone, family 3A	Q6PI20;Q4QRF5	3	7	1	1	7	1	1	23.5	15.328	136	14	5.0999e-53	44.1	149850000	149850000
45	5107	5501	12761	15436			IPI00482111;IPI00502842;IPI00934710;IPI00866609	IPI00482111;IPI00502842;IPI00934710;IPI00866609	1;1;1;1	1;1;1;1	1;1;1;1	Zgc:64103;Flotillin-2a;Reggie-1a;Zgc:64103 protein	zgc:64103;flot2a	Zgc:64103;Isoform 1 of Flotillin-2a;Isoform 2 of Flotillin-2a;Zgc:64103 protein	Q6PFT0;Q98TZ8-1;Q98TZ8;Q98TZ8-2;A8KBR9	4	1	1	1	1	1	1	2.6	46.969	428	1	0.00026917	2.6	1515500	1515500
46	3012;8427	3242;9152	7469;21447;21448;21449	8959;26059;26060;26061			IPI00482142;IPI00864599	IPI00482142;IPI00864599	2;1	2;1	2;1	Vacuolar proton pump subunit C 1-A;V-type proton ATPase subunit C 1-A;Vacuolar proton pump subunit C 1-B;V-type proton ATPase subunit C 1-B	atp6v1c1;atp6v1c1a;zgc:64034;atp6v1c1b;atp6v1c1l;si:ch211-215i13.2;zgc:92684	V-type proton ATPase subunit C 1-A;V-type proton ATPase subunit C 1-B	Q7T385;Q5XIY6	2	2	2	2	2	2	2	6.3	44.314	383	4	7.2919e-32	6.3	7867800	7867800
47	3159;9155	3397;9949	7800;23239	9375;9376;28040			IPI00500501;IPI00482150	IPI00500501;IPI00482150	2;2	2;2	2;2	Pontin;RuvB-like 1;zPontin;RuvB-like 1 (E. coli)	ruvbl1;RUVBL1	RuvB-like 1;RuvB-like 1	Q8AWW7;Q6IQT8;Q6TGU6	2	2	2	2	2	2	2	7	50.367	456	2	8.4272e-07	7	23053000	23053000
48	169;4743;7792	184;5116;8452	416;417;11922;19740;19741	477;478;14499;24021;24022			IPI00482211	IPI00482211	3	3	3	Si:dkey-276i5.1 protein	si:dkey-276i5.1;wu:fb02f03	hypothetical protein LOC337230	Q4V9I4	1	3	3	3	3	3	3	5.8	86.31	764	5	1.8404e-11	5.8	7045300	7045300
49	571;711;7850	626;775;8515	1435;1777;19877	1611;2102;24174			IPI00482227	IPI00482227	3	3	3	PRP19/PSO4 homolog (S. cerevisiae)	prp19	PRP19/PSO4 homolog	Q7ZV92	1	3	3	3	3	3	3	6.1	54.733	505	3	4.309e-06	6.1	3125300	3125300
50	2158;8830	2333;9591	5503;22453	6630;27179			IPI00482254	IPI00482254	2	2	2	Guanine nucleotide binding protein (G protein), gamma 5;Guanine nucleotide binding protein gamma 5	CH73-344O19.3-001;gng5;GNG5	Guanine nucleotide binding protein gamma 5	Q6TH03	1	2	2	2	2	2	2	58.8	7.4675	68	2	2.2336e-43	58.8	19216000	19216000
51	8734	9490	22231	26938			IPI00627735;IPI00482294	IPI00627735;IPI00482294	1;1	1;1	1;1	Gabpa protein;E4tf1-60 transcription factor;GA-binding protein transcription factor, alpha subunit	gabpa;DKEY-192G7.1-001;e4tf	Gabpa protein (Fragment);Gabpa protein	Q7ZU34;Q9I9E8	2	1	1	1	1	1	1	3.1	53.446	478	1	0.016468	3.1	1206000	1206000
52	222;742;743;853;912;1032;1239;1261;1399;1400;1825;1848;1852;2435;3286;3473;3723;3750;4197;4198;4586;5367;5480;5946;6477;6478;6698;7503;8055;8195;9465;9466	242;808;809;928;991;992;993;1121;1122;1341;1342;1365;1366;1516;1517;1967;1968;1992;1993;1998;2630;2631;2632;3534;3734;3735;3736;4005;4006;4036;4037;4516;4517;4930;5777;5897;5898;6459;6460;6461;6462;7045;7046;7284;8140;8740;8741;8902;10275;10276	526;527;528;529;530;531;532;533;1847;1848;1849;1850;1851;1852;1853;1854;1855;1856;1857;1858;1859;1860;2127;2128;2129;2249;2250;2251;2252;2253;2254;2255;2256;2257;2258;2259;2260;2663;2664;2665;2666;2667;2668;2669;2670;2671;2672;3144;3145;3146;3147;3148;3149;3150;3151;3152;3153;3154;3155;3156;3157;3158;3159;3213;3214;3215;3216;3217;3218;3219;3220;3221;3222;3223;3224;3225;3226;3227;3228;3229;3230;32…	590;591;592;593;594;595;596;597;598;599;2187;2188;2189;2190;2191;2192;2193;2194;2195;2196;2197;2198;2199;2200;2201;2202;2203;2204;2205;2510;2511;2512;2513;2644;2645;2646;2647;2648;2649;2650;2651;2652;2653;2654;2655;2656;2657;2658;2659;3287;3288;3289;3290;3291;3292;3293;3294;3295;3296;3297;3298;3299;3818;3819;3820;3821;3822;3823;3824;3825;3826;3827;3828;3829;3830;3831;3832;3833;3834;3835;3836;3837…	115;116;117;119;120;121;122;123;124;230;231;232	16;47;119;123;132;153;190;227;283;305;325;355	IPI00482295;IPI00851883;IPI00851166;IPI00920131;IPI00919928	IPI00482295;IPI00851883;IPI00851166	32;22;16;10;8	1;1;1;1;0	1;1;1;1;0	Actin, cytoplasmic 1;Actin, cytoplasmic 1, N-terminally processed;Beta-actin-1	actba;bact;bactin1;bactzf	Actin, cytoplasmic 1;34 kDa protein;26 kDa protein	Q7ZVI7	5	32	1	1	32	1	1	4.5	41.766	375	10	0	90.1	102710000	102710000
53	22;2507;3322;4143;5153;7813	24;2707;3571;4455;5550;8474	40;6335;8139;10331;12845;19791	45;7626;9749;12660;15526;24080	233	326	IPI00482363;IPI00817852	IPI00482363	6;2	3;1	3;1	Proliferation-associated 2G4 ,b	pa2g4b	Proliferation-associated 2G4 ,b	Q6PHD8	2	6	3	3	6	3	3	9.1	43.475	394	3	6.2327e-19	17	5585900	5585900
54	3963;7467	4266;8103	9789;18934;18935	11844;23095;23096			IPI00482393	IPI00482393	2	2	2	Ferritin	fth1	Ferritin	Q9DDT0	1	2	2	2	2	2	2	10.2	20.719	177	3	0.00056515	10.2	13913000	13913000
55	3290	3538	8079	9677	234	217	IPI00482405	IPI00482405	1	1	1	Purinergic receptor P2Y, G-protein coupled, 5	lpar6;lpar6l;p2ry5	Purinergic receptor P2Y, G-protein coupled, 5	Q6PHE1	1	1	1	1	1	1	1	4.6	36.64	328	1	0.0038644	4.6	270280	270280
56	7285	7906	18483	22560			IPI00482415;IPI00920707	IPI00482415;IPI00920707	1;1	1;1	1;1	Transmembrane protein 179B	tmem179b;zgc:110591	Transmembrane protein 179B;12 kDa protein	Q7T392	2	1	1	1	1	1	1	5	24.545	219	1	0.00020639	5	1263400	1263400
57	6058;7842	6593;8506	15250;19851	18531;24148			IPI00619183;IPI00482453;IPI00861820	IPI00619183;IPI00482453;IPI00861820	2;2;2	2;2;2	2;2;2	Zgc:123349;Novel protein similar to vertebrate RAD23 homolog B (S. cerevisiae) (Zgc:123349);RAD23 homolog B (S. cerevisiae);RAD23 homolog B	zgc:123349;DKEY-241F21.2;DKEY-241F21.2-001;rad23b	Zgc:123349;RAD23 homolog B;11 kDa protein	A7YYB1;Q1L8N2;Q32PS7;Q6PHE9;Q6TLD0	3	2	2	2	2	2	2	4.7	43.895	404	2	0.00091413	4.7	1415400	1415400
58	6719;8888	7305;9660	17046;17047;22616	20775;20776;20777;27359			IPI00482476;IPI00863595	IPI00482476;IPI00863595	2;2	1;1	1;1			sb:cb754;321 kDa protein		2	2	1	1	2	1	1	0.2	492.15	4261	1	0.0070908	0.3	524870	524870
59	1192	1290	3067	3739			IPI00482591	IPI00482591	1	1	1	ATP citrate lyase	acly;aclya;zgc:92008	ATP citrate lyase	Q6DG67	1	1	1	1	1	1	1	1.5	119.71	1092	1	5.4859e-30	1.5	4472200	4472200
60	1475	1595	3789	4592			IPI00482600	IPI00482600	1	1	1	Complex III subunit 3;Complex III subunit III;Cytochrome b;Cytochrome b-c1 complex subunit 3;Ubiquinol-cytochrome-c reductase complex cytochrome b subunit	cob;cytb;mtcyb;mt-cyb;Cytb	Cytochrome b	Q9MIX8;B9TS57	1	1	1	1	1	1	1	2.4	42.818	380	1	0.00021024	2.4	2555800	2555800
61	4330;4730	4657;5102	10793;11898;11899	13169;14472;14473			IPI00482610;IPI00758760	IPI00482610;IPI00758760	2;2	2;2	2;2	Programmed cell death protein 10-B;Novel protein similar to programmed cell death 10 (Pdcd10, zgc:85629);Programmed cell death protein 10-A	pdcd10b;zgc:85629;DKEY-23H1.2;DKEY-23H1.2-001;pdcd10;pdcd10a;si:ch211-167c22.5	Programmed cell death protein 10-B;Programmed cell death protein 10-A	Q6NWL1;B8JJS6;Q6PHH3	2	2	2	2	2	2	2	10	24.425	210	3	0.00081395	10	20159000	20159000
62	850;895;4296;4587;5737;6142;6272;6504;7010;7917;8812;8860;9050;9327	924;925;973;4623;4931;4932;6178;6682;6824;6825;7073;7611;8591;9573;9625;9834;10128	2107;2108;2109;2219;2220;10694;10695;10696;10697;10698;10699;11473;11474;11475;11476;11477;14373;15442;15443;15826;15827;15828;15829;15830;15831;15832;15833;16387;16388;17746;20040;20041;20042;22412;22413;22414;22415;22526;22527;22528;22529;22970;22971;22972;22973;22974;23642;23643;23644	2489;2490;2491;2613;2614;13056;13057;13058;13059;13060;13061;13062;13962;13963;13964;13965;13966;13967;17457;18745;18746;18747;19166;19167;19168;19169;19170;19171;19172;19173;19174;19175;19805;19806;21657;24348;24349;24350;24351;27134;27135;27136;27137;27138;27139;27140;27259;27260;27261;27262;27263;27264;27731;27732;27733;27734;27735;27736;27737;28508;28509;28510;28511	235;236	22;214	IPI00482708	IPI00482708	14	14	14	Nccrp1 protein;Nonspecific cytotoxic cell receptor protein 1;NCC receptor protein 1	nccrp1;zgc:122987;DKEY-85K8.6-001;nccrp-1	nonspecific cytotoxic cell receptor protein 1	A1L1Z5;Q3B7F3;Q568V3;Q9PTD8	1	14	14	14	14	14	14	74.7	27.256	237	49	4.3198e-78	74.7	1100500000	1100500000
63	1563;3764;5115;5116;6900;7164;7165;8686;9496	1689;4053;4054;5512;5513;7496;7497;7776;7777;9441;10307	4006;4007;4008;9336;9337;12778;12779;12780;17487;17488;17489;17490;17491;17492;18164;18165;18166;22123;24020;24021;24022	4832;4833;4834;4835;4836;4837;11338;11339;15453;15454;15455;21346;21347;21348;21349;21350;21351;21352;22185;22186;22187;26795;28955;28956;28957	237;238	77;144	IPI00482732	IPI00482732	9	9	9	Rho GDP dissociation inhibitor (GDI) alpha	arhgdia	Rho GDP dissociation inhibitor (GDI) alpha	Q6P3J2;Q802W6	1	9	9	9	9	9	9	54.2	23.047	203	21	7.9364e-112	54.2	189110000	189110000
64	870;2566;2842;3698;4104;4349;5101;5310;5545;5812;6484	946;2768;3061;3979;4412;4678;5494;5716;5717;5967;6275;6276;7052	2154;6460;6461;7079;9180;9181;10232;10233;10825;12746;12747;13268;13269;13800;14543;14544;16345	2542;7762;7763;8473;11150;11151;12552;12553;13204;15421;15422;16106;16107;16108;16739;17641;17642;17643;19759	239;240;241;242	77;95;159;168	IPI00482761;IPI00934592;IPI00614099;IPI00920198;IPI00920012	IPI00482761;IPI00934592;IPI00614099	11;11;6;2;1	11;11;6;2;1	11;11;6;2;1	Glutathione S-transferase M;Novel protein similar to glutathione S-transferase M (Gstm);Zgc:173994 protein	DKEY-183P4.2-001;gstm;DKEY-183P4.6-001;zgc:173994	Glutathione S-transferase M;Glutathione S-transferase M;Zgc:173994 protein	B8JIS8;Q6PFJ6;A8KBR8	5	11	11	11	11	11	11	58	26.062	219	17	8.5726e-30	58	32393000	32393000
65	2901;3469;3966;5968;6905;9437	3120;3730;4269;6495;7502;10247	7214;8535;9793;15007;17497;23908	8617;8618;10301;11848;18228;21357;28828			IPI00650155;IPI00773804;IPI00482783;IPI00772875;IPI00570093;IPI00650525;IPI00650210;IPI00650151;IPI00650727;IPI00650412;IPI00650481	IPI00650155;IPI00773804;IPI00482783;IPI00772875	6;6;6;6;2;1;1;1;1;1;1	6;6;6;6;2;1;1;1;1;1;1	5;5;5;5;1;0;0;0;0;0;0	Nogo-B;Reticulon 4-l;Reticulon 4-l(-10/195);Reticulon 4-l(-63/188);Nogo-C2;Reticulon 4-m;Reticulon 4a;Nogo-C1;Reticulon 4-n	rtn4a;rtn4;zgc:92163	Reticulon 4-l;Reticulon 4-l;Nogo-C2;Nogo-C1	A0N0A7;Q4G5W2;Q4G5W0;A0N0A8;Q4G5V9;Q66HZ3;A0N0A9;Q4G5V8	11	6	6	5	6	6	5	22.4	35.734	322	6	9.3989e-15	22.4	56670000	56670000
66	2655;2779;2907;5861;8399	2861;2993;3127;6342;9123	6663;6916;7223;14666;21386	7995;8283;8627;17784;25982;25983	243;244	40;57	IPI00482801	IPI00482801	5	5	5	Novel protein similar to vertebrate signal peptidase complex (18kD) (SPC18);SEC11 homolog A (S. cerevisiae)	DKEY-77F17.7-001;sec11;sec11a	Novel protein similar to vertebrate signal peptidase complex	Q1LVK8;Q6DGR3	1	5	5	5	5	5	5	40.8	20.562	179	5	9.7643e-15	40.8	46809000	46809000
67	1947;2092;2270;4909;7198;9308	2106;2266;2450;5290;7815;10109	4897;5342;5709;12307;18259;23603	5858;6453;6849;14925;22317;28466			IPI00482833;IPI00920007	IPI00482833	6;1	6;1	6;1			amine oxidase, copper containing 3		2	6	6	6	6	6	6	10.2	86.31	754	6	4.2158e-23	10.2	3654600	3654600
68	675;1222;1510;2878;4120;5301;5595;5684;6492;6552;9242	736;1323;1632;3097;4431;5707;6018;6119;6120;7060;7124;10040	1690;3112;3113;3866;3867;7171;10276;13241;13242;13905;13906;14177;14178;14179;16360;16510;16511;16512;23447	1938;3786;3787;4679;4680;8570;8571;8572;12601;16079;16080;16853;16854;17152;17153;17154;19778;19934;19935;19936;28282	245	99	IPI00482908	IPI00482908	11	11	9	Peroxiredoxin 1;Peroxiredoxin 2	CH211-145G9.3-001;prdx1;prdx2;zgc:92891	Peroxiredoxin 2	Q6DGJ6	1	11	11	9	11	11	9	70.6	21.851	197	19	1.5992e-41	70.6	239300000	239300000
69	5891;7258;7472;9215	6380;7878;8108;10013	14713;18409;18940;23401	17834;22477;23101;23102;28234			IPI00482959	IPI00482959	4	4	4	Signal peptidase complex subunit 3 homolog (S. cerevisiae)	spcs3;zgc:85675	Signal peptidase complex subunit 3 homolog	Q6NWJ2	1	4	4	4	4	4	4	22.2	20.253	180	4	4.1997e-11	22.2	28828000	28828000
70	418;1385;1720;1913;3667;4414;5086;5350	454;1500;1856;2068;3945;4747;5479;5760	1038;1039;3524;4351;4795;9105;10985;12723;12724;12725;13368	1163;1164;4277;5222;5730;11073;13394;15397;15398;15399;16251			IPI00482978	IPI00482978	8	8	8	Zgc:77816	zgc:77816	Zgc:77816	Q6P4U8	1	8	8	8	8	8	8	37.2	32.517	282	11	7.6155e-48	37.2	33905000	33905000
71	2721	2933	6796	8154			IPI00482991;IPI00734952	IPI00482991;IPI00734952	1;1	1;1	1;1	Cleavage and polyadenylation specificity factor subunit 6;Cleavage and polyadenylation specific factor 6	cpsf6;DKEY-97M3.2-001	Isoform 2 of Cleavage and polyadenylation specificity factor subunit 6;Isoform 1 of Cleavage and polyadenylation specificity factor subunit 6	Q6NWC6-2;Q6NWC6;Q6NWC6-1;Q1L8Q2	2	1	1	1	1	1	1	2.5	60.359	558	1	0.0038336	2.5	519000	519000
72	5827;5862	6294;6343	14585;14667	17691;17785	246	57	IPI00483018	IPI00483018	2	2	2	NADH dehydrogenase (Ubiquinone) 1 alpha subcomplex 4, like	ndufa4l	NADH dehydrogenase (Ubiquinone) 1 alpha subcomplex 4, like	Q7ZTT8	1	2	2	2	2	2	2	18.3	9.4279	82	2	0.01132	18.3	748910	748910
73	2915;3225;8395	3135;3467;9119	7237;7926;21382	8642;9514;25978			IPI00483065	IPI00483065	3	3	3	Zgc:103420	ctsz;zgc:103420	Zgc:103420	Q5XJD4	1	3	3	3	3	3	3	11.3	33.635	301	3	2.5878e-06	11.3	14328000	14328000
74	2707;2717;4393;4978;5123;6859;7084;7683;8176;8828;9152	2919;2929;4724;5365;5366;5520;7452;7690;8332;8881;9589;9946	6775;6789;10933;10934;12487;12488;12791;12792;17393;17942;17943;19461;20799;22449;22450;23234	8132;8147;13340;13341;13342;15121;15122;15466;15467;21241;21891;21892;23702;25312;27175;27176;28035	247;248	76;182	IPI00483070	IPI00483070	11	11	11	ATP synthase	atp5o;wu:fk86d05;zgc:109976	ATP synthase	Q6DRD1	1	11	11	11	11	11	11	67.5	22.482	209	16	6.6135e-126	67.5	146370000	146370000
75	4070	4376	10144	12449			IPI00483082	IPI00483082	1	1	1	Faciogenital dysplasia protein;Faciogenital dysplasia	fgd	Faciogenital dysplasia protein	O93504;Q4V9K2	1	1	1	1	1	1	1	2.6	70.851	621	1	0.00077665	2.6	2300200	2300200
76	567;3711	619;620;3993	1420;1421;9201;9202	1596;1597;11173;11174	249	7	IPI00483085;IPI00501049	IPI00483085;IPI00501049	2;1	2;1	2;1	Surfeit gene 4, like;Surfeit locus protein 4	surf4l;surf4	Surfeit gene 4, like;Surfeit locus protein 4	Q6DGJ8;Q7SZQ7	2	2	2	2	2	2	2	11.5	30.293	269	4	1.4494e-56	11.5	12809000	12809000
77	3770	4060	9345	11350			IPI00868354;IPI00483128;IPI00806599	IPI00868354;IPI00483128;IPI00806599	1;1;1	1;1;1	1;1;1	Zgc:153916 protein;Novel protein similar to H.sapiens PKN1, protein kinase N1 (PKN1);Zgc:162290 protein	zgc:153916;CH211-214C7.6-001;zgc:162290	Zgc:153916 protein;hypothetical LOC560840;Zgc:162290 protein	A7MBL8;A2BGV5;A4QNX9	3	1	1	1	1	1	1	1.3	110.62	977	1	0.003048	1.3	1579000	1579000
78	3132;5229;6661;9189;9190	3369;5629;7244;9986;9987	7732;7733;7734;7735;7736;12989;12990;12991;12992;16783;23310;23311;23312	9305;9306;9307;9308;9309;15686;15687;15688;15689;15690;15691;20272;28116;28117;28118	250	69	IPI00483143	IPI00483143	5	5	5	Hm13 protein;Signal peptide peptidase;Histocompatibility (Minor) 13	hm13	Signal peptide peptidase	Q6IQA7;Q7SZC8	1	5	5	5	5	5	5	14.8	40.263	366	13	9.9802e-24	14.8	6954400	6954400
79	636;2600;2937;5986;7102;8405;9011	694;2804;3160;6515;7708;9129;9794	1606;6543;7289;15039;17972;21400;22876	1839;7867;8698;18263;21927;25997;27632			IPI00483203;IPI00854250	IPI00483203	7;1	7;1	7;1	Exocyst complex component 2;SEC5-like 1 (S. cerevisiae)	CH211-266I18.1-001;DKEY-25E12.1-001;exoc2;sec5l1	SEC5-like 1	Q5RGD7;Q6PGY8	2	7	7	7	7	7	7	9.4	103.41	918	7	4.0279e-21	9.4	5260900	5260900
80	55;64;734;985;986;1562;2798;3015;3016;3636;3762;3826;3828;4022;4620;5262;5776;6999;7752;7753;8693;9173;9361	59;68;800;1071;1072;1688;3012;3245;3246;3909;3910;3911;4050;4051;4120;4122;4326;4974;4975;4976;5663;5664;6223;7599;8410;8411;9449;9969;10163	112;113;114;115;116;117;118;131;132;133;1834;2512;2513;2514;2515;4005;6964;7472;7473;9013;9014;9015;9016;9017;9018;9019;9020;9021;9022;9023;9024;9331;9332;9333;9334;9482;9483;9486;9957;9958;9959;9960;9961;9962;11595;11596;11597;11598;11599;13075;13076;13077;13078;14449;17708;17709;17710;17711;17712;17713;17714;17715;19647;19648;19649;19650;19651;22136;22137;22138;22139;22140;22141;22142;22143;232…	130;131;132;133;134;135;136;137;138;156;157;158;2167;2168;2169;3102;3103;3104;3105;3106;4831;8342;8962;8963;8964;10975;10976;10977;10978;10979;10980;10981;10982;10983;10984;10985;10986;11332;11333;11334;11335;11336;11502;11503;11504;11505;11509;12146;12147;12148;12149;12150;12151;12152;12153;12154;14139;14140;14141;14142;14143;14144;15793;15794;15795;15796;15797;15798;15799;15800;15801;15802;1580…	251;252;253;254;255	94;169;244;359;368	IPI00483215;IPI00920457;IPI00498178;IPI00498955	IPI00483215;IPI00920457	23;14;7;4	18;13;4;2	18;13;4;2	Enolase	eno1	Enolase;33 kDa protein	Q6IQP5;Q6PC12	4	23	18	18	23	18	18	41.4	47.073	432	53	4.3681e-282	54.2	666050000	666050000
81	592;1953	647;2112	1508;4904	1727;1728;5866			IPI00499024;IPI00758929;IPI00483301	IPI00499024;IPI00758929;IPI00483301	2;2;2	1;1;1	1;1;1	Adenosylhomocysteinase	ahcyl2;ahcyl1;CH211-199O1.3-001;RP71-15H20.2-001;CH211-199O1.3-002;RP71-15H20.2-002	Adenosylhomocysteinase;Adenosylhomocysteinase;Adenosylhomocysteinase	Q6PC06;A5PMG4;B0R047;Q49S42;Q7T2B5;A5PMG3;Q49S41	3	2	1	1	2	1	1	1.9	65.087	591	1	0.0020193	3.4	169430	169430
82	1172;6972	1269;7570	3028;17645	3698;21541			IPI00639693;IPI00483337;IPI00858570	IPI00639693;IPI00483337;IPI00858570	2;2;1	2;2;1	2;2;1	DEAD (Asp-Glu-Ala-Asp) box polypeptide 3;Putative RNA helicase (DEAD box);Pl10	ddx3;DKEY-216E24.7-001;pl10	DEAD (Asp-Glu-Ala-Asp) box polypeptide 3;Putative RNA helicase;17 kDa protein	A2RV38;B0S6P6;O42375;Q6PBB2	3	2	2	2	2	2	2	3.1	78.334	709	2	3.2661e-32	3.1	3213400	3213400
83	1763	1901	4442	5327			IPI00483340	IPI00483340	1	1	1	GTPase-activating Rap/Ran-GAP domain-like protein 3;Novel protein similar to human and mouse GTPase activating Rap/RanGAP domain-like 3 (GARNL3)	garnl3;si:dkey-46k8.1;DKEY-125I20.1-001	GTPase-activating Rap/Ran-GAP domain-like protein 3	A5PF44;A5PN11	1	1	1	1	1	1	1	1.2	114.14	1015	1	0.0081257	1.2	4201600	4201600
84	368;1215;2367;4035;6455;7396;8981	397;398;1315;2550;4339;7021;8029;9761	877;878;879;880;3101;5939;5940;9989;16259;18737;22813	981;982;983;984;3773;7122;7123;12181;19650;22850;27567	256	138	IPI00483375	IPI00483375	7	7	7	Aldehyde dehydrogenase 7 family, member A1	aldh7a1	Aldehyde dehydrogenase 7 family, member A1	Q803R9	1	7	7	7	7	7	7	16.1	59.086	541	11	1.1147e-31	16.1	14257000	14257000
85	2287;2539;7908	2467;2740;2741;8581	5770;6408;6409;20024;20025	6915;7706;7707;24332;24333	257	226	IPI00483405	IPI00483405	3	3	3	Gamma-glutamyl hydrolase;Gamma-glutamyl hydrolase (Conjugase, folylpolygammaglutamyl hydrolase)	ggh	Gamma-glutamyl hydrolase	Q6NY42	1	3	3	3	3	3	3	16	35.383	312	5	4.2209e-11	16	12419000	12419000
86	3777;4195	4068;4514	9377;10438	11385;12776			IPI00483417;IPI00933430;IPI00864836	IPI00483417;IPI00933430;IPI00864836	2;2;2	2;2;2	2;2;2	Novel protein (Zgc:92766);Protein phosphatase 2A activator, regulatory subunit 4	CH211-208H16.9;CH211-208H16.9-001;ppp2r4;zgc:92766	Novel protein;21 kDa protein;Protein phosphatase 2A activator, regulatory subunit 4	A2CF49;Q6DGU6	3	2	2	2	2	2	2	12.3	36.825	324	2	1.6751e-15	12.3	2250700	2250700
87	1893;3705;6810	2048;3986;7401	4751;9193;17252	5683;11165;21059;21060			IPI00483436;IPI00493704	IPI00483436	3;1	3;1	3;1	NADH dehydrogenase (Ubiquinone) Fe-S protein 8, (NADH-coenzyme Q reductase)	DKEY-9I23.1-001;ndufs8	NADH dehydrogenase (Ubiquinone) Fe-S protein 8	Q6P0T0	2	3	3	3	3	3	3	17.6	23.703	210	3	1.4903e-12	17.6	4797600	4797600
88	1206;3307;4725;8406	1306;3555;5095;9130	3092;8110;11884;21401	3764;9708;9709;14458;25998			IPI00484500;IPI00483506;IPI00513380	IPI00484500;IPI00483506;IPI00513380	4;4;3	4;4;3	4;4;3	Novel protein (Zgc:63516);ATPase, H+ transporting, lysosomal V1 subunit A, like	atp6v1al;CH211-137I24.3;CH211-137I24.3-001	Novel protein;similar to ATPase, H+ transporting, lysosomal 70kDa, V1 subunit A, like, partial;ras homolog gene family, member H, partial	A2BEN1;Q7SY46	3	4	4	4	4	4	4	7.9	68.377	617	4	1.3089e-08	7.9	13261000	13261000
89	643;1006;1009;1317;1405;1514;1799;1800;1900;4254;5850;8363;8666	703;1092;1096;1427;1522;1636;1940;1941;2055;4578;6324;6325;9083;9084;9416;9417	1639;1640;1641;2568;2579;3369;3370;3371;3372;3591;3592;3593;3594;3595;3596;3597;3598;3599;3600;3878;3879;3880;3881;4533;4534;4535;4764;10583;10584;14631;14632;14633;14634;21275;21276;22080;22081	1877;1878;1879;3165;3179;4105;4106;4107;4108;4109;4110;4347;4348;4349;4350;4351;4352;4353;4354;4355;4356;4357;4358;4359;4691;4692;4693;4694;4695;5446;5447;5448;5696;12939;12940;17741;17742;17743;17744;25855;25856;26751;26752	258;259	1;182	IPI00483517;IPI00931427	IPI00483517;IPI00931427	13;11	13;11	13;11	Actin related protein 2/3 complex, subunit 2	arpc2	Actin related protein 2/3 complex, subunit 2;32 kDa protein	Q6P2T5	2	13	13	13	13	13	13	41.5	34.467	299	37	1.7793e-103	41.5	280790000	280790000
90	15;16;1389;1532;3404;4483;6147;6631;7075;9289;9290	16;17;18;1504;1505;1656;3661;4817;6687;7210;7681;10090;10091	30;31;32;33;34;3531;3532;3533;3534;3535;3536;3934;3935;8348;11106;15449;15450;16724;17914;23528;23529	35;36;37;38;39;4284;4285;4286;4287;4288;4289;4752;4753;9995;13523;18753;18754;20213;21858;28368;28369	260	221	IPI00483518;IPI00817946	IPI00483518;IPI00817946	11;9	9;8	3;3	Tyrosine 3-monooxygenase/tryptophan 5-monooxygenase activation protein, epsilon polypeptide 1;Ywhae1 protein	ywhae1	Ywhae1 protein;Protein	Q7ZW20	2	11	9	3	11	9	3	36.1	29.072	255	13	5.4303e-96	39.2	98366000	98366000
91	1458;2201;4960;5082;6686;7243	1578;2379;5344;5475;7272;7863	3754;3755;5583;5584;12437;12719;16837;18377	4554;4555;6714;6715;15058;15393;20328;22440	261	107	IPI00483526;IPI00899233	IPI00483526	6;1	6;1	6;1	Proteasome subunit beta type	psmb1	Proteasome subunit beta type	Q6DRF3	2	6	6	6	6	6	6	32.5	26.1	237	8	5.1127e-26	32.5	15632000	15632000
92	117;214;849;1482;2698;3114;5355;5821;6630;7489;7944;8510;8592;9248	125;233;923;1602;2907;2908;3349;5765;6287;7209;8125;8621;9240;9333;10047	256;510;511;2106;3798;6759;6760;7689;13376;14564;16723;18979;20099;20100;21668;21896;23458	289;574;575;2488;4601;8115;8116;9247;16260;17667;20212;23143;24415;24416;26300;26549;28294	262;263;264	101;526;668	IPI00483543;IPI00898663	IPI00483543;IPI00898663	14;14	14;14	14;14	Acylpeptide hydrolase	apeh	Acylpeptide hydrolase;hypothetical protein	Q6PFN2;Q802D0	2	14	14	14	14	14	14	26.4	81.463	730	17	4.7008e-194	26.4	12767000	12767000
93	336;993;1038;1867;1955;2137;2269;3173;3942;3943;4551;5454;6126;6127;6627;6675;6924;6925;6955;7072;7389;7695;7696;7798;7806;7839	362;1079;1128;2018;2019;2114;2311;2449;3411;4245;4246;4892;5868;6665;6666;7206;7259;7521;7522;7553;7678;8022;8345;8346;8458;8466;8502	780;781;2541;2542;2683;4686;4687;4688;4689;4906;4907;4908;4909;5434;5706;5707;5708;7824;9750;9751;9752;9753;11331;11332;13574;15404;15405;15406;15407;15408;15409;15410;16719;16807;16808;16809;17541;17542;17543;17544;17623;17909;17910;18718;18719;18720;18721;19493;19494;19495;19496;19497;19498;19756;19757;19758;19759;19778;19844;19845;19846;19847	872;873;3138;3139;3311;5611;5612;5613;5614;5868;5869;5870;5871;6556;6846;6847;6848;9401;11805;11806;11807;11808;13783;13784;16485;18707;18708;18709;18710;18711;18712;18713;20208;20298;20299;20300;21409;21410;21411;21412;21518;21519;21853;21854;22830;22831;22832;22833;23738;23739;23740;23741;23742;23743;24040;24041;24042;24043;24044;24067;24141;24142;24143;24144	265	248	IPI00483560	IPI00483560	26	26	26	Anxa3b protein;LOC791784 protein;Annexin A3b	anxa3b;LOC791784;zgc:92888	annexin A3b	A8E5E5;B0JZI3;Q5U369	1	26	26	26	26	26	26	70	37.653	340	62	3.7546e-100	70	463900000	463900000
94	3697;5009	3978;5397	9179;12548	11149;15198			IPI00483567	IPI00483567	2	2	2	Toll-interacting protein	tollip;zgc:76985	Toll-interacting protein	Q7ZV43	1	2	2	2	2	2	2	8	30.424	276	2	0.010446	8	1891400	1891400
95	90;432;910;1075;1379;1865;2984;2985;4703;4704;5638;5824;6529;7158;7350;7351;7378;7379;7599;7709;8312;9078	96;469;989;1168;1494;2014;2015;2016;3208;3209;5069;5070;6066;6291;7099;7769;7977;7978;7979;7980;8008;8009;8010;8242;8360;8361;9026;9864	175;1074;1075;1076;2246;2247;2775;2776;3515;3516;4677;4678;4679;4680;4681;4682;4683;4684;7405;7406;7407;11818;11819;11820;11821;11822;11823;14053;14571;14572;14573;14574;14575;14576;14577;14578;14579;14580;14581;14582;16438;16439;18145;18649;18650;18651;18652;18653;18654;18655;18696;18697;18698;18699;18700;19287;19288;19521;19522;21147;21148;21149;23057;23058	203;1202;1203;1204;2641;2642;3419;3420;4268;4269;5602;5603;5604;5605;5606;5607;5608;5609;8891;8892;8893;14382;14383;14384;14385;14386;14387;14388;17016;17675;17676;17677;17678;17679;17680;17681;17682;17683;17684;17685;17686;17687;17688;19858;19859;19860;22165;22753;22754;22755;22756;22757;22758;22759;22760;22807;22808;22809;22810;22811;23514;23515;23766;23767;23768;23769;23770;25698;25699;25700;2…	266;267;268;269;270	143;159;231;366;425	IPI00483581;IPI00919700	IPI00483581	22;6	22;6	22;6	Adenylyl cyclase-associated protein	cap1;CH1073-365B9.2-001	Adenylyl cyclase-associated protein	A7E2H8;Q6YBS2	2	22	22	22	22	22	22	50.8	49.396	463	64	2.9214e-175	50.8	811930000	811930000
96	5218;5299;7331;7443	5618;5705;7957;8079	12975;13236;18610;18877	15672;16073;22710;23011			IPI00855470;IPI00855270;IPI00483594	IPI00855470;IPI00855270;IPI00483594	4;4;4	4;4;4	4;4;4	Cytidylate kinase;Cytidine monophosphate kinase;Deoxycytidylate kinase;UMP-CMP kinase;Uridine monophosphate kinase;Uridine monophosphate/cytidine monophosphate kinase	CH73-252G14.1-003;cmpk;CH73-252G14.1-002;cmpk1;CH73-252G14.1-001	Cytidylate kinase;Cytidylate kinase;Cytidylate kinase	A5WWI1;A5WWI0;Q7ZWE9;A5WWI2	3	4	4	4	4	4	4	24.4	26.042	225	4	1.1088e-11	24.4	18307000	18307000
97	590;1460;2042;2363;2694;2823;5104;5353;6010;6150;6319;6495;8167;8216;8280	645;1580;2212;2546;2903;3041;5498;5763;6542;6690;6873;7063;8870;8925;8991	1474;1475;1476;1477;3758;5200;5201;5202;5933;6752;7039;7040;7041;12754;12755;13373;15093;15455;15456;15457;15458;15927;16363;20774;20910;21056;21057;21058	1650;1651;1652;1653;4558;6271;6272;6273;7116;8106;8431;8432;8433;8434;15429;15430;16256;18319;18759;18760;18761;18762;19276;19781;25285;25450;25602;25603;25604			IPI00483652	IPI00483652	15	15	15	Aconitase 2, mitochondrial	aco2	Aconitase 2, mitochondrial	Q6PEI6	1	15	15	15	15	15	15	30.1	84.859	782	28	3.7018e-127	30.1	87539000	87539000
98	447;448;481;3165;5456;6500	484;485;520;3403;5870;7069	1104;1105;1106;1107;1108;1109;1110;1185;7810;13577;13578;13579;16380	1234;1235;1236;1237;1238;1239;1240;1325;9386;9387;16489;16490;16491;19798			IPI00483673;IPI00899437;IPI00494078;IPI00932987	IPI00483673	6;1;1;1	2;0;0;0	2;0;0;0			similar to Histone H1.5 (H1 VAR.5) (H1b) isoform 6		4	6	2	2	6	2	2	10.6	20.653	199	2	6.2516e-47	23.1	10765000	10765000
99	6043;9449	6577;10259	15223;23924	18502;28844			IPI00483678	IPI00483678	2	2	2			similar to Integrin alpha-1 precursor		1	2	2	2	2	2	2	1.6	132.72	1187	2	1.7226e-05	1.6	450200	450200
100	5652;7369	6080;7998	14091;18681	17059;22789			IPI00483689;IPI00490126;IPI00650295;IPI00817752;IPI00496020;IPI00817475;IPI00817230;IPI00932000	IPI00483689;IPI00490126;IPI00650295;IPI00817752;IPI00496020;IPI00817475;IPI00817230;IPI00932000	2;2;2;2;2;2;2;2	1;1;1;1;1;1;1;1	1;1;1;1;1;1;1;1	Novel protein similar to vertebrate eukaryotic translation elongation factor 1 delta (Guanine nucleotide exchange protein) (EEF1D);Eef1db protein;Elongation factor-1, delta, b;Elongation factor-1, delta;Eef1d protein;Eef1da protein	DKEY-235D18.4-003;eef1db;si:dkey-235d18.4;DKEY-235D18.4-002;DKEY-235D18.4-001;zgc:114052;CH211-249O11.1-003;eef1d;eef1da;CH211-249O11.1-002;CH211-249O11.1-004;CH211-249O11.1-001	Novel protein similar to vertebrate eukaryotic translation elongation factor 1 delta;elongation factor-1, delta, b isoform 1;elongation factor-1, delta, b isoform 2;Elongation factor-1, delta;Elongation factor-1, delta;Elongation factor-1, delta;Elongation	Q5SPC9;Q5SPD0;Q5SPD1;B0S5L2;B0S5L1;B0S5L0;B0S5L3;Q4V9J7	8	2	1	1	2	1	1	4.3	61.474	554	1	1.9308e-16	5.6	1627400	1627400
101	2222;7122	2400;7729	5619;18051	6750;22055			IPI00483742;IPI00774048	IPI00483742;IPI00774048	2;2	2;2	2;2	Zgc:86751	zgc:86751	Zgc:86751;wu:fb50a04	Q6IQI3	2	2	2	2	2	2	2	13.3	18.192	158	2	0.00058067	13.3	5233700	5233700
102	5697;6765;6916;7274	6133;7353;7513;7894	14226;17169;17515;17516;17517;17518;18449;18450	17233;20948;21380;21381;21382;21383;21384;21385;22520;22521;22522			IPI00483803;IPI00817665;IPI00817603;IPI00817157	IPI00483803;IPI00817665;IPI00817603;IPI00817157	4;4;4;2	4;4;4;2	4;4;4;2	Hmgb2 protein;High-mobility group box 2	hmgb2;hmgb2l	Hmgb2 protein;24 kDa protein;similar to high-mobility group box 2, partial;9 kDa protein	A7YYD4;Q66IB6	4	4	4	4	4	4	4	21	24.253	214	8	1.6865e-11	21	22680000	22680000
103	59;262;4015;4337;4390;4540;5441;6930;6931	63;285;4319;4664;4721;4881;5855;7528;7529	124;125;615;9943;9944;10802;10922;11302;11303;13554;17555;17556;17557	147;148;693;12130;12131;13178;13329;13753;13754;16465;21425;21426;21427			IPI00483806	IPI00483806	9	1	1	Gnb1l protein;Guanine nucleotide binding protein (G protein), beta polypeptide 1, like	gnb1l	Gnb1l protein	Q803H5	1	9	1	1	9	1	1	5.3	37.303	340	1	3.8302e-106	29.1	4372000	4372000
104	24	26	42	47			IPI00483811	IPI00483811	1	1	1	Syntaxin binding protein 2	stxbp2;zgc:85807	Syntaxin binding protein 2	Q6NUX6	1	1	1	1	1	1	1	3.4	67.14	595	1	2.3052e-07	3.4	3391800	3391800
105	4097;4185;5950;6155;6403;6493;7525;9393;9453	4404;4502;6468;6695;6965;7061;8163;10200;10263	10224;10410;14958;15464;15465;16154;16361;19088;23823;23931	12544;12746;18171;18768;18769;19544;19779;23275;28728;28851	271	53	IPI00483853;IPI00860051;IPI00611894	IPI00483853;IPI00860051	9;9;1	9;9;1	5;5;0	Glutamate dehydrogenase 1;Glutamate dehydrogenase 1b	glud1b	Glutamate dehydrogenase 1b;Glutamate dehydrogenase 1b	Q6P3L9;Q803T3	3	9	9	5	9	9	5	18.8	59.977	542	10	2.0163e-17	18.8	45278000	45278000
106	2338;3457;3553;8505	2521;3718;3819;9235	5861;8487;8818;8819;21661	7011;10200;10729;10730;26293			IPI00483854;IPI00933357;IPI00832024	IPI00483854;IPI00933357	4;2;1	4;2;1	4;2;1	Novel protein similar to vertebrate stabilin family	DKEYP-87E7.6-001;si:dkeyp-87e7.6;stab1l	similar to stabilin 1 precursor;132 kDa protein	Q1LVR6	3	4	4	4	4	4	4	2	265.69	2449	5	7.2187e-09	2	1303600	1303600
107	502	542;543	1220;1221	1362;1363	272	25	IPI00483862;IPI00920536	IPI00483862;IPI00920536	1;1	1;1	1;1	Zgc:77734;Zgc:77734 protein	zgc:77734	diazepam binding inhibitor;10 kDa protein	Q6P5L2;Q7ZVC7	2	1	1	1	1	1	1	18.4	9.6609	87	2	0.0095581	18.4	3675900	3675900
108	1646;5930;8367	1778;6439;9088	4199;14897;21280	5054;18075;25860	273	1	IPI00483890	IPI00483890	3	1	1	Si:ch211-281l24.1 protein	si:ch211-281l24.1;wu:fj19b07	hypothetical protein LOC335521 isoform 1	Q6PBX7	1	3	1	1	3	1	1	4	26.249	227	1	5.076e-07	11	0	0
109	2207;2540;3573;4503;4778;5052;7867;8468;8947;8956	2385;2742;3839;4841;5152;5443;8535;9198;9722;9733	5596;5597;6410;6411;8861;11195;11992;12662;12663;19923;19924;19925;19926;19927;21553;21554;21555;22730;22768	6727;6728;7708;7709;10774;13633;14585;15330;15331;24227;24228;24229;24230;24231;26169;26170;26171;27480;27520	274	298	IPI00483912	IPI00483912	10	10	10	Retinol dehydrogenase 1, like	rdh1l	Retinol dehydrogenase 1, like	Q6PBR3	1	10	10	10	10	10	10	43.3	35.685	319	19	9.3497e-70	43.3	115690000	115690000
110	1404;1459;6551	1521;1579;7123	3590;3756;3757;16509	4346;4556;4557;19933			IPI00483921	IPI00483921	3	3	3	Zgc:65811 protein	zgc:65811	Zgc:65811 protein	Q6P0W1	1	3	3	3	3	3	3	12.6	26.087	246	4	1.0392e-06	12.6	17371000	17371000
111	6163;7316	6704;7940	15476;18554	18783;22644			IPI00483933;IPI00919709;IPI00934724	IPI00483933;IPI00919709;IPI00934724	2;1;1	2;1;1	2;1;1	Novel protein similar to H.sapiens PREX1, phosphatidylinositol 3,4,5-trisphosphate-dependent RAC exchanger 1 (PREX1)	DKEY-48J7.2-001;si:dkey-48j7.2;DKEY-48J7.3-001	novel protein similar to H.sapiens PREX1, phosphatidylinositol 3,4,5-trisphosphate-dependent RAC exchanger 1 (PREX1) isoform 2;Protein;Novel protein similar to H.sapiens PREX1, phosphatidylinositol 3,4,5-trisphosphate-dependent RAC exchanger 1 (Fragment)	B0UYE6;B8JIR5	3	2	2	2	2	2	2	1.4	184.55	1622	2	1.2239e-05	1.4	2740600	2740600
112	1886;3164;7271	2041;3402;7891	4731;7809;18440	5658;9385;22509			IPI00483958	IPI00483958	3	3	1	Novel protein similar to host cell factor C1 (Hcfc1)	DKEYP-77F7.4-001;hcfc1b	Novel protein similar to host cell factor C1	A8WIP5	1	3	3	1	3	3	1	2	203.78	1993	3	6.1262e-09	2	9058500	9058500
113	98;5702;7710	106;6139;8362	213;14238;19523	243;17247;23771			IPI00483990	IPI00483990	3	3	3	Cytochrome c	cyc;zgc:86706	Cytochrome c	Q6IQM2	1	3	3	3	3	3	3	22.1	11.456	104	3	1.298e-05	22.1	1729600	1729600
114	9067	9852	23013;23014;23015;23016;23017;23018	27777;27778;27779;27780;27781;27782			IPI00484072	IPI00484072	1	1	1	NADH dehydrogenase subunit 2;NADH-ubiquinone oxidoreductase chain 2	mtnd2;mt-nd2;nd2	NADH-ubiquinone oxidoreductase chain 2	Q9MIY9	1	1	1	1	1	1	1	2.6	37.721	348	6	0.00036238	2.6	5300600	5300600
115	89;518;908;1134;1146;1735;3664;3831;4828;4876;5568;5576;6444;7886;8567	95;566;987;1231;1243;1872;3942;4125;5206;5255;5991;5999;7008;8555;9307	171;172;173;174;1309;2236;2237;2932;2933;2934;2953;2954;2955;2956;2957;4380;4381;9096;9097;9098;9489;9490;9491;12108;12216;13845;13846;13867;16232;16233;16234;19959;19960;19961;21848;21849	199;200;201;202;1481;2630;2631;3588;3589;3590;3611;3612;3613;3614;3615;3616;5257;5258;11064;11065;11066;11514;11515;11516;14707;14825;16785;16786;16815;19623;19624;19625;24263;24264;24265;26499;26500	275	1427	IPI00484075;IPI00800858;IPI00509746;IPI00639778;IPI00817511;IPI00899675;IPI00901513;IPI00882861	IPI00484075	15;4;3;3;2;2;1;1	1;0;0;0;0;0;0;0	1;0;0;0;0;0;0;0	LOC100002040 protein	LOC100002040;myhb	similar to myosin heavy chain fast skeletal type 2	A7E2L9	8	15	1	1	15	1	1	0.7	222.22	1933	1	8.7657e-60	9.2	31035	31035
116	3448;4211;6281;7060	3706;3707;4530;4531;6834;7665	8471;8472;10476;10477;15854;17886	10178;10179;12819;12820;19196;21829	276	176	IPI00484111	IPI00484111	4	4	4	Proteasome subunit alpha type	zgc:92726	Proteasome subunit alpha type	Q6DGX8	1	4	4	4	4	4	4	20.2	29.248	262	6	3.4989e-20	20.2	4141000	4141000
117	2186;2413	2364;2604	5557;6045	6687;7237			IPI00484148	IPI00484148	2	1	1	Zgc:171788 protein	zgc:171788	Zgc:171788 protein	A7MC00	1	2	1	1	2	1	1	3.5	38.35	343	1	4.7788e-09	6.1	3749000	3749000
118	1135;2591;3512;4553;4689;6711;7095;8172;8929;9120	1232;2793;2794;3777;4894;5055;7297;7701;8877;9704;9908	2935;6513;6514;6515;8737;8738;8739;8740;11334;11797;17036;17959;20794;20795;22697;22698;22699;22700;22701;23138	3591;7824;7825;7826;10644;10645;10646;10647;13786;14360;20765;21914;25306;25307;25308;27446;27447;27448;27449;27450;27929	277	82	IPI00484161;IPI00498329	IPI00484161;IPI00498329	10;5	10;5	2;0	Triosephosphate isomerase B;Triose-phosphate isomerase B;Triosephosphate isomerase A;Triose-phosphate isomerase A	tpi1b;si:dkey-89b17.2;tpi1a	Triosephosphate isomerase B;Triosephosphate isomerase A	Q90XG0;Q1MTI4	2	10	10	2	10	10	2	55.6	26.827	248	20	5.3488e-107	55.6	117840000	117840000
119	2029;3011;8028;9071	2198;3241;8709;9857	5181;7466;7467;7468;20307;23043	6252;8956;8957;8958;24673;27819			IPI00484204	IPI00484204	4	4	4	CD81 antigen;Cd81	cd81	CD81 antigen	Q6PFU1;Q9DDS7	1	4	4	4	4	4	4	17.4	26.198	236	6	1.1885e-11	17.4	22362000	22362000
120	1868;2758;4542;6323;6642;6926;6927;6940;7091;7214;7267;8425;8725	2020;2021;2972;4883;6877;7222;7523;7524;7525;7538;7697;7831;7887;9150;9481	4690;4691;6867;6868;6869;6870;11307;15933;16740;17545;17546;17547;17548;17549;17575;17952;17953;17954;17955;18292;18293;18435;18436;21443;21444;22202	5615;5616;8230;8231;8232;8233;13758;19282;20229;21413;21414;21415;21416;21417;21445;21907;21908;21909;21910;22351;22352;22504;22505;26054;26055;26056;26892	278;279	394;446	IPI00484212;IPI00502188;IPI00863607	IPI00484212	13;1;1	13;1;1	12;1;1	Annexin 11b;Annexin A11b	anxa11b	Annexin A11b	Q804G3	3	13	13	12	13	13	12	32.4	51.461	485	26	7.674e-60	32.4	88460000	88460000
121	1087;2528;2920;4071;6394;6488;6886;6948;7241;7325	1180;2728;3140;4377;6956;7056;7482;7546;7860;7950	2813;2814;2815;2816;2817;2818;2819;2820;2821;2822;2823;2824;2825;6369;7251;7252;10145;10146;10147;10148;10149;10150;10151;10152;10153;10154;10155;10156;16137;16353;16354;16355;17458;17459;17460;17461;17462;17463;17464;17600;17601;17602;17603;17604;17605;17606;17607;17608;17609;17610;17611;18372;18584;18585;18586;18587;18588;18589;18590;18591;18592;18593;18594;18595;18596;18597;18598;18599;18600;1…	3459;3460;3461;3462;3463;3464;3465;3466;3467;3468;3469;3470;3471;3472;3473;3474;3475;7663;7664;7665;8657;8658;12450;12451;12452;12453;12454;12455;12456;12457;12458;12459;12460;12461;12462;12463;12464;12465;19527;19767;19768;19769;19770;19771;19772;19773;21307;21308;21309;21310;21311;21312;21313;21314;21315;21316;21317;21318;21319;21320;21321;21322;21489;21490;21491;21492;21493;21494;21495;21496;2…			IPI00484225	IPI00484225	10	1	1	Npsnl protein;Nephrosin	npsnl	Npsnl protein	A2VD22;Q7SYH7	1	10	1	1	10	1	1	3.3	30.591	273	1	6.3309e-78	37.7	6669500	6669500
122	2062;4626;8069	2235;4986;8758	5252;5253;11617;20426;20427	6328;6329;14163;24813;24814			IPI00484227;IPI00901502;IPI00507125	IPI00484227;IPI00901502;IPI00507125	3;3;2	3;3;2	3;3;2	Histone-binding protein RBBP7;Retinoblastoma-binding protein 7;Retinoblastoma binding protein 4, like;Histone-binding protein RBBP4;Retinoblastoma-binding protein 4;Retinoblastoma binding protein 4	rbb4l;rbbp7;rbb4;rbbp4;CH211-210B19.2-001-2;DKEYP-25A3.3-001;rbb4-2	Histone-binding protein RBBP7;48 kDa protein;Histone-binding protein RBBP4	Q7ZTY4;A8WGN1;Q6P3H7;Q1LXD4	3	3	3	3	3	3	3	5.6	50.061	446	5	0.0003569	5.6	24225000	24225000
123	968;1348;3799;4991;5944;6480;8659	1054;1462;4092;5379;6456;6457;7048;9406;9407	2451;3440;9425;12505;12506;14923;14924;16340;22064;22065	3023;4185;11441;15140;15141;18102;18103;19754;26734;26735	280;281	148;235	IPI00484257;IPI00551860;IPI00506207;IPI00639339	IPI00484257	7;2;1;1	4;0;0;0	4;0;0;0	Zgc:76981	zgc:76981	Zgc:76981	Q6NYL6	4	7	4	4	7	4	4	15.7	36.904	325	5	1.482e-52	26.2	10294000	10294000
124	3550;8553;8576;8658	3816;9289;9316;9405	8814;21809;21862;22063	10725;26456;26514;26733	282	80	IPI00484266;IPI00868384	IPI00484266;IPI00868384	4;3	4;3	4;3	Heat shock 10 protein 1 (Chaperonin 10);Chaperonin 10;Chaperonin Cpn10	hspe1;cpn10	Heat shock 10 protein 1;Chaperonin Cpn10	Q6IQI7;Q9DGM3;Q8JGM7	2	4	4	4	4	4	4	49	11.02	100	4	5.6811e-09	49	5452800	5452800
125	2872	3091	7150	8549			IPI00484274	IPI00484274	1	1	1	Flap structure specific endonuclease 1;Fen1 protein;Flap structure-specific endonuclease 1	fen1;FEN1	Flap structure specific endonuclease 1	Q6DRB5;Q6TNU4;Q7ZWH1	1	1	1	1	1	1	1	4.5	42.55	380	1	1.2191e-05	4.5	1772400	1772400
126	615;1429;1445;2085;2121;2122;2283;3613;4262;4566;6105;6200;6201;9101;9187;9188	672;1546;1562;1563;2259;2295;2296;2463;3882;4586;4907;6644;6743;6744;9887;9984;9985	1559;1560;3672;3673;3705;3706;3707;3708;3709;5331;5404;5405;5406;5407;5408;5409;5410;5411;5412;5413;5414;5415;5416;5732;5733;5734;5735;5736;5737;8945;8946;8947;8948;8949;8950;8951;8952;8953;8954;8955;10605;10606;10607;11379;15369;15370;15578;15579;15580;15581;15582;15583;15584;15585;15586;15587;15588;15589;15590;15591;23108;23305;23306;23307;23308;23309	1783;1784;4460;4461;4497;4498;4499;4500;4501;6442;6524;6525;6526;6527;6528;6529;6530;6531;6532;6533;6534;6535;6536;6537;6872;6873;6874;6875;6876;6877;6878;10872;10873;10874;10875;10876;10877;10878;10879;10880;10881;10882;10883;10884;10885;10886;10887;10888;10889;10890;10891;10892;10893;10894;10895;10896;10897;10898;10899;10900;12962;12963;12964;13849;18671;18672;18907;18908;18909;18910;18911;1891…	53;54;283;284	271;314;322;444	IPI00484294;IPI00861872;IPI00835722	IPI00484294;IPI00861872	16;15;7	2;1;0	0;0;0	Krt5 protein;Type II cytokeratin;Keratin type II, tail domain	krt5;ckii;CKII	Krt5 protein;Type II cytokeratin	Q6P3K5;Q9PUB5;Q9YH66	3	16	2	0	16	2	0	3.9	59.177	566	3	2.9296e-43	20.7	199830	199830
127	1964;4404;4760	2125;4737;5133	4939;10967;10968;11949	5901;13376;13377;14530			IPI00484317	IPI00484317	3	3	3	Arsenical pump-driving ATPase;Arsenite-stimulated ATPase;ATPase asna1	asna1;si:dkey-121b10.2;zgc:86799	ATPase asna1	Q6IQE5	1	3	3	3	3	3	3	11.7	38.339	341	4	4.9284e-06	11.7	6333400	6333400
128	2347	2530	5881	7031			IPI00484351	IPI00484351	1	1	1	Rab32 protein;RAB32, member RAS oncogene family	CH211-139G20.1-001;rab32;rab32a	Rab32 protein	Q6NYQ4;Q7ZW88	1	1	1	1	1	1	1	5.2	23.784	213	1	6.1784e-07	5.2	1061100	1061100
129	3906;4167;4497;7471	4207;4483;4833;8107	9666;10378;11152;18939	11708;12712;13574;23100			IPI00484412	IPI00484412	4	4	4	Novel protein similar to mouse and human membrane bound C2 domain containing protein (MBC2)	esyt1;esyt1b;fam62a;si:ch211-239j9.4;zC239J9.4-001	Novel protein similar to mouse and human membrane bound C2 domain containing protein	Q6ZM21	1	4	4	4	4	4	4	4.6	121.21	1076	4	6.5454e-10	4.6	5489800	5489800
130	1905;3972;8934;9287	2060;4276;9709;10088	4775;9809;22711;23526	5710;11868;27461;28366			IPI00484560	IPI00484560	4	4	4	Zgc:73375	zgc:73375	Zgc:73375	Q6PBJ6	1	4	4	4	4	4	4	51.6	15.027	128	4	1.0675e-07	51.6	29708000	29708000
131	1746;4515;5796;7255;8925;9040	1883;4853;4854;6255;6256;7875;9700;9824	4409;11226;11227;14511;14512;18401;22691;22952	5292;13674;13675;17608;17609;22468;27440;27713	285;286	268;291	IPI00484571;IPI00618958	IPI00484571	6;2	6;2	6;2	Prostaglandin reductase 1	ltb4dh;ptgr1	Prostaglandin reductase 1	Q5PRB9	2	6	6	6	6	6	6	21	35.862	329	8	2.7083e-10	21	15467000	15467000
132	786;7011;8952;8972	858;7612;9728;9750	1965;1966;17747;22747;22748;22793;22794	2312;2313;21658;27499;27500;27547;27548			IPI00484606	IPI00484606	4	4	2	16.5 kDa secretory protein;Epididymal secretory protein E1;Niemann Pick type C2 protein homolog	npc2	Epididymal secretory protein E1	Q9DGJ3	1	4	4	2	4	4	2	45.6	16.306	149	7	8.7124e-21	45.6	47878000	47878000
133	6863;8630	7456;9374	17399;17400;21981	21247;21248;26638			IPI00484612	IPI00484612	2	2	2	Mitochondrial carrier homolog 2	mtch2	Mitochondrial carrier homolog 2	Q9PUL9	1	2	2	2	2	2	2	10.3	33.044	300	3	2.3126e-23	10.3	12066000	12066000
134	4373	4703	10893	13298			IPI00484629	IPI00484629	1	1	1			similar to novel zinc finger protein		1	1	1	1	1	1	1	2.4	53.752	463	1	0.0072175	2.4	915610	915610
135	2460;7939	2658;8615	6218;20089	7452;7453;7454;24403			IPI00484664	IPI00484664	2	2	2	Addicsin;Zgc:92811	arl6ip5b;zgc:92811;zp22	Zgc:92811	Q6DGQ9	1	2	2	2	2	2	2	14.2	21.3	190	2	7.7555e-32	14.2	5182400	5182400
136	240;327;2104;3728;6813;9417	263;353;2278;4011;7404;10226	578;753;754;5360;5361;9272;17264;23878	654;838;839;6473;6474;11264;11265;11266;21073;28793;28794			IPI00484712	IPI00484712	6	6	6	ATP synthase, H+ transporting, mitochondrial F0 complex, subunit d	atp5h	ATP synthase, H+ transporting, mitochondrial F0 complex, subunit d	Q6PC77	1	6	6	6	6	6	6	41.6	18.258	161	8	4.2502e-15	41.6	67456000	67456000
137	2947;8677	3170;9430	7305;22100	8714;26772			IPI00484719	IPI00484719	2	2	2	Eukaryotic translation initiation factor 5;Novel protein (Zgc:77026)	DKEYP-72H1.3;DKEYP-72H1.3-001;eif5;zgc:77026	Novel protein	Q7ZWA9	1	2	2	2	2	2	2	4.4	49.108	429	2	0.0014344	4.4	855940	855940
138	1028;6733;9128	1117;7320;9916	2659;17076;23147	3283;20806;27938			IPI00484752	IPI00484752	3	3	3	Novel protein similar to vertebrate ubiquinol-cytochrome c reductase binding protein (UQCRB);Ubiquinol-cytochrome c reductase binding protein	DKEY-231L1.2-001;uqcrb;zgc:109893	Ubiquinol-cytochrome c reductase binding protein	Q4VBV1	1	3	3	3	3	3	3	27.9	13.357	111	3	3.5046e-09	27.9	1521600	1521600
139	700;1322;1565;2039;2427;2576;5331;8549	764;1433;1691;2209;2619;2778;5741;9285	1753;3382;3383;4010;4011;5195;6076;6485;13321;13322;21804;21805	2074;4120;4121;4839;4840;6266;7273;7796;16179;16180;16181;26451;26452			IPI00484756;IPI00509134	IPI00484756;IPI00509134	8;6	8;6	2;0	Zgc:100918;Novel protein similar to H.sapiens RAB7A, RAB7A, member RAS oncogene family(RAB7A, zgc:91909);Zgc:91909	zgc:100918;DKEY-32E23.3;DKEY-32E23.3-001;zgc:91909	Zgc:100918;Zgc:91909	Q641M4;Q6GQM5	2	8	8	2	8	8	2	47.3	23.161	205	12	3.7191e-38	47.3	44418000	44418000
140	2309;6072	2490;6609	5812;5813;15271	6960;6961;18553			IPI00484770	IPI00484770	2	2	2	Proteasome subunit beta type	psmb2;zgc:92282	Proteasome subunit beta type	Q6DHI9	1	2	2	2	2	2	2	13.1	22.586	199	3	2.4212e-09	13.1	34067000	34067000
141	3039	3270	7529	9026			IPI00488995;IPI00484788	IPI00488995;IPI00484788	1;1	1;1	1;1	Zgc:92705;Novel protein (Zgc:73271);Pdha1 protein;Pyruvate dehydrogenase (Lipoamide) alpha 1	pdha1b;zgc:92705;CH211-114C12.11;CH211-114C12.11-001;pdha1;pdha1a;zgc:73271	Zgc:92705;Pyruvate dehydrogenase (Lipoamide) alpha 1	Q6DGZ9;Q6P948	2	1	1	1	1	1	1	2.8	43.607	393	1	0.0060153	2.8	2277000	2277000
142	2369;4033;5591;5765;6361	2553;4337;6014;6208;6920	5943;9985;13901;14430;16003	7126;12177;16849;17521;19362	287;288	70;165	IPI00934729;IPI00933711;IPI00851264;IPI00773594;IPI00484802;IPI00488059;IPI00610646;IPI00511453;IPI00933626;IPI00609711;IPI00871046;IPI00508556	IPI00934729;IPI00933711;IPI00851264;IPI00773594;IPI00484802;IPI00488059;IPI00610646;IPI00511453;IPI00933626;IPI00609711;IPI00871046;IPI00508556	5;5;5;5;5;5;5;5;4;4;4;4	5;5;5;5;5;5;5;5;4;4;4;4	5;5;5;5;5;5;5;5;4;4;4;4	Ferritin	zgc:109934;zgc:173593;wu:fj24c01;zgc:198419;zgc:173594;zgc:92066;zgc:194125	20 kDa protein;20 kDa protein;Ferritin;Ferritin;Ferritin;Ferritin;similar to Ferritin heavy chain;Ferritin;20 kDa protein;Ferritin;Ferritin;similar to Ferritin heavy chain	A8KBK3;A7MCB0;A8WGK2;B7ZVS7;A7YYB6;Q6DHT8;B3DH93;Q504E2	12	5	5	5	5	5	5	23.7	20.44	177	5	4.3517e-10	23.7	2110700	2110700
143	5882;8052;8062	6367;8735;8736;8750	14693;20351;20352;20353;20410;20411	17813;24723;24724;24725;24726;24727;24795;24796	289;290	1;74	IPI00612846;IPI00484806;IPI00506002;IPI00928852	IPI00612846;IPI00484806;IPI00506002;IPI00928852	3;3;3;2	3;3;3;2	3;3;3;2	40S ribosomal protein S24	CH211-26A17.2-002;rps24;CH211-26A17.2-001;RPS24;CH211-26A17.2-005	40S ribosomal protein S24;40S ribosomal protein S24;40S ribosomal protein S24;40S ribosomal protein S24	B7ZD34;Q642J7;Q6TEN7;B7ZD32	4	3	3	3	3	3	3	26.5	15.344	132	6	1.2495e-08	26.5	44260000	44260000
144	188;773	203;843;844	444;1934;1935	506;2281;2282	291	65	IPI00484810	IPI00484810	2	2	2	60S ribosomal protein L34	rpl34	60S ribosomal protein L34	Q7ZWJ7	1	2	2	2	2	2	2	14.5	13.369	117	3	0.00077132	14.5	8631900	8631900
145	3701;9045	3982;9829	9189;22962;22963;22964	11160;27723;27724;27725			IPI00484881;IPI00866617;IPI00862016	IPI00484881;IPI00866617;IPI00862016	2;1;1	1;1;1	1;1;1	Macrophage colony-stimulating factor 1 receptor;Proto-oncogene c-Fms homolog;Tyrosine-protein kinase receptor;Csf1r	csf1r;fms	Macrophage colony-stimulating factor 1 receptor;Csf1r;64 kDa protein	Q9I8N6;B3DHL0;A4JYH8	3	2	1	1	2	1	1	1.5	110.19	977	3	0.001709	2.4	12101000	12101000
146	626	683	1588;1589	1820;1821			IPI00484908;IPI00931766	IPI00484908;IPI00931766	1;1	1;1	1;1	COP9 signalosome complex subunit 3	cops3;csn3;wu:fc32a02	COP9 signalosome complex subunit 3;47 kDa protein	Q6P2U9	2	1	1	1	1	1	1	2.8	47.907	423	2	4.3779e-07	2.8	2960000	2960000
147	7487	8123	18972	23136			IPI00484921	IPI00484921	1	1	1	Galactosidase, beta 1-like	glb1l	Galactosidase, beta 1-like	B2GTW9	1	1	1	1	1	1	1	3.3	71.057	629	1	1.0234e-08	3.3	549700	549700
148	1951;2330;2946	2110;2513;3169	4902;5847;7304	5864;6995;8713			IPI00484946;IPI00774312;IPI00931968	IPI00484946;IPI00774312	3;3;1	3;3;1	3;3;1	Stat3 protein;Transcription factor	stat3;Stat3	Stat3 protein;Stat3 protein	C0SPC7;O93599;Q6NV46;Q7ZTS5	3	3	3	3	3	3	3	6	92.18	806	3	8.1044e-10	6	3854500	3854500
149	53;994;2123;3178;5606	57;1080;2297;3416;6030	108;109;2543;2544;5417;5418;7836;7837;7838;7839;13950	126;127;3140;3141;6538;6539;9413;9414;9415;9416;16904			IPI00484953;IPI00865104	IPI00484953;IPI00865104	5;3	5;3	5;3	Apoptosis inhibitor 5	api5	59 kDa protein;Apoptosis inhibitor 5	Q6PFN4	2	5	5	5	5	5	5	10.6	59.435	529	11	1.329e-39	10.6	17895000	17895000
150	4468;4852	4802;5230	11079;11080;12169;12170	13490;13491;14774;14775			IPI00485012	IPI00485012	2	2	2	Zgc:113200	zgc:113200	Zgc:113200	Q5CZP5	1	2	2	2	2	2	2	5.6	47.207	414	4	0.00021695	5.6	3208500	3208500
151	1250;2617;3844	1354;2822;4138	3192;3193;6581;6582;9511	3881;3882;7908;7909;11538			IPI00485049	IPI00485049	3	1	1	Ribosomal protein L5a	rpl5a	Ribosomal protein L5a	Q7ZUI0	1	3	1	1	3	1	1	5.7	34.084	297	1	1.9465e-06	13.8	4684900	4684900
152	1337;2019;3336;3337;4644;4931;5277;6639;7576	1449;2187;3588;3589;5010;5312;5679;7219;8218	3416;3417;3418;3419;5166;5167;5168;8159;8160;8161;8162;11666;12359;13109;16736;16737;19210;19211	4157;4158;4159;4160;6230;6231;6232;6233;9770;9771;9772;9773;14217;14977;15839;20225;20226;23423;23424;23425;23426	292	82	IPI00486329;IPI00485105;IPI00786579;IPI00817341	IPI00486329;IPI00485105;IPI00786579;IPI00817341	9;9;8;7	9;9;8;7	1;1;0;0	Ras homolog gene family, member Aa;Ras-like protein Rhoaa;Ras homolog gene family, member Ac;Zgc:153713	DKEY-6N6.3-001;rhoaa;zgc:66058;rhoac;zgc:153713;DKEY-6N6.3-002	Ras-like protein Rhoaa;Ras homolog gene family, member Ac;Zgc:153713;Ras homolog gene family, member Aa	Q6NUX8;Q7T2E8;Q0P3X9;A2BDW5	4	9	9	1	9	9	1	65.3	21.893	193	18	4.7327e-100	65.3	70922000	70922000
153	3461	3722	8510	10234			IPI00485112	IPI00485112	1	1	1	Mediator of ErbB2-driven cell motility 1;Protein MEMO1;Mediator of cell motility 1;Novel protein (Zgc:55290)	memo1;zgc:55290;DKEY-273E13.1;DKEY-273E13.1-001	Protein MEMO1	Q803S3;A9JTC4;B8JJQ9	1	1	1	1	1	1	1	5.1	33.402	297	1	1.7666e-20	5.1	845300	845300
154	4286	4611	10670	13031			IPI00485171	IPI00485171	1	1	1	Elongation factor Tu	tufm;zgc:110766	Elongation factor Tu	Q5BJ17	1	1	1	1	1	1	1	3.1	49.244	448	1	0.002119	3.1	1120300	1120300
155	326;498;1653;2749;7042;9264	352;537;1787;2963;7646;10064	752;1212;4215;6853;6854;6855;17819;23487;23488	837;1354;5073;8213;8214;8215;8216;8217;21733;28324;28325	293	72	IPI00485280;IPI00493464;IPI00919908;IPI00489290;IPI00863260;IPI00919625	IPI00485280;IPI00493464;IPI00919908	6;5;3;1;1;1	6;5;3;1;1;1	6;5;3;1;1;1	Poly A binding protein, cytoplasmic 1 a;Pabpc1a protein;Poly A binding protein, cytoplasmic 1 b	pabpc1a;CH73-132A21.1-001;pabpc1b;CH73-132A21.1-002	Poly A binding protein, cytoplasmic 1 a;Poly A binding protein, cytoplasmic 1 b;Poly A binding protein, cytoplasmic 1 b	Q499B6;Q6P5M4;Q6P3L1;B8JLJ5	6	6	6	6	6	6	6	9.3	70.752	634	9	3.4837e-11	9.3	27382000	27382000
156	6070	6607	15269	18551			IPI00485293	IPI00485293	1	1	1	Calponin 2	cnn2;RP71-39B20.1-001;zgc:65794	Calponin 2	Q4F876;Q6PBA5	1	1	1	1	1	1	1	3.6	33.792	307	1	0.020849	3.6	1046600	1046600
157	4866	5245	12197	14802			IPI00485338	IPI00485338	1	1	1	Developmentally regulated GTP-binding protein 1;Developmentally regulated GTP binding protein 1	drg1	Developmentally regulated GTP-binding protein 1	Q6XMI5;Q7T340	1	1	1	1	1	1	1	3.8	40.364	366	1	0.001286	3.8	1679300	1679300
158	1035;4397	1125;4730	2678;10944;10945	3305;3306;13353;13354			IPI00485442;IPI00817256	IPI00485442;IPI00817256	2;1	2;1	2;1	Calcium binding protein P22;Novel protein (Zgc:63904);Zgc:63904	CHP;zgc:63904;DKEY-41N20.1;DKEY-41N20.1-001;DKEY-41N20.1-002	Zgc:63904;Novel protein	Q6TH29;Q7T2F7;A2CE70	2	2	2	2	2	2	2	12.4	22.418	194	3	2.8339e-06	12.4	3666500	3666500
159	1965;4658;8940	2126;5024;9715	4940;11712;22717	5902;14272;27467			IPI00485460;IPI00806203;IPI00650517	IPI00485460;IPI00806203;IPI00650517	3;3;2	3;3;2	3;3;2	Novel protein similar to vertebrate retinoblastoma binding protein 9 (RBBP9);Si:ch211-258l4.7	CH211-258L4.7-001;si:ch211-258l4.7;im:7247963;zgc:152807;CH211-258L4.7-002	Si:ch211-258l4.7;Si:ch211-258l4.7;Novel protein similar to vertebrate retinoblastoma binding protein 9	Q1MT41;Q66I76;Q08BS3;Q1MT40	3	3	3	3	3	3	3	19.6	20.887	184	3	1.2091e-07	19.6	8446500	8446500
160	2060	2233	5248	6324			IPI00485464;IPI00859910	IPI00485464;IPI00859910	1;1	1;1	1;1	Tissue inhibitor of metalloproteinase 2b	timp2b;timp2l	Tissue inhibitor of metalloproteinase 2b;17 kDa protein	Q6NUX9;Q6PHJ0	2	1	1	1	1	1	1	6.5	23.968	217	1	3.914e-09	6.5	3590200	3590200
161	6451	7016	16248	19639			IPI00485522	IPI00485522	1	1	1	Zgc:100799	zgc:100799	Zgc:100799	Q6DGE8	1	1	1	1	1	1	1	1	117.39	1041	1	0.0032346	1	745500	745500
162	8773	9532;9533	22322;22323	27040;27041	294	259	IPI00486447;IPI00901074;IPI00882698;IPI00931157;IPI00868437;IPI00902226;IPI00511023;IPI00485557;IPI00650633;IPI00801454;IPI00859170;IPI00934244;IPI00512555;IPI00799505;IPI00934266	IPI00486447;IPI00901074;IPI00882698;IPI00931157;IPI00868437;IPI00902226;IPI00511023;IPI00485557;IPI00650633;IPI00801454;IPI00859170;IPI00934244;IPI00512555;IPI00799505;IPI00934266	1;1;1;1;1;1;1;1;1;1;1;1;1;1;1	1;1;1;1;1;1;1;1;1;1;1;1;1;1;1	1;1;1;1;1;1;1;1;1;1;1;1;1;1;1	Novel protein with Zinc finger, C3HC4 type (RING finger) and B-box zinc finger domains;Zgc:172170 protein;Zgc:171260 protein;Zgc:91888	CH1073-352H10.2-001;zgc:172170;zgc:171260;zgc:91888	similar to Tripartite motif-containing protein 35;similar to novel zinc finger protein;Zgc:172170 protein;hypothetical protein LOC563088;Zgc:171260 protein;similar to Tripartite motif-containing protein 35;Zgc:91888;52 kDa protein;novel zinc finger protein	B8JLS6;A8WG40;A7MD79;Q6DEF5	15	1	1	1	1	1	1	4.4	53.165	459	2	0.00075005	4.4	1645500	1645500
163	334;1368;1674;2252;2745;2847;2926;3909;6160;7141;7600;8634	360;1483;1810;2430;2959;3066;3147;4210;6700;7749;8243;9378	768;769;770;3499;3500;4256;5673;6841;7086;7087;7267;7268;7269;9671;15471;15472;18102;18103;19289;21993	857;858;859;4251;4252;5115;6811;8201;8480;8481;8676;8677;8678;11713;18775;18776;18777;18778;22109;22110;22111;23516;26651			IPI00485582;IPI00920260	IPI00485582;IPI00920260	12;12	12;12	12;12	Putative uncharacterized protein;Zgc:152810 protein;Novel protein similar to H.sapiens NCL, nucleolin (NCL, zgc:152810);Zgc:152810;Nucleolin	ncl;zgc:152810;CH1073-141J18.2;CH1073-141J18.2-001	Zgc:152810 protein;Zgc:152810	A5PL70;B3DH54;B8JLQ3;Q08CQ9;Q6DRJ8	2	12	12	12	12	12	12	21.9	75.255	708	20	2.5498e-71	21.9	62876000	62876000
164	748;1978;2321;2353;5251;5773;9381	814;2141;2504;2536;5652;6218;6219;10185	1875;1876;4971;5830;5888;13049;14442;14443;23778	2220;2221;5937;6978;7040;15763;17534;17535;28672	295;296	425;659	IPI00485615;IPI00832545;IPI00498611;IPI00934887	IPI00485615;IPI00832545;IPI00498611;IPI00934887	7;7;7;5	7;7;7;5	7;7;7;5			similar to CRM1/XPO1 protein;similar to CRM1/XPO1 protein;im:7151655, partial;125 kDa protein		4	7	7	7	7	7	7	9	123.28	1072	9	6.4848e-41	9	18325000	18325000
165	0;1646;4961;5436;8367	0;1778;5345;5849;9088	0;4199;12438;13533;21280	0;5054;15059;16443;25860			IPI00485654	IPI00485654	5	5	3	Novel protein similar to vertebrate EF-hand domain family, member D2 (EFHD2);Si:dkey-72l14.9;Si:dkey-72l14.9 protein	DKEY-72L14.9;DKEY-72L14.9-001;si:dkey-72l14.9	Si:dkey-72l14.9 protein	Q1LVD7	1	5	5	3	5	5	3	19.7	26.511	233	5	2.7144e-14	19.7	21124000	21124000
166	804;1520;4199;8092	877;1642;4518;8785	1996;3890;10449;10450;20496	2344;4704;12788;12789;24889			IPI00485703;IPI00932683;IPI00635591;IPI00508980;IPI00862926	IPI00485703;IPI00932683;IPI00635591	4;4;2;1;1	4;4;2;1;1	3;3;1;0;0	Phosphatidylinositol transfer protein, alpha	pitpna	Phosphatidylinositol transfer protein, alpha;32 kDa protein;similar to phosphatidylinositol transfer protein, partial	Q803U3	5	4	4	3	4	4	3	15.9	31.873	271	5	1.6533e-09	15.9	26737000	26737000
167	4878	5257	12220	14829			IPI00485763	IPI00485763	1	1	1	Renin binding protein;Renbp protein	CH211-218O21.1-001;renbp	Renin binding protein	B0S6K7;B3DJE6;Q5PR59	1	1	1	1	1	1	1	4	46.858	403	1	2.2675e-14	4	1232700	1232700
168	2884	3103	7178	8580;8581			IPI00485772	IPI00485772	1	1	1	Zgc:92030 protein;Zgc:92030	zgc:92030	Zgc:92030	A9UL47;Q6DG23	1	1	1	1	1	1	1	3.1	39.098	357	1	0.00050958	3.1	443270	443270
169	2314;7553;7637;9072	2495;8193;8283;9858	5821;19164;19369;19370;23044	6969;23363;23603;23604;27820			IPI00485789	IPI00485789	4	4	4	Phospholipase C, gamma 2;Novel protein similar to vertebrate phospholipase C, gamma 2 (Phosphatidylinositol-specific) (PLCG2)	plcg2;si:ch211-260p9.2;CH211-260P9.2-001	Phospholipase C, gamma 2	Q08BR5;Q1LWV8	1	4	4	4	4	4	4	2.5	144.92	1240	5	1.7783e-14	2.5	10275000	10275000
170	2970;4485;9196	3193;4819;9993	7386;11108;23346	8868;8869;13525;28176			IPI00510595;IPI00485845	IPI00510595;IPI00485845	3;3	3;3	3;3	DRB sensitivity-inducing factor large subunit;Protein foggy;Transcription elongation factor SPT5	fog;spt5;supt5h	Isoform 1 of Transcription elongation factor SPT5;Isoform 2 of Transcription elongation factor SPT5	Q9DDT5-1;Q9DDT5;Q9DDT5-2	2	3	3	3	3	3	3	3.8	120.38	1084	3	4.0213e-13	3.8	1819200	1819200
171	6219	6768	15686	19023			IPI00485918;IPI00920295	IPI00485918;IPI00920295	1;1	1;1	1;1	Signal sequence receptor, delta	ssr4	Signal sequence receptor, delta;18 kDa protein	Q6IQ57	2	1	1	1	1	1	1	11.3	18.274	168	1	0.0035679	11.3	1193800	1193800
172	168;1138	183;1235	415;2939	476;3595			IPI00485936	IPI00485936	2	2	2	Dynein, light chain, roadblock-type 1	dynlrb1;zgc:56335	Dynein, light chain, roadblock-type 1	Q7ZUX8	1	2	2	2	2	2	2	21.9	10.849	96	2	3.2912e-05	21.9	951600	951600
173	6624;7874	7203;8542	16712;19938	20201;24242			IPI00920337;IPI00485939;IPI00499030;IPI00511851;IPI00920529	IPI00920337;IPI00485939;IPI00499030;IPI00511851;IPI00920529	2;2;2;1;1	2;2;2;1;1	2;2;2;1;1	TIA1 cytotoxic granule-associated RNA binding protein-like 1;Cytotoxic granule-associated RNA binding protein 1, like;TIA1 cytotoxic granule-associated RNA binding protein;Novel protein (Zgc:76917);Cytotoxic granule-associated RNA binding protein 1;Novel protein similar to vertebrate TIA1 cytotoxic granule-associated RNA binding protein (TIA1) (Zgc:55520)	tial1;TIA1;tia1l;zgc:76917;CH211-106A19.5;CH211-106A19.5-001;CH211-127D4.2;CH211-127D4.2-001;tia1;zgc:55520	43 kDa protein;TIA1 cytotoxic granule-associated RNA binding protein-like 1;TIA1 cytotoxic granule-associated RNA binding protein;Novel protein similar to vertebrate TIA1 cytotoxic granule-associated RNA binding protein;15 kDa protein	Q7SXQ1;Q6TGT2;Q7ZVM6;Q7ZVY0	5	2	2	2	2	2	2	5.7	43.268	389	2	5.6637e-05	5.7	2273300	2273300
174	6374;7321	6935;7946	16079;16080;16081;18561	19463;19464;19465;22651			IPI00485988;IPI00758558	IPI00485988;IPI00758558	2;2	2;2	2;2	Novel protein similar to vertebrate valosin-containing protein (VCP);Zgc:110775	DKEY-78K11.3-002;zgc:110775;DKEY-78K11.3-001	Novel protein similar to vertebrate valosin-containing protein;Novel protein similar to vertebrate valosin-containing protein	A2AR64;Q5BLG1;A2AR65	2	2	2	2	2	2	2	11.7	41.561	384	4	6.6484e-21	11.7	7878700	7878700
175	6066;7046;8039;8235	6603;7650;8720;8721;8944	15261;15262;17823;20327;20328;20935	18542;18543;21737;24694;24695;24696;24697;25476;25477	297	239	IPI00485996;IPI00920104	IPI00485996;IPI00920104	4;4	4;4	4;4	Cathepsin B;Cathepsin B, a	ctsb;CTSB;ctsba;zgc:65809	cathepsin B, a;31 kDa protein	Q6PH75	2	4	4	4	4	4	4	18.8	36.329	330	6	4.1234e-25	18.8	20716000	20716000
176	615;1429;2121;2122;2283;3613;3894;4566;6105;6200;6201;7638;9187;9188	672;1546;2295;2296;2463;3882;4194;4907;6644;6743;6744;8284;9984;9985	1559;1560;3672;3673;5404;5405;5406;5407;5408;5409;5410;5411;5412;5413;5414;5415;5416;5732;5733;5734;5735;5736;5737;8945;8946;8947;8948;8949;8950;8951;8952;8953;8954;8955;9636;9637;9638;11379;15369;15370;15578;15579;15580;15581;15582;15583;15584;15585;15586;15587;15588;15589;15590;15591;19371;23305;23306;23307;23308;23309	1783;1784;4460;4461;6524;6525;6526;6527;6528;6529;6530;6531;6532;6533;6534;6535;6536;6537;6872;6873;6874;6875;6876;6877;6878;10872;10873;10874;10875;10876;10877;10878;10879;10880;10881;10882;10883;10884;10885;10886;10887;10888;10889;10890;10891;10892;10893;10894;10895;10896;10897;10898;10899;10900;11678;11679;11680;13849;18671;18672;18907;18908;18909;18910;18911;18912;18913;18914;18915;18916;1891…	283;284	272;280	IPI00486027	IPI00486027	14	2	2	Cytokeratin-8;Keratin, type II cytoskeletal 8;Keratin-8;Keratin 8	krt2-8;krt8	Keratin, type II cytoskeletal 8	Q6NWF6;A8WGN0	1	14	2	2	14	2	2	3.8	57.759	520	4	3.501e-38	19.2	585960	585960
177	5336;8416;8424;8681	5746;9140;9149;9434	13331;21419;21442;22111	16190;26018;26053;26783			IPI00486098;IPI00505602;IPI00615437;IPI00835213;IPI00774598	IPI00486098	4;1;1;1;1	4;1;1;1;1	4;1;1;1;1	Novel protein (Sb:cb26);Sb:cb26 protein	DKEY-76B14.4;DKEY-76B14.4-001;sb:cb26;si:dkey-76b14.4	complement component 3	B8JKW4;Q7SXK0	5	4	4	4	4	4	4	2.9	183.84	1648	4	6.0704e-13	2.9	1450100	1450100
178	483;1256;1301;1559;2249;3182;4163;5400;6004;6228;6611;6882;6884;7185;7444;8307	522;1360;1411;1685;2427;3421;4478;5811;6535;6777;7189;7478;7480;7800;8080;9021	1188;3200;3201;3202;3203;3204;3321;3996;3997;3998;3999;4000;4001;5669;5670;7848;7849;7850;10373;13459;13460;13461;13462;13463;13464;15082;15699;15700;16681;17454;17456;18229;18230;18231;18878;18879;18880;18881;18882;18883;18884;18885;18886;21130	1328;3889;3890;3891;3892;3893;3894;4047;4822;4823;4824;4825;4826;4827;6807;6808;9427;9428;9429;12707;16363;16364;16365;16366;16367;16368;16369;16370;18307;19036;19037;20156;21303;21305;22283;22284;22285;23012;23013;23014;23015;23016;23017;23018;23019;23020;25680			IPI00486103;IPI00860440	IPI00486103;IPI00860440	16;14	16;14	16;14	Copine III;Copine I;Cpne1 protein;LOC100000238 protein	cpne1;CPNE3;cpne3l;LOC100000238	Copine III;Cpne1 protein	Q6TEN9;Q7ZWI2;A7MBS0;Q1RM49	2	16	16	16	16	16	16	37.7	59.214	533	44	2.6914e-88	37.7	163260000	163260000
179	2882;4115;4359;7620	3101;4426;4689;8265	7175;10271;10854;19332	8576;8577;12596;13249;23563			IPI00486166	IPI00486166	4	4	4	Reptin;RuvB-like 2;zReptin;RuvB-like 2 (E. coli)	ruvbl2;DKEY-7B17.3-001	RuvB-like 2	P83571;B0S5N1	1	4	4	4	4	4	4	8.6	51.25	463	4	9.4777e-11	8.6	6664900	6664900
180	6064;9492	6599;10303	15257;24013;24014	18538;28947;28948			IPI00486184;IPI00897894	IPI00486184;IPI00897894	2;1	2;1	2;1	Zgc:112450	zgc:112450	Zgc:112450;similar to Drebrin-like protein (SH3 domain-containing protein 7) (Actin-binding protein 1), partial	Q501Y4	2	2	2	2	2	2	2	6.7	47.685	420	3	6.1137e-07	6.7	15944000	15944000
181	190;4361;4872;6099	205;4691;5251;6638	451;452;10859;10860;10861;12208;12209;12210;15351	513;514;13256;13257;13258;14813;14814;14815;14816;14817;14818;18652			IPI00486247;IPI00489491;IPI00919647;IPI00804801;IPI00504350;IPI00509437	IPI00486247;IPI00489491;IPI00919647;IPI00804801;IPI00504350	4;2;2;2;2;1	2;0;0;0;0;0	2;0;0;0;0;0	Zgc:92757;Novel protein similar to vertebrate RAB15, member RAS onocogene family;Zgc:86635;RAB35, member RAS oncogene family;Novel protein similar to human member of RAS oncogene family (RAB35)	zgc:92757;DKEY-263P20.2-001;zgc:86635;CH1073-185G17.1-001;rab35;zgc:100812;dZ146N9.2-001	Zgc:92757;Zgc:86635;RAB35, member RAS oncogene family;similar to RAB35, member RAS oncogene family;Novel protein similar to human member of RAS oncogene family	Q6DGV5;Q6DI36;B8JLR8;Q6DEJ0;Q7T161	6	4	2	2	4	2	2	11.4	22.642	201	3	6.6888e-25	22.4	12211000	12211000
182	7825	8487	19809	24098			IPI00486287	IPI00486287	1	1	1	Poly (ADP-ribose) polymerase family, member 1;Novel protein similar to vertebrate ADP-ribosyltransferase (NAD+; poly (ADP-ribose) polymerase) (ADPRT)	parp1;si:dkey-206f10.3;DKEY-206F10.3-001	Novel protein similar to vertebrate ADP-ribosyltransferase (NAD+	Q499A8;Q5RHR0	1	1	1	1	1	1	1	1.1	112.77	1013	1	0.0098639	1.1	971160	971160
183	61;1060;1156;2030;2784;2838;3319;9016;9267	65;1152;1253;2199;2998;3057;3568;9799;10068	127;2745;2991;5182;6928;7071;8133;22884;23493	150;3387;3655;6253;8295;8465;9741;27641;28330			IPI00486288;IPI00817680;IPI00492766;IPI00499239	IPI00486288	9;4;3;1	9;4;3;1	9;4;3;1	Arrestin, beta 2b	arrb2;arrb2b	Arrestin, beta 2b	Q7T2D2	4	9	9	9	9	9	9	30.4	46.057	408	9	5.4554e-26	30.4	38980000	38980000
184	939;6341;6603;7575;7933;7934;9483	1023;6899;7181;8217;8608;8609;10294	2309;2310;15968;16659;16660;19208;19209;20068;20069;20070;20071;23992	2711;2712;19324;20129;20130;23421;23422;24378;24379;24380;24381;24382;28925			IPI00486311;IPI00490102;IPI00507612;IPI00484857	IPI00486311	7;1;1;1	6;0;0;0	4;0;0;0	Cdc42l protein;Cell division cycle 42, like;Ras-like protein Cdc42c	cdc42l;CH211-57K11.7-001	Ras-like protein Cdc42c	Q7ZUQ1	4	7	6	4	7	6	4	37.7	21.305	191	10	1.9957e-29	43.5	40716000	40716000
185	9360	10162	23715	28585			IPI00486312	IPI00486312	1	1	1	A kinase (PRKA) anchor protein 8-like	akap8l	A kinase (PRKA) anchor protein 8-like	Q6NUT6	1	1	1	1	1	1	1	3.3	69.477	645	1	2.6223e-06	3.3	794150	794150
186	2729;5239;8859	2941;2942;5639;9624	6808;6809;13027;22525	8166;8167;15740;27257;27258	298;299	417;465	IPI00486346	IPI00486346	3	3	3	Glycylpeptide N-tetradecanoyltransferase	nmt1;nmt1a	Glycylpeptide N-tetradecanoyltransferase	Q4VBR7	1	3	3	3	3	3	3	9.5	57.715	505	4	5.1795e-67	9.5	5960300	5960300
187	5910	6409	14841	17991			IPI00486361	IPI00486361	1	1	1			pentatricopeptide repeat domain 1		1	1	1	1	1	1	1	1.6	78.192	694	1	0.0058391	1.6	896540	896540
188	1110;5818	1204;6284	2883;14561	3537;3538;17664			IPI00486411	IPI00486411	2	2	2	40S ribosomal protein S21	rps21	40S ribosomal protein S21	Q7ZUG5	1	2	2	2	2	2	2	29.6	8.9021	81	2	3.6031e-06	29.6	1769200	1769200
189	700;1322;2039;2427;2575;5331;8549	764;1433;2209;2619;2777;5741;9285	1753;3382;3383;5195;6076;6483;6484;13321;13322;21804;21805	2074;4120;4121;6266;7273;7794;7795;16179;16180;16181;26451;26452			IPI00486424	IPI00486424	7	1	1	Rab7 protein;RAB7, member RAS oncogene family	rab7	Rab7 protein	Q7T2C6	1	7	1	1	7	1	1	8.7	23.553	207	2	5.7556e-25	40.1	3114300	3114300
190	297;2094;4243;5415;5503;5711;5795;8115;8124;8875;9061	321;2268;4567;5827;5923;6152;6254;8812;8813;8822;9641;9846	694;695;696;697;698;5344;5345;5346;10560;13501;13728;14285;14286;14287;14288;14510;20612;20613;20614;20615;20616;20617;20641;20642;20643;20644;20645;22559;22560;22561;22562;22563;22564;22565;22994;22995;22996	777;778;779;780;781;6455;6456;6457;12907;16409;16659;17305;17306;17307;17308;17607;25084;25085;25086;25087;25088;25089;25090;25091;25092;25120;25121;25122;25123;25124;27294;27295;27296;27297;27298;27299;27300;27301;27302;27303;27758;27759;27760	300;301	14;157	IPI00486430	IPI00486430	11	1	0	Zgc:56232	zgc:56232	Zgc:56232	Q7ZV41	1	11	1	0	11	1	0	6.5	29.112	260	1	2.3713e-51	46.2	202430	202430
191	7508	8145	19030	23211			IPI00868283;IPI00486456;IPI00855304	IPI00868283;IPI00486456;IPI00855304	1;1;1	1;1;1	1;1;1	LOC566052 protein;Novel protein (Zgc:92871);Zgc:92871	LOC566052;zgc:92871;CH211-63J24.7;CH211-63J24.7-001;CH211-63J24.7-002	LOC566052 protein;Zgc:92871;Novel protein	A7MCH1;Q6DGL1;A5WV37	3	1	1	1	1	1	1	5.5	18.562	164	1	0.0050864	5.5	803530	803530
192	2087;3929;4020;4360;5371;5949;6152;8053	2261;4231;4324;4690;5781;6467;6692;8737	5334;9726;9951;10855;10856;10857;10858;13415;14957;15460;20354;20355;20356;20357;20358	6445;11778;12139;13250;13251;13252;13253;13254;13255;16313;18170;18764;24728;24729;24730;24731;24732	302	106	IPI00486457;IPI00488872	IPI00486457	8;1	6;1	6;1	Guanine nucleotide binding protein (G protein), alpha activating activity polypeptide O	gnao1;gnao1a	Guanine nucleotide binding protein (G protein), alpha activating activity polypeptide O	Q6PBP1	2	8	6	6	8	6	6	20.3	39.976	354	6	1.8886e-74	26.8	8911600	8911600
193	234;3416;3417;3418;4305;4306;6011;6012;8388	255;3673;3674;3675;4632;4633;6543;6544;9112	554;555;556;557;558;559;560;561;562;8367;8368;8369;8370;8371;8372;8373;8374;10721;10722;10723;10724;10725;10726;10727;10728;10729;10730;10731;10732;10733;10734;10735;10736;10737;10738;10739;10740;10741;10742;10743;10744;10745;15094;15095;15096;15097;15098;15099;15100;15101;15102;15103;15104;15105;15106;15107;15108;21331;21332;21333;21334;21335;21336;21337;21338;21339;21340;21341;21342;21343;21344…	623;624;625;626;627;628;629;630;631;632;633;634;635;636;10014;10015;10016;10017;10018;10019;10020;10021;10022;10023;10024;10025;10026;13084;13085;13086;13087;13088;13089;13090;13091;13092;13093;13094;13095;13096;13097;13098;13099;13100;13101;13102;13103;13104;13105;13106;13107;13108;13109;13110;13111;13112;13113;13114;13115;18320;18321;18322;18323;18324;18325;18326;18327;18328;18329;18330;18331;1…			IPI00833997;IPI00511359;IPI00616160;IPI00497690;IPI00486495;IPI00650326;IPI00511253;IPI00616758;IPI00772704;IPI00934477;IPI00919615;IPI00902326;IPI00614130;IPI00611417;IPI00612319;IPI00932982;IPI00884820;IPI00900112;IPI00491331;IPI00510550;IPI00817194	IPI00833997;IPI00511359;IPI00616160;IPI00497690;IPI00486495;IPI00650326;IPI00511253;IPI00616758;IPI00772704;IPI00934477;IPI00919615;IPI00902326;IPI00614130;IPI00611417;IPI00612319;IPI00932982;IPI00884820;IPI00900112	9;9;9;9;9;9;9;9;9;9;9;9;9;9;9;9;8;5;2;1;1	9;9;9;9;9;9;9;9;9;9;9;9;9;9;9;9;8;5;2;1;1	8;8;8;8;8;8;8;8;8;8;8;8;8;8;8;8;7;4;1;0;0	Histone H2A.x;Histone H2A	h2afx;zgc:56329;DKEY-252H13.3-001;zgc:114037;mid1ip1;zgc:110434;zgc:173652;RP71-56I13.3-001;zgc:101846;zgc:163047;zgc:165551;zgc:195633;gng5	similar to histone cluster 2, H2ab;Histone H2A.x;14 kDa protein;Histone H2A;Histone H2A;Histone H2A;similar to Mid1ip1 protein;similar to Mid1ip1 protein;similar to Mid1ip1 protein;similar to Mid1ip1 protein;Histone H2A;Histone H2A;Histone H2A;similar to h	Q7ZUY3;A2BFN5;Q4FZZ7;Q561S9;Q5XJK2;A4FVM2;A6QL59;B5RHZ4;A7E2P3	21	9	9	8	9	9	8	52.8	15.486	144	84	7.6068e-118	52.8	4560900000	4560900000
194	8618	9361	21961	26618			IPI00496571;IPI00486502;IPI00931943	IPI00496571;IPI00486502;IPI00931943	1;1;1	1;1;1	1;1;1			wu:fd58b05;similar to LOC795887 protein;33 kDa protein		3	1	1	1	1	1	1	2.9	42.939	375	1	0.015642	2.9	371420	371420
195	401;4236	433;4560	984;985;10543	1107;1108;12890			IPI00504412;IPI00486510	IPI00504412;IPI00486510	2;2	2;2	2;2	Adenosine deaminase CECR1-A;Cat eye syndrome critical region protein 1 homolog A	cecr1;cecr1a	Adenosine deaminase CECR1-A;hypothetical protein	P58781	2	2	2	2	2	2	2	5	57.505	503	3	0.001123	5	5818200	5818200
196	488;2676;3546	527;2883;3812	1195;1196;6694;6695;8801	1335;1336;8030;8031;10709			IPI00486525	IPI00486525	3	3	3	Superoxide dismutase	sod2;CH211-195E3.1-001	Superoxide dismutase	Q2TV65;Q6P980	1	3	3	3	3	3	3	27.7	25.008	224	5	1.4752e-33	27.7	27161000	27161000
197	1258	1362	3207	3897			IPI00486526	IPI00486526	1	1	1	Novel protein (Zgc:85763);Zgc:85763	CH211-11M18.4;CH211-11M18.4-001;zgc:85763	Novel protein	Q5TYQ4;Q6NWF7;Q7ZUR3	1	1	1	1	1	1	1	4.1	34.348	319	1	2.2063e-06	4.1	1993100	1993100
198	3156;6065;6304;9354	3394;6600;6601;6602;6858;10156	7794;7795;15258;15259;15260;15900;23701	9369;9370;18539;18540;18541;19243;28569	303	362	IPI00486570	IPI00486570	4	4	4	Cathepsin C	ctsc	Cathepsin C	Q6P2V1	1	4	4	4	4	4	4	17.1	50.614	455	7	3.932e-54	17.1	23761000	23761000
199	5932	6441	14899	18078			IPI00486586	IPI00486586	1	1	1	PEF protein with a long N-terminal hydrophobic domain;Peflin;Penta-EF hand domain-containing protein 1	pef1;zgc:100787	Peflin	Q6DC93	1	1	1	1	1	1	1	4.8	29.424	270	1	0.00055658	4.8	2026600	2026600
200	623;1189;1281;1902;1963;3283;3888;3939;4848;6826;6875;7382	680;1287;1387;2057;2124;3531;4187;4241;4242;5226;7417;7471;8014;8015	1585;3056;3282;4766;4937;4938;8049;9626;9746;9747;12157;17322;17431;17432;18705;18706;18707	1814;3727;4008;5698;5699;5899;5900;9643;11667;11801;11802;14762;21152;21280;21281;22816;22817;22818	304;305	103;611	IPI00486588	IPI00486588	12	12	12	Novel protein similar to vertebrate plexin C1 (PLXNC1)	DKEYP-90A8.2-001;plxnc1;si:dkeyp-90a8.2	si:dkeyp-90a8.2	Q5RGW1	1	12	12	12	12	12	12	14.5	129.78	1144	17	3.6122e-66	14.5	29861000	29861000
201	3066;4465;4764;6857;6858;7360;8502;8616	3298;4799;5137;7450;7451;7989;9232;9359	7589;11076;11960;17389;17390;17391;17392;18668;21655;21956;21957;21958	9126;13487;14544;21237;21238;21239;21240;22775;26286;26611;26612;26613	306	459	IPI00486608	IPI00486608	8	8	8	Paladin	pald	Paladin	Q803E0	1	8	8	8	8	8	8	12	98.884	860	12	5.6689e-47	12	22179000	22179000
202	3839	4133	9500	11525			IPI00486648	IPI00486648	1	1	1	Protein RCC2 homolog	rcc2;zgc:77115	Protein RCC2 homolog	Q6NYE2	1	1	1	1	1	1	1	2	54.151	495	1	0.0042091	2	520070	520070
203	4801	5178	12045	14643			IPI00486652	IPI00486652	1	1	1	Brain and reproductive organ-expressed protein;BRCA1/BRCA2-containing complex subunit 45;BRCA1-A complex subunit BRE	bre;zgc:110368	BRCA1-A complex subunit BRE	Q568D5	1	1	1	1	1	1	1	3.6	43.829	386	1	0.00039444	3.6	1342700	1342700
204	133;1188;1786;2048;2319;2368;3021;3027;4568;4975;5279;5395;5612;5804;6173;7062;7146;8519;8682;8683	142;143;1286;1927;2220;2502;2551;2552;3251;3252;3258;4909;4910;5361;5362;5681;5806;6036;6265;6266;6714;6715;7667;7754;7755;7756;9251;9435;9436;9437	313;314;3055;4501;4502;5222;5828;5941;5942;7489;7490;7510;11381;11382;11383;11384;11385;11386;12472;12473;12474;13113;13114;13115;13116;13117;13118;13451;13965;14526;14527;15499;15500;15501;15502;15503;17888;18110;18111;18112;18113;18114;21709;22112;22113;22114;22115	349;350;351;352;353;354;3726;5405;5406;6297;6298;6976;7124;7125;8983;8984;9007;13851;13852;13853;13854;13855;13856;15100;15101;15102;15843;15844;15845;15846;15847;15848;15849;16354;16923;16924;17624;17625;18806;18807;18808;18809;18810;18811;21832;22118;22119;22120;22121;22122;22123;22124;26349;26784;26785;26786;26787	209;211;212;213;214;215;307;308;309	1;41;54;161;217;233;289;296;312	IPI00486669;IPI00635007;IPI00773407	IPI00486669;IPI00635007;IPI00773407	20;17;12	20;17;12	9;6;2	Serine proteinase inhibitor, clade B, member 1;Serpin peptidase inhibitor, clade B (Ovalbumin), member 1, like 1	serpinb1;SERPINB1;serpinb1l1	Serpin peptidase inhibitor, clade B (Ovalbumin), member 1, like 1;43 kDa protein;42 kDa protein	Q6TGU1	3	20	20	9	20	20	9	64.8	43.355	384	47	1.1032e-271	64.8	370770000	370770000
205	440;6906	477;7503	1097;17498	1227;21358			IPI00486671	IPI00486671	2	2	2	Novel protein similar to vertebrate vesicle-associated membrane protein 8 (VAMP8) (Zgc:56588);Vesicle-associated membrane protein 8 (Endobrevin)	DKEYP-86B9.3;DKEYP-86B9.3-001;vamp8;zgc:56588	Vesicle-associated membrane protein 8	Q7ZUC1	1	2	2	2	2	2	2	17.7	13.533	124	2	1.1944e-14	17.7	11207000	11207000
206	2563;3985;4419;7688	2765;4289;4753;8338	6456;9826;10997;19479	7758;11885;13407;23722;23723			IPI00486796;IPI00859923;IPI00491569	IPI00486796;IPI00859923	4;3;1	4;3;1	4;3;1	RAD21 homolog;RAD21 homolog (S. pombe)	DKEY-210P14.2-001;rad21;RAD21	RAD21 homolog;RAD21 homolog	Q6TEL1;Q7ZW30	3	4	4	4	4	4	4	7	72.271	643	4	2.4356e-09	7	12916000	12916000
207	3219;3801;4098;4433;5364;6136;8386;8664;9104	3461;4094;4405;4767;5774;6675;9110;9413;9891	7914;9431;9432;10225;11026;13387;15425;21328;22077;23116	9499;11447;11448;12545;13436;16271;18728;25913;26748;27906	310;311	9;14	IPI00486876;IPI00933930;IPI00484762	IPI00486876;IPI00933930	9;6;1	9;6;1	9;6;1			amylo-1, 6-glucosidase, 4-alpha-glucanotransferase;62 kDa protein		3	9	9	9	9	9	9	7.2	173.49	1532	10	1.4058e-21	7.2	19767000	19767000
208	3838;4267;4633;5989;6990;7295;8313;8741	4132;4592;4996;4997;6518;7590;7918;9027;9498;9499	9499;10616;11648;11649;15043;17690;18517;21150;22255;22256	11524;12975;14199;14200;18267;21589;21590;22598;25703;26967;26968	312;313;314	140;295;316	IPI00486918;IPI00860457	IPI00486918;IPI00860457	8;7	8;7	8;7	Novel protein similar to vertebrate ectonucleotide pyrophosphatase/phosphodiesterase 5 (Putative function) (ENPP5)	CH211-261F7.1-001;si:ch211-261f7.1	Novel protein similar to vertebrate ectonucleotide pyrophosphatase/phosphodiesterase 5;similar to ectonucleotide pyrophosphatase/phosphodiesterase 5, partial	Q5RFZ8	2	8	8	8	8	8	8	20.3	53.474	473	10	1.7504e-22	20.3	18028000	18028000
209	1777;1778;2489;5974;7251	1915;1916;1917;1918;2688;6502;7871	4481;4482;4483;4484;4485;6295;15015;18391	5383;5384;5385;5386;5387;7569;18237;22457	315	130	IPI00486983;IPI00932034;IPI00836761;IPI00911395;IPI00487858;IPI00833388;IPI00495407	IPI00486983;IPI00932034;IPI00836761;IPI00911395	5;4;3;3;1;1;1	5;4;3;3;1;1;1	2;1;0;0;0;0;0	Myosin, light polypeptide 9, like;Si:dkey-216e9.5 protein	myl12.1;myl9l;myl12.2;si:dkey-216e9.5	Myosin, light polypeptide 9, like;20 kDa protein;similar to 19.9kD myosin light chain;Si:dkey-216e9.5 protein	Q6PHJ8;B3DKC6	7	5	5	2	5	5	2	29.1	19.845	172	8	9.5395e-17	29.1	27979000	27979000
210	4354;5159	4684;5556	10846;12851	13241;15532	316	300	IPI00487008;IPI00862962	IPI00487008;IPI00862962	2;2	2;2	2;2	Chitinase domain-containing protein 1	chid1;zgc:66396	Chitinase domain-containing protein 1;hypothetical protein	Q7SYK0	2	2	2	2	2	2	2	9.5	44.165	391	2	0.00077053	9.5	4932200	4932200
211	1102;1554;7054	1196;1680;7658	2861;3987;3988;17871	3513;4813;4814;21813			IPI00487017;IPI00774912;IPI00506820;IPI00933707;IPI00817291;IPI00817889	IPI00487017;IPI00774912;IPI00506820;IPI00933707;IPI00817291;IPI00817889	3;3;3;3;2;2	3;3;3;3;2;2	3;3;3;3;2;2	Splicing factor, arginine/serine-rich 1A;Splicing factor, arginine/serine-rich 1-like protein 1;Splicing factor, arginine/serine-rich 1;Splicing factor, arginine/serine-rich 1B	sfrs1a;sfrs1l;zgc:66146;sfrs1;sfrs1b;zgc:111894;zgc:65898;zgc:76897	Splicing factor, arginine/serine-rich 1A;28 kDa protein;Splicing factor, arginine/serine-rich 1B;21 kDa protein;21 kDa protein;Protein	Q7SXP4;Q6NYA0	6	3	3	3	3	3	3	12.5	28.383	257	4	7.1703e-10	12.5	45861000	45861000
212	1389;1532;4483;6147;6335;6631;7075;9289;9290	1504;1505;1656;4817;6687;6892;7210;7681;10090;10091	3531;3532;3533;3534;3535;3536;3934;3935;11106;15449;15450;15961;16724;17914;23528;23529	4284;4285;4286;4287;4288;4289;4752;4753;13523;18753;18754;19317;20213;21858;28368;28369	317	221	IPI00487033	IPI00487033	9	1	1	Tyrosine 3-monooxygenase/tryptophan 5-monooxygenase activation protein, epsilon polypeptide 2	ywhae2;zgc:113329	Tyrosine 3-monooxygenase/tryptophan 5-monooxygenase activation protein, epsilon polypeptide 2	Q5CZQ1	1	9	1	1	9	1	1	5.5	28.916	255	1	3.4966e-22	32.5	3363500	3363500
213	2178;2259;2564;4290	2355;2438;2766;4616	5544;5545;5546;5685;6457;6458;10680	6674;6675;6676;6823;7759;7760;13041			IPI00487053;IPI00933104	IPI00487053;IPI00933104	4;4	4;4	4;4	Integral membrane protein 1	itm1	Integral membrane protein 1;79 kDa protein	Q7ZUY9	2	4	4	4	4	4	4	6	80.574	705	7	2.8526e-11	6	13556000	13556000
214	7846	8510	19862	24159			IPI00487091	IPI00487091	1	1	1	Serine/threonine-protein kinase 3;Serine/threonine kinase 3 (STE20 homolog, yeast)	stk3;zgc:55383;DKEY-255N2.2-001	Serine/threonine-protein kinase 3	Q7ZUQ3;A8E7I0	1	1	1	1	1	1	1	2.4	56.08	492	1	0.00061887	2.4	4296800	4296800
215	1137;1533;2118;2552;3303;3819;4410;5944;6480;8659;8760;9427	1234;1657;2292;2754;3551;4113;4743;6456;6457;7048;9406;9407;9518;10236	2938;3936;3937;5401;6432;8102;9469;10976;10977;14923;14924;16340;22064;22065;22298;23891	3594;4754;4755;4756;6521;7733;9700;11486;13385;13386;18102;18103;19754;26734;26735;27015;28808	280;281	147;234	IPI00487116;IPI00931743;IPI00483328;IPI00868062	IPI00487116;IPI00931743;IPI00483328;IPI00868062	12;12;9;8	12;12;9;8	9;9;7;6	Family with sequence similarity 49, member B;Putative uncharacterized protein;Fam49b protein	CH211-139K8.1-001;fam49b;CH211-139K8.1-002;CH211-139K8.1-005	Putative uncharacterized protein;37 kDa protein;Family with sequence similarity 49, member B;Family with sequence similarity 49, member B	Q6TLE5;Q7T343;B0S653	4	12	12	9	12	12	9	56	37.075	325	16	8.7023e-137	56	95358000	95358000
216	377;806;814;976;1152;2675;2890;3205;4091;5256;8478	407;879;887;1062;1249;2882;3109;3447;4398;5657;9208	912;913;914;915;1998;1999;2015;2016;2017;2489;2490;2491;2492;2975;6693;7189;7190;7894;10211;10212;13057;13058;21584;21585	1030;1031;1032;1033;2346;2347;2364;2365;2366;3078;3079;3080;3081;3639;8029;8592;8593;9477;12531;12532;15771;15772;15773;26209;26210			IPI00487122	IPI00487122	11	11	11	T-complex protein 1 subunit delta	cct4	T-complex protein 1, delta subunit	Q6P123;Q6PH46	1	11	11	11	11	11	11	29.1	56.992	533	24	1.3758e-27	29.1	66627000	66627000
217	5397;6038;9093	5808;6572;9879	13453;15214;23086	16356;18492;27866			IPI00487186;IPI00932269;IPI00920185;IPI00901849	IPI00487186;IPI00932269;IPI00920185	3;3;3;1	3;3;3;1	3;3;3;1	Novel prtoein similar to vertebrate threonyl-tRNA synthetase (TARS, zgc:92586);Zgc:92586 protein;Zgc:92586	CH211-15O14.1;CH211-15O14.1-001;zgc:92586	Novel prtoein similar to vertebrate threonyl-tRNA synthetase;72 kDa protein;Zgc:92586	A2BIM7;A8KC60;Q5CZT2;Q5XIZ3	4	3	3	3	3	3	3	4.2	82.845	718	3	2.9579e-07	4.2	5431300	5431300
218	2733	2946	6816	8174			IPI00487187	IPI00487187	1	1	1	Chloride intracellular channel a	clica	Chloride intracellular channel a	Q6P5J7	1	1	1	1	1	1	1	3.8	27.172	239	1	0.0073229	3.8	2367800	2367800
219	476;1116;1117;1553;4320;4891;5318;5610;6020;8872;9032	515;1211;1212;1679;4647;5271;5726;6034;6552;9638;9816	1169;2894;2895;3985;3986;10774;10775;10776;10777;12269;12270;12271;12272;12273;12274;12275;13281;13961;15126;15127;15128;22555;22935	1306;3549;3550;4811;4812;13148;13149;13150;13151;14887;14888;14889;14890;14891;14892;14893;16121;16919;18361;18362;18363;27290;27696			IPI00487236	IPI00487236	11	1	1	Novel protein similar to vertebrate filamin C, gamma (Actin binding protein 280) (FLNC);Flncb protein	DKEY-30O6.1-001;flncb;im:7139256	filamin C, gamma b	A5PF63;Q5CZV6	1	11	1	1	11	1	1	0.5	293.43	2732	1	1.5948e-19	3.1	933330	933330
220	7455	8091	18903	23038	318	31	IPI00487329	IPI00487329	1	1	1			similar to ubiquitin specific peptidase 31		1	1	1	1	1	1	1	0.6	143.15	1295	1	0.051219	0.6	305440	305440	+
221	458;3092;4204;5000;6878;6970;8267	495;3327;4523;5388;7474;7568;8978	1131;7638;10456;12522;17443;17643;21029	1265;9179;12795;15159;21292;21539;25575			IPI00487345;IPI00503782;IPI00851434	IPI00487345	7;1;1	7;1;1	7;1;1	Spleen protein tyrosine kinase	syk	Spleen protein tyrosine kinase	Q910A2	3	7	7	7	7	7	7	15.9	67.646	586	7	4.2558e-75	15.9	15499000	15499000
222	4273	4598	10634;10635	12994;12995			IPI00487389	IPI00487389	1	1	1	Zgc:63505	zgc:63505	Zgc:63505	Q7SY50	1	1	1	1	1	1	1	4.2	39.239	355	2	9.0946e-06	4.2	5770200	5770200
223	4609	4957	11568	14109			IPI00487408;IPI00933766	IPI00487408;IPI00933766	1;1	1;1	1;1	Phosphatidylinositol-5-phosphate 4-kinase type II gamma;Phosphatidylinositol-5-phosphate 4-kinase type-2 gamma	pip4k2c;pip5k2;pip5k2c	48 kDa protein;Phosphatidylinositol-5-phosphate 4-kinase type-2 gamma	Q6IQE1	2	1	1	1	1	1	1	3.6	47.509	417	1	0.0025146	3.6	2238200	2238200
224	1776;3935;4137;4302;6655;6723;7297;7328;8286	1914;4237;4449;4629;7237;7310;7921;7953;8998	4479;4480;9737;9738;9739;10318;10319;10717;16774;17054;18521;18605;21079;21080	5381;5382;11789;11790;11791;12647;12648;13080;20263;20784;22602;22705;25625;25626			IPI00487430;IPI00931353	IPI00487430;IPI00931353	9;7	9;7	9;7	Ribosomal protein S9	rps9;CH211-57K11.3-001	ribosomal protein S9;Ribosomal protein S9	Q6P5M3;A3KQ06	2	9	9	9	9	9	9	37.6	22.466	194	14	3.931e-17	37.6	136980000	136980000
225	5305;5795	5711;6254	13246;14510	16084;17607	300	565	IPI00487445;IPI00507684	IPI00487445;IPI00507684	2;2	1;1	1;1	Catenin (Cadherin-associated protein), beta 1;B-catenin;Putative uncharacterized protein;Ctnnb2 protein;Beta-catenin 2;Catenin, beta 2	ctnnb1;ctnnb;ctnnb2;zgc:65770	Catenin (Cadherin-associated protein), beta 1;Catenin, beta 2	Q7ZU14;Q90424;A4QN53;Q24JW3;Q8JID2	2	2	1	1	2	1	1	1.3	85.52	780	1	4.3158e-08	3.5	286890	286890
226	507;1552;3127;3222;3481;3766;3897;6968;7901;8133;8369;8984	550;1678;3364;3464;3744;4056;4197;7566;8573;8574;8831;9091;9764	1246;1247;3984;7725;7726;7920;8595;8596;8597;9340;9644;9645;17640;19992;19993;19994;20656;20657;21284;22819	1391;1392;4810;9298;9299;9505;9506;10368;10369;10370;11342;11686;11687;21536;24297;24298;24299;25135;25136;25137;25864;27573	319;320;321	271;330;561	IPI00487448	IPI00487448	12	12	12	Coatomer protein complex, subunit beta 2;Coatomer protein complex subunit beta 2	CH211-119O8.1-001;copb2	Coatomer protein complex, subunit beta 2	B0R171;B3DH83;Q6JWU7	1	12	12	12	12	12	12	15.5	105.29	934	20	1.1898e-48	15.5	32121000	32121000
227	625;2597;2713;4489;4520;5103;5144;6806;6807;6923;8147;8148;8532;8744;8849;8978;9176;9181;9377	682;2801;2925;4823;4859;4860;5496;5497;5541;7396;7397;7398;7520;8846;8847;8848;8849;8850;8851;9265;9266;9502;9611;9612;9613;9756;9757;9758;9972;9973;9978;10179;10180	1587;6537;6538;6539;6540;6784;11117;11118;11119;11120;11121;11122;11123;11124;11125;11241;11242;11243;11244;11245;11246;12749;12750;12751;12752;12753;12828;12829;12830;12831;12832;12833;12834;17246;17247;17248;17539;17540;20700;20701;20702;20703;20704;20705;20706;20707;20708;20709;20710;20711;20712;20713;20714;20715;20716;20717;20718;21737;21738;21739;21740;21741;21742;21743;21744;21745;21746;217…	1816;1817;1818;1819;7861;7862;7863;7864;8141;8142;13535;13536;13537;13538;13539;13540;13541;13542;13543;13544;13545;13689;13690;13691;13692;13693;13694;15424;15425;15426;15427;15428;15505;15506;15507;15508;15509;15510;15511;15512;15513;15514;21053;21054;21055;21407;21408;25202;25203;25204;25205;25206;25207;25208;25209;25210;25211;25212;25213;25214;25215;25216;25217;25218;25219;25220;25221;25222;2…	71;322;323;324;325;326;327;328	45;61;79;129;144;175;231;329	IPI00487455;IPI00497753	IPI00487455	19;1	19;1	18;0	Glyceraldehyde 3-phosphate dehydrogenase, testis-specific;Spermatogenic glyceraldehyde-3-phosphate dehydrogenase;Glyceraldehyde-3-phosphate dehydrogenase	gapdh;gapdhs;zgc:76908	Glyceraldehyde 3-phosphate dehydrogenase, testis-specific	Q5MJ86;Q5MJ85	2	19	19	18	19	19	18	64.8	36.107	335	125	1.1003e-214	64.8	1543800000	1543800000
228	754;1472;1797;1930;2064;2805;2909;2910;3346;4394;4417;5132;5583;6139;7184;7334;7682	821;1592;1938;2088;2237;3021;3022;3129;3130;3599;4725;4726;4727;4751;5529;6006;6678;6679;7798;7799;7960;8331	1885;1886;3782;3783;4527;4528;4529;4875;5255;6980;6981;6982;6983;6984;6985;6986;6987;7228;7229;7230;7231;8184;8185;8186;8187;8188;10935;10936;10937;10938;10939;10990;10991;10992;12807;13888;15433;15434;15435;15436;15437;15438;15439;18225;18226;18227;18228;18616;18617;18618;18619;19458;19459;19460	2230;2231;4585;4586;5440;5441;5442;5836;6331;8359;8360;8361;8362;8363;8364;8365;8366;8632;8633;8634;8635;9797;9798;9799;9800;9801;13343;13344;13345;13346;13347;13348;13399;13400;13401;13402;15483;16836;18736;18737;18738;18739;18740;18741;18742;22279;22280;22281;22282;22717;22718;22719;22720;23699;23700;23701	176;329;330;331;332;333	64;83;118;165;191;425	IPI00487456;IPI00650501	IPI00487456	17;1	17;1	16;1	Glucose-6-phosphate isomerase	gpia;pgi-1	Glucose-6-phosphate isomerase	Q5XJ09;Q7ZU30;Q8QFU2	2	17	17	16	17	17	16	42.5	62.084	553	54	6.7537e-193	42.5	314210000	314210000
229	2879;8394	3098;9118	7172;21381	8573;25977			IPI00851958;IPI00487482	IPI00851958;IPI00487482	2;2	1;1	1;1	Zgc:65861	zgc:65861	22 kDa protein;Zgc:65861	Q6NYV3	2	2	1	1	2	1	1	4.9	21.924	205	1	7.8326e-05	9.3	1786600	1786600
230	138;446;2512;2736;5714;5715;6430;7019;7723	148;483;2712;2949;6155;6156;6994;7622;7623;8376;8377	347;1103;6342;6819;14291;14292;16211;17773;17774;19545;19546	404;1233;7634;7635;8177;17311;17312;17313;17314;19602;21684;21685;23793;23794	334;335	51;106	IPI00487524	IPI00487524	9	9	7	Actin-related protein 2/3 complex subunit 5	arpc5a;CH73-86N6.3-001	Actin-related protein 2/3 complex subunit 5	Q803M7;Q8UW32	1	9	9	7	9	9	7	62.7	16.535	150	11	6.6405e-79	62.7	143600000	143600000
231	5106	5500	12758;12759;12760	15433;15434;15435	336	20	IPI00487533	IPI00487533	1	1	1	Suppressor of cytokine signaling 3a	socs3;socs3a;zgc:56537	Suppressor of cytokine signaling 3a	Q1KZH6;Q7ZUC6	1	1	1	1	1	1	1	9.7	23.692	207	3	0.0068975	9.7	30841000	30841000
232	1719;2373;2374;2626;2866;2913;3282;3890;4228;4229;4563;4938;5370;5541;5954;6699;7606;7674;8315;8316;8534;8900;9214;9428;9517	1855;2560;2561;2562;2831;3085;3133;3530;4189;4551;4552;4904;5319;5780;5962;5963;6473;6474;7285;8250;8323;9029;9030;9268;9269;9270;9673;10012;10237;10328	4350;5961;5962;5963;6598;6599;7135;7136;7137;7138;7139;7140;7141;7235;8048;9628;9629;10522;10523;10524;11374;11375;12389;13411;13412;13413;13414;13795;13796;14963;14964;16858;19296;19446;21152;21153;21772;21773;21774;21775;21776;22641;23400;23892;24060;24061	5221;7148;7149;7150;7925;7926;8532;8533;8534;8535;8536;8537;8538;8539;8639;9642;11669;11670;11671;12868;12869;12870;13843;13844;15010;16308;16309;16310;16311;16312;16734;16735;18176;18177;18178;20350;23523;23685;25705;25706;25707;26418;26419;26420;26421;26422;27386;28233;28809;29002;29003	337;338;339;340	210;256;354;386	IPI00487534	IPI00487534	25	25	15	Novel protein similar to vertebrate hexosaminidase A (Alpha polypeptide) (HEXA);Hexa protein	DKEY-35I22.2-001;hexa	Novel protein similar to vertebrate hexosaminidase A	A2BHD8;A3KNW3	1	25	25	15	25	25	15	43.4	61.532	541	46	5.8176e-164	43.4	300450000	300450000
233	111;8200	119;8907	243;20873	276;25400			IPI00487537	IPI00487537	2	2	2	MCM7 minichromosome maintenance deficient 7 (S. cerevisiae);DNA replication licensing factor	mcm7	MCM7 minichromosome maintenance deficient 7	Q7ZVL6;Q8JGR9	1	2	2	2	2	2	2	4.2	80.996	721	2	5.1924e-07	4.2	3007900	3007900
234	243;732;753;1487;1556;1788;2055;2615;3038;3298;3408;3531;3576;3653;4212;4451;4753;4820;4849;5502;5780;6658;6967;7413;7548;7691;7755;8166;8301;8392;8393;8865	266;798;819;820;1607;1682;1929;2227;2820;3269;3546;3665;3797;3842;3930;4532;4785;5126;5198;5227;5922;6230;7240;7241;7565;8047;8188;8341;8413;8869;9015;9116;9117;9630	581;1825;1883;1884;3803;3804;3805;3806;3807;3991;3992;3993;4504;4505;4506;4507;4508;5235;6579;7523;7524;7525;7526;7527;7528;8094;8095;8358;8779;8866;8867;9076;9077;9078;9079;10478;11054;11938;12090;12091;12092;12093;12158;12159;13726;13727;14458;14459;16777;16778;17639;18784;19146;19147;19148;19149;19484;19485;19486;19653;20769;20770;20771;20772;20773;21115;21116;21117;21118;21377;21378;21379;213…	658;2157;2228;2229;4609;4610;4611;4612;4613;4614;4817;4818;4819;5408;5409;5410;5411;5412;6311;7906;9020;9021;9022;9023;9024;9025;9692;9693;10005;10687;10779;10780;11043;11044;11045;11046;12821;13464;14517;14518;14689;14690;14691;14692;14763;14764;16657;16658;17551;17552;20266;20267;21535;22908;23345;23346;23347;23348;23728;23729;23730;23731;23930;25280;25281;25282;25283;25284;25664;25665;25666;25…	341;342	1;424	IPI00487568;IPI00832708	IPI00487568;IPI00832708	32;32	32;32	32;32	Major vault protein	mvp	Isoform 1 of Major vault protein;Isoform 2 of Major vault protein	Q6P3L0-1;Q6P3L0;Q6P3L0-2	2	32	32	32	32	32	32	49.9	96.528	863	77	8.816e-148	49.9	337170000	337170000
235	406;1545;2006;2400;2542;3689;4155;4629;4963;5162;5915;6299;7021;7563;9368	438;1670;1671;2172;2173;2591;2744;3969;3970;4469;4470;4990;4991;5347;5348;5559;5560;6414;6852;7625;8203;10170	990;3967;3968;5134;5135;5136;5137;6015;6413;9155;9156;9157;9158;9159;9160;9161;9162;9163;10353;10354;10355;10356;10357;10358;10359;10360;11635;11636;11637;11638;11639;12440;12441;12442;12443;12444;12445;12854;12855;12856;12857;12858;14846;15884;15885;15886;15887;15888;15889;17781;17782;17783;17784;19180;19181;19182;23733;23734;23735;23736;23737;23738;23739;23740;23741	1113;4792;4793;4794;6195;6196;6197;6198;7203;7204;7711;11124;11125;11126;11127;11128;11129;11130;11131;11132;12684;12685;12686;12687;12688;12689;12690;12691;12692;14186;14187;14188;14189;14190;15061;15062;15063;15064;15065;15066;15067;15535;15536;15537;15538;15539;17996;19227;19228;19229;19230;19231;19232;21692;21693;21694;21695;23388;23389;23390;23391;23392;23393;23394;23395;28605;28606;28607;28…	343;344;345;346;347;348;349;350	73;147;164;233;257;267;330;388	IPI00487631	IPI00487631	15	1	0	Novel protein (Zgc:65894);Zgc:65894;Zgc:65894 protein	DKEY-76B14.1-001;zgc:65894	Zgc:65894 protein	Q6PE34	1	15	1	0	15	1	0	4.1	49.634	444	1	9.3779e-103	54.7	5018700	5018700
236	69;515;526;720;1236;1807;2927;4411;4445;5265;5523;5524;5736;5848;6161;6353;6449;7235;7564;7595;7746;7811;8720;8767;9107	73;561;575;784;1337;1948;3148;3149;4744;4779;5667;5944;5945;6177;6322;6701;6702;6911;6912;7013;7014;7852;8204;8238;8402;8472;9476;9525;9894	141;1304;1328;1796;1797;3139;3140;4545;7270;7271;7272;7273;7274;7275;10978;10979;10980;11042;11043;11044;13082;13083;13084;13760;13761;13762;14371;14372;14629;15473;15474;15989;15990;15991;15992;16243;16244;16245;16246;18362;19183;19184;19185;19186;19277;19278;19279;19280;19629;19788;22194;22195;22196;22197;22308;23119	166;1475;1500;2122;2123;3813;3814;5458;8679;8680;8681;8682;8683;8684;13387;13388;13389;13452;13453;13454;15810;15811;15812;16694;16695;16696;17455;17456;17739;18779;18780;18781;19348;19349;19350;19351;19634;19635;19636;19637;22425;23396;23397;23398;23399;23504;23505;23506;23507;23905;24077;26882;26883;26884;26885;26886;27025;27909	351;352;353;354;355;356;357;358;359;360	48;53;58;79;132;269;304;394;415;428	IPI00487665	IPI00487665	25	25	25	Chaperonin containing TCP1, subunit 3 (Gamma);Chaperonin-containing TCP-1 complex gamma chain	cct3	Chaperonin containing TCP1, subunit 3	Q7T2P2;Q8JHI7	1	25	25	25	25	25	25	51.9	60.282	543	56	2.9482e-166	51.9	125870000	125870000
237	4540;6933	4881;7531	11302;11303;17559	13753;13754;21429			IPI00487679	IPI00487679	2	1	1	Zgc:101614	zgc:101614	Zgc:101614	Q5U3U8	1	2	1	1	2	1	1	5	30.729	279	1	7.3877e-05	8.6	1726000	1726000
238	5387;8047	5798;8730	13440;20345	16342;24716			IPI00487684	IPI00487684	2	2	2	Lectin, mannose-binding 2-like b	lman2lb;zgc:153375	Lectin, mannose-binding 2-like b	Q08C89	1	2	2	2	2	2	2	5.6	40.306	354	2	0.0020661	5.6	1601600	1601600
239	1498;3753;5141;5475;5860;6600;9241	1619;4040;5538;5892;6341;7178;10039	3830;3831;9313;12824;13630;14665;16646;23446	4637;4638;11309;15501;16548;17783;20109;28281	361	184	IPI00487822;IPI00775370;IPI00901230	IPI00487822	7;2;1	7;2;1	6;1;1	Zgc:64101	zgc:64101	Zgc:64101	Q6P297	3	7	7	6	7	7	6	12.8	73.387	642	8	1.2217e-21	12.8	19955000	19955000
240	1995;4872	2160;5251	5042;12208;12209;12210	6014;14813;14814;14815;14816;14817;14818			IPI00487840;IPI00495099	IPI00487840;IPI00495099	2;2	1;1	1;1	Ras-related protein Rab-4A;RAB4a, member RAS oncogene family;Ras-related protein Rab-4B	rab4a;DKEY-162B3.7-001;rab4b;zgc:101015	Ras-related protein Rab-4A;Ras-related protein Rab-4B	Q6PHI9;B0V0U3;Q68EK7	2	2	1	1	2	1	1	6.6	24.002	213	1	1.4901e-15	11.7	1064600	1064600
241	244;3165;5448;7018	267;3403;5862;7621	582;583;7810;13568;17772	659;660;9386;9387;16479;21683			IPI00851936;IPI00487841;IPI00618991;IPI00934968	IPI00851936;IPI00487841;IPI00618991;IPI00934968	4;4;4;4	3;3;3;3	3;3;3;3	Zgc:163061 protein	zgc:163061	similar to Histone H1.2;Zgc:163061 protein;12 kDa protein;10 kDa protein	A4QN90	4	4	3	3	4	3	3	11	20.293	200	4	1.0919e-07	15.5	27247000	27247000
242	4029;6331	4333;6886	9976;9977;9978;9979;9980;9981;15951	12168;12169;12170;12171;12172;12173;19305			IPI00487872;IPI00772422	IPI00487872;IPI00772422	2;1	2;1	2;1	Flavoprotein subunit of complex II;Succinate dehydrogenase [ubiquinone] flavoprotein subunit, mitochondrial;Succinate dehydrogenase complex, subunit A, flavoprotein (Fp)	sdha;si:dkeyp-84f11.2;SDHA	Succinate dehydrogenase [ubiquinone] flavoprotein subunit, mitochondrial;Succinate dehydrogenase complex, subunit A, flavoprotein	Q7ZVF3;Q6TNQ9	2	2	2	2	2	2	2	3.8	72.077	661	7	2.9737e-11	3.8	10076000	10076000
243	2037;7457	2206;8093	5192;18906	6263;23041			IPI00487971	IPI00487971	2	2	2	Glutamine fructose-6-phosphate transaminase 1;Glutamine-fructose-6-phosphate transaminase 1	gfpt1	Glutamine-fructose-6-phosphate transaminase 1	Q3S344	1	2	2	2	2	2	2	3.4	76.721	682	2	4.8667e-06	3.4	1319500	1319500
244	149;1492;2813;3965;5527;6273;7068;8171;8790	163;1612;3030;4268;5948;6826;7674;8876;9550	374;375;3817;3818;3819;7020;7021;9791;9792;13768;13769;15834;17899;17900;20793;22365;22366;22367	433;434;4624;4625;4626;8409;8410;11846;11847;16702;16703;16704;19176;21843;21844;25305;27086;27087;27088	362;363	343;351	IPI00487984	IPI00487984	9	9	9	Nicastrin	ncstn	Nicastrin	B3DGT7;Q5XLR3	1	9	9	9	9	9	9	14.9	78.081	707	18	1.1451e-46	14.9	17708000	17708000
245	109;3821;7935	117;4115;8610	241;9471;9472;20072;20073	274;11488;11489;24383;24384			IPI00487987	IPI00487987	3	3	3	Ribosomal protein S14	rps14	Ribosomal protein S14	Q6PBW3	1	3	3	3	3	3	3	29.8	16.245	151	5	5.3259e-12	29.8	113060000	113060000
246	2653	2859	6655;6656	7987;7988			IPI00487988	IPI00487988	1	1	1	Pklr protein;Pyruvate kinase	pklr	Pyruvate kinase	A7MCK8;A8KC20;Q7SXK3	1	1	1	1	1	1	1	2	58.967	538	2	0.017435	2	360630	360630
247	659;3924	719;4226	1669;9712	1913;11763			IPI00502576;IPI00487997;IPI00920812	IPI00502576;IPI00487997;IPI00920812	2;2;2	2;2;2	2;2;2	Structure specific recognition protein 1b;Structure specific recognition protein 1a;Ssrp1b protein	DKEY-28B4.4-002;ssrp1b;ssrp1a;DKEY-28B4.4-001;im:7140964	structure specific recognition protein 1b;Structure specific recognition protein 1a;Ssrp1b protein (Fragment)	B8A5B8;Q7SZP7;B8A5B7;Q6DEM6	3	2	2	2	2	2	2	2.7	80.776	706	2	0.0038692	2.7	913100	913100
248	4751;5592	5124;6015	11936;13902	14515;16850			IPI00488000	IPI00488000	2	2	2	Mitogen-activated protein kinase kinase 2;Novel protein similar to vertebrate mitogen-activated protein kinase kinase 1 (MAP2K1)	CH211-195M2.7-001;map2k2;zgc:123171	Mitogen-activated protein kinase kinase 2	Q1LY62;Q32Q50	1	2	2	2	2	2	2	7.1	44.048	397	2	5.4679e-05	7.1	2799300	2799300
249	7744	8400	19621;19622	23897;23898			IPI00488038	IPI00488038	1	1	1	Fumarate hydratase, mitochondrial	fh;zgc:66253	Fumarate hydratase, mitochondrial	Q7SX99	1	1	1	1	1	1	1	4.5	54.86	509	2	0.00027307	4.5	1242400	1242400
250	2579	2781	6489;6490	7800;7801			IPI00496651;IPI00488085;IPI00817902;IPI00919778	IPI00496651;IPI00488085;IPI00817902;IPI00919778	1;1;1;1	1;1;1;1	1;1;1;1	Zgc:103639;Myosin light chain 2;Myosin, light polypeptide 2, skeletal muscle	zgc:103639;mlc2f;mylz2	Zgc:103639;Myosin, light polypeptide 2, skeletal muscle;16 kDa protein;15 kDa protein	Q66I73;O93409	4	1	1	1	1	1	1	7.6	19.122	170	2	0.0020846	7.6	108930	108930
251	4444	4778	11040;11041	13450;13451			IPI00488103	IPI00488103	1	1	1	LOC100149876 protein	LOC100149876	similar to UPF0474 protein C5orf41	A5PLI8	1	1	1	1	1	1	1	1.3	75.953	680	2	0.012977	1.3	10381000	10381000
252	563	615	1408	1582			IPI00896916;IPI00488168;IPI00817332;IPI00817406	IPI00896916;IPI00488168;IPI00817332;IPI00817406	1;1;1;1	1;1;1;1	1;1;1;1	LOC556764 protein;Putative uncharacterized protein;DEAD (Asp-Glu-Ala-Asp) box polypeptide 5;Ddx5 protein	LOC556764;ddx5;DDX5	similar to Probable RNA-dependent helicase p72;DEAD (Asp-Glu-Ala-Asp) box polypeptide 5;Ddx5 protein;Ddx5 protein	A4QN44;A8WFX5;Q1ECV0;Q6TNU9;Q6NWH7;B0JZJ1	4	1	1	1	1	1	1	1.8	74.668	671	1	0.0099081	1.8	562110	562110
253	6963	7561	17634;17635	21530;21531			IPI00934837;IPI00502407;IPI00488171;IPI00616573;IPI00863625;IPI00490590;IPI00934538	IPI00934837;IPI00502407;IPI00488171;IPI00616573;IPI00863625;IPI00490590;IPI00934538	1;1;1;1;1;1;1	1;1;1;1;1;1;1	1;1;1;1;1;1;1	Protein phosphatase 2, regulatory subunit B, delta isoform;Zgc:76887;LOC100001644 protein	CH211-217K11.1-001;ppp2r2d;zgc:63780;zgc:76887;LOC100001644	52 kDa protein;Protein phosphatase 2, regulatory subunit B, delta isoform;Zgc:76887;similar to protein phosphatase 2, regulatory subunit B, delta;protein phosphatase 2 (formerly 2A), regulatory subunit B (PR 52), beta isoform;similar to protein phosphatase	A2BG80;Q6PGU9;Q6NY64;A9JTH3	7	1	1	1	1	1	1	3.1	51.93	450	2	2.9562e-29	3.1	4232800	4232800
254	6398;8709	6960;9465	16142;22176;22177	19532;26861;26862			IPI00488175;IPI00920426	IPI00488175;IPI00920426	2;1	2;1	2;1	Obg-like ATPase 1	ola1;zgc:55768	Obg-like ATPase 1;29 kDa protein	Q7ZU42	2	2	2	2	2	2	2	7.1	44.901	396	3	1.8069e-10	7.1	5796300	5796300
255	8596	9337	21902	26555			IPI00488179	IPI00488179	1	1	1	COP9 signalosome complex subunit 4	cops4;csn4;zgc:77137	COP9 signalosome complex subunit 4	Q6P0H6	1	1	1	1	1	1	1	3	46.345	406	1	1.7053e-06	3	4357400	4357400
256	1207;1647;1858;1879;2740;3234;3769;4103;4752;5960;6023;8431;9153	1307;1779;2004;2005;2033;2954;3476;4059;4410;4411;5125;6484;6556;9156;9157;9947	3093;4200;4665;4666;4713;6829;7938;9344;10230;10231;11937;14988;15132;21457;21458;23235	3765;5055;5588;5589;5640;8189;9526;11349;12550;12551;14516;18206;18207;18367;26071;26072;28036	364;365;366;367	288;400;421;439	IPI00488205;IPI00851328;IPI00851646	IPI00488205	13;6;4	13;6;4	13;6;4	Zgc:55944	zgc:55944	Zgc:55944	Q803B5	3	13	13	13	13	13	13	45.4	51.23	469	16	2.62e-88	45.4	42353000	42353000
257	47;7633	51;8279	99;19362;19363	117;23596;23597			IPI00488236	IPI00488236	2	2	2	Serine carboxypeptidase 1	CH211-234H8.9-001;scpep1	Serine carboxypeptidase 1	B0S7K7;Q6NY68;Q7ZVE2	1	2	2	2	2	2	2	9.9	49.592	445	3	1.5829e-43	9.9	11553000	11553000
258	739;1186;1945;2819;2995;3246;3455;5111;5322;5431;5481;5769;5925;6559;7086;7460;7849;8387	805;1284;2103;3037;3221;3489;3716;5505;5731;5843;5899;6213;6214;6430;7131;7692;8096;8514;9111	1844;3051;3052;3053;4894;7030;7425;7426;7967;8484;8485;12766;13299;13522;13654;13655;14436;14437;14438;14881;14882;14883;14884;16520;17945;18925;18926;19875;19876;21329;21330	2184;3722;3723;3724;5855;8420;8911;8912;9555;10191;10192;15441;16146;16430;16431;16578;16579;17527;17528;17529;18058;18059;18060;18061;19944;21894;23086;23087;24172;24173;25914;25915	368;369;370;371;372;373	142;186;267;280;395;459	IPI00612969;IPI00488263;IPI00492023;IPI00861887;IPI00863008;IPI00897221;IPI00902106;IPI00805113	IPI00612969;IPI00488263;IPI00492023;IPI00861887	18;18;12;12;5;4;2;1	18;18;12;12;5;4;2;1	18;18;12;12;5;4;2;1	Aars protein;Novel protein similar to vertebrate alanyl-tRNA synthetase (AARS);Alanyl-tRNA synthetase;Zgc:113920;Zgc:113920 protein	aars;DKEY-151P17.1-001;CH211-223O1.6-002;DKEY-151P17.1-002;CH211-223O1.6-001;zgc:113920	Alanyl-tRNA synthetase;Alanyl-tRNA synthetase;Zgc:113920 protein;49 kDa protein	A1A5T1;B0S708;Q1LVL3;B0S709;Q1LVL2;Q6IQM6;Q4V983	8	18	18	18	18	18	18	22.9	109.66	991	31	3.0096e-84	22.9	54735000	54735000
259	1844;2998;6476;6713;9124	1988;3224;3225;7044;7299;9912	4638;7431;7432;16328;17038;23142	5560;8917;8918;19740;20767;27933	374	65	IPI00488350	IPI00488350	5	5	3	Cytochrome c oxidase subunit Vaa	cox5aa;zgc:109989	Cytochrome c oxidase subunit Vaa	Q4VBU7	1	5	5	3	5	5	3	57.4	15.896	141	6	3.2204e-20	57.4	17057000	17057000
260	3607;4837;8228;8230	3875;3876;5215;8937;8939	8921;8922;8923;8924;12131;20926;20929	10836;10837;10838;10839;10840;14732;14733;25466;25469	375	58	IPI00488381	IPI00488381	4	1	1	Novel protein similar to vertebrate ribosomal protein S17 (RPS17, zgc:77702);Zgc:77702	CH211-59B1.3;CH211-59B1.3-001;zgc:77702	Zgc:77702	Q6P6F0	1	4	1	1	4	1	1	10.4	15.428	134	1	9.5897e-08	23.9	5704800	5704800
261	257;3713;3922	280;3995;4224	606;9204;9709	684;11176;11760			IPI00488403;IPI00862825	IPI00488403;IPI00862825	3;2	1;0	1;0	Topoisomerase (DNA) II alpha;DNA topoisomerase 2	CH211-212O1.4-001;top2a	DNA topoisomerase 2;176 kDa protein	A8E7K3;A8KC57;Q5PQY4;Q6DRC7	2	3	1	1	3	1	1	0.5	177.27	1574	1	9.8678e-05	1.8	502830	502830
262	81;415;2880;8985;9174;9519	85;451;3099;9765;9970;10330	158;1032;7173;22820;22821;23281;23282;24063	184;1156;1157;8574;27574;27575;28086;28087;29005	376	85	IPI00488445;IPI00617989;IPI00801453	IPI00488445	6;2;1	6;2;1	6;2;1	Novel protein similar to mouse T-cell specific GTPase (Tgtp);Irgf1 protein	DKEY-79I2.5-001;irgf1	Novel protein similar to mouse T-cell specific GTPase	A5WVI1;A9JRC3	3	6	6	6	6	6	6	21.6	44.533	398	8	4.1708e-29	21.6	8970700	8970700
263	4406	4739	10971	13380			IPI00488472	IPI00488472	1	1	1	A6L;ATP synthase protein 8;F-ATPase subunit 8	atp8;atpase8;mtatp8;mt-atp8	ATP synthase protein 8	Q9MIY6	1	1	1	1	1	1	1	29.6	6.5886	54	1	0.0020153	29.6	2440000	2440000
264	3511;4224;4428;5993;7134	3776;4547;4762;6522;7742	8736;10516;11018;15056;18090	10643;12862;13428;18280;22096;22097			IPI00488476	IPI00488476	5	5	5	Neutrophil cytosolic factor 1	DKEYP-36F5.2-001;ncf1	Neutrophil cytosolic factor 1	A2BFP2;Q4Z8P3	1	5	5	5	5	5	5	11.7	47.867	410	5	2.219e-11	11.7	81409000	81409000
265	3832	4126	9492	11517			IPI00488488	IPI00488488	1	1	1	LOC568230 protein	LOC568230	similar to CHD3	A0PJQ7	1	1	1	1	1	1	1	0.5	233.96	2063	1	0.0026755	0.5	505940	505940
266	2578;6380	2780;6942	6487;6488;16102;16103	7798;7799;19490;19491			IPI00488499	IPI00488499	2	2	2	Novel lectin C-type domain containing protein	CH73-343L4.8-001	Novel lectin C-type domain containing protein	B8JM30	1	2	2	2	2	2	2	14.1	19.56	170	4	2.2914e-09	14.1	17335000	17335000
267	300;528;944;1148;1691;2291;2426;2568;2801;3392;4340;4432;4453;5212;5252;5270;5798;6255;6546;6815;6979;7248;7288;7313;7317;7844;8240;8515;8629;9167;9234	324;577;578;1028;1245;1827;2471;2618;2770;3017;3647;4668;4766;4787;5611;5653;5672;6258;6807;7118;7406;7578;7868;7910;7937;7941;8508;8949;9245;9372;9373;9963;10032	703;1330;1331;1332;1333;1334;1335;1336;2315;2959;2960;2961;4301;4302;4303;5776;5777;5778;5779;6075;6463;6464;6465;6466;6974;8299;8300;10810;11025;11056;11057;11058;11059;12966;13050;13051;13052;13053;13101;14514;15788;16483;17266;17267;17268;17660;18385;18386;18490;18491;18492;18493;18549;18550;18555;19853;19854;20948;21690;21978;21979;21980;23266;23267;23268;23269;23270;23437;23438	787;1502;1503;1504;1505;1506;1507;1508;2717;3618;3619;3620;3621;5167;5168;5169;6921;6922;6923;6924;7272;7766;7767;7768;7769;8352;9938;9939;13187;13435;13466;13467;13468;13469;15662;15764;15765;15766;15767;15831;17611;19127;19905;21075;21076;21077;21557;22450;22451;22569;22570;22571;22572;22639;22640;22645;24150;24151;25490;26330;26635;26636;26637;28068;28069;28070;28071;28072;28271;28272	377;378;379;380	1;100;352;546	IPI00488664	IPI00488664	31	31	31	Chromosome segregation 1-like protein;Exportin-2;Importin-alpha re-exporter	cse1l;xpo2	Exportin-2	Q7SZC2	1	31	31	31	31	31	31	42.1	110.06	971	69	0	42.1	116950000	116950000
268	396;3575;3681;5924;7180;7648;8749	428;3841;3961;6429;7793;8296;9507	974;975;8864;8865;9145;14880;18212;19397;22278	1094;1095;1096;1097;10777;10778;11114;18057;22265;22266;23633;26994			IPI00488668	IPI00488668	7	2	2	SULT2 ST2;Sult2st2 protein	sult2st2	SULT2 ST2	A0EXC5;A5PL65	1	7	2	2	7	2	2	8.7	33.678	287	2	4.0156e-13	23	1671500	1671500
269	2397;4897;4922;7703;9013	2588;5277;5303;8353;9796	6009;12285;12330;19511;22880	7197;14903;14948;23756;27636	381	140	IPI00488764	IPI00488764	5	1	1	Dynamin2-like	dnm2l;zgc:77233	Dynamin2-like	Q6P122	1	5	1	1	5	1	1	1.8	96.196	856	1	6.9246e-17	6.8	1225800	1225800
270	1107	1201	2869	3521			IPI00618609;IPI00488768;IPI00851960;IPI00490557	IPI00618609;IPI00488768;IPI00851960;IPI00490557	1;1;1;1	1;1;1;1	1;1;1;1	Calponin 3, acidic b;Novel protein similar to calponin 3, acidic (Cnn3, zgc:112050);Calponin 3, acidic a;Cnn3b protein;Novel protein similar to vertebrate calponin, basic, smooth muscle family	cnn3b;DKEY-61D19.2;DKEY-61D19.2-001;zgc:112050;cnn3;cnn3a;DKEY-61D19.2-002;DKEY-121B10.6-001	Novel protein similar to calponin 3, acidic;Calponin 3, acidic a;Novel protein similar to calponin 3, acidic;Novel protein similar to vertebrate calponin, basic, smooth muscle family	Q32PU2;Q7T303;Q502K8;B8A668	4	1	1	1	1	1	1	3.3	36.743	331	1	0.015599	3.3	2605100	2605100
271	1165;2900;4027;4905;9197	1262;3119;4331;5286;9994	3021;7213;9971;12303;23347	3691;8616;12163;14921;28177			IPI00488773;IPI00860112	IPI00488773	5;2	5;2	5;2	Solute carrier family 25 (Mitochondrial carrier, Aralar), member 12	slc25a12	Solute carrier family 25 (Mitochondrial carrier, Aralar), member 12	Q6PFM3	2	5	5	5	5	5	5	10.4	75.389	682	5	5.8256e-19	10.4	9312300	9312300
272	2975;3805	3198;4098	7391;9446;9447	8874;11462;11463			IPI00488785	IPI00488785	2	2	2	60S ribosomal protein L36a;Ribosomal protein L36A	rpl36a;DKEY-103E21.1-001	60S ribosomal protein L36a	P61485;A2BGE7	1	2	2	2	2	2	2	17.9	12.528	106	3	0.00013971	17.9	9708700	9708700
273	1089;1167;1692;2899;5333;6332;6506;6958;7433;7713;8364	1182;1264;1828;3118;5743;6887;7075;7556;8068;8365;9085	2827;3023;4304;7212;13325;13326;13327;13328;15952;16390;16391;17626;17627;18848;18849;19527;21277	3477;3693;5170;8615;16184;16185;16186;16187;19306;19809;19810;21522;21523;22976;22977;23775;25857			IPI00488801;IPI00515864	IPI00488801	11;2	11;2	11;2	Calcium-binding mitochondrial carrier protein SCaMC-1;Small calcium-binding mitochondrial carrier protein 1;Solute carrier family 25 member 24	scamc1;si:ch211-63o20.9;slc25a24;zgc:92470	Calcium-binding mitochondrial carrier protein SCaMC-1	Q66L49	2	11	11	11	11	11	11	29.1	53.355	477	17	1.6799e-51	29.1	46948000	46948000
274	5073;5138;7207;7341;7505	5465;5466;5535;7824;7967;8142	12697;12698;12699;12819;12820;18277;18631;19027	15367;15368;15369;15496;15497;22335;22733;23208	382	211	IPI00488806	IPI00488806	5	5	5	Zgc:153026	zgc:153026	Zgc:153026	Q08CJ4	1	5	5	5	5	5	5	13.1	52.545	459	8	1.9916e-16	13.1	23771000	23771000
275	29;307;808;3035;6595;7960;9276	31;331;881;3266;7171;8637;10077	50;716;2002;7519;16639;20133;23509	55;800;2350;9016;20100;20101;24465;28347	383	255	IPI00488891;IPI00858836	IPI00488891	7;1	7;1	7;1	Novel protein similar to H.sapiens ARSA, arylsulfatase A (ARSA, zgc:101575);Novel protein similar to vertebrate arylsulfatase A (ARSA);Zgc:101575	DKEY-181M21.2;DKEY-181M21.2-001;zgc:101575;DKEY-180H12.1-001	Novel protein similar to H.sapiens ARSA, arylsulfatase A	A5WV48;Q1LXA0;Q5BL32	2	7	7	7	7	7	7	16.1	55.125	503	7	1.0297e-45	16.1	11895000	11895000
276	5472;6590;7463	5889;7165;8099	13621;16617;18929	16538;20072;23090	384	22	IPI00488986	IPI00488986	3	3	3	Barrier-to-autointegration factor	baf;banf1;zgc:77767	Barrier-to-autointegration factor	Q6P026	1	3	3	3	3	3	3	34.4	10.228	90	3	4.0259e-07	34.4	5212000	5212000
277	9451	10261	23929	28849			IPI00489005	IPI00489005	1	1	1	(Novel protein, zgc:56391);Brp44 protein;Brain protein 44	brp44;DKEYP-79C5.1;DKEYP-79C5.1-001;zgc:56391	Brp44 protein	Q6IQT9;Q7ZUJ3	1	1	1	1	1	1	1	6.3	14.438	127	1	0.012351	6.3	1141300	1141300
278	1642;2038;4545;6555;7196;8385	1773;2207;2208;4886;7127;7812;9109	4192;5193;5194;11312;11313;16515;18256;21326;21327	5045;6264;6265;13763;13764;19939;22314;25911;25912	385;386	551;781	IPI00489117	IPI00489117	6	6	6	Splicing factor 3b subunit 1, 155kDa	sf3b1	splicing factor 3b, subunit 1 isoform 1	Q6DRD6	1	6	6	6	6	6	6	6.6	147.18	1315	9	5.2629e-43	6.6	9651000	9651000
279	969;2392;3543;4122;4395	1055;2583;3809;4433;4728	2452;2453;6000;8796;10279;10280;10940;10941	3024;3025;7187;10704;12604;12605;13349;13350			IPI00489204;IPI00805732	IPI00489204	5;1	5;1	5;1	Zgc:77665 protein;Zgc:77665	zgc:77665	wu:fa98a01	Q561S8;Q6P2U5	2	5	5	5	5	5	5	41.7	20.128	175	8	2.092e-15	41.7	12426000	12426000
280	2354;2385;3671;3686;4380;6096;7093;8536	2537;2576;3950;3966;4710;6635;7699;9272	5889;5985;5986;9113;9114;9151;10907;15347;15348;17957;21778;21779;21780	7041;7172;7173;11081;11082;11120;13313;18647;18648;21912;26424;26425;26426			IPI00866061;IPI00489212	IPI00866061;IPI00489212	8;8	8;8	8;8	eIF-3-theta;Eukaryotic translation initiation factor 3 subunit 10;Eukaryotic translation initiation factor 3 subunit A	eif3a;eif3s10	152 kDa protein;Eukaryotic translation initiation factor 3 subunit A	Q6PCR7	2	8	8	8	8	8	8	6.7	151.56	1269	13	5.9114e-30	6.7	49444000	49444000
281	2781;3810;4230;4700;4984;7201;7885;8296;8625	2995;4104;4553;4554;5066;5372;7818;8554;9010;9368	6918;9455;9456;10525;10526;10527;11814;12495;12496;18266;18267;19958;21108;21969;21970	8285;11471;11472;12871;12872;12873;12874;14378;15130;15131;22324;22325;24262;25657;26626;26627			IPI00489232	IPI00489232	9	9	9	Proteasome activator subunit 2	psme2	Proteasome activator subunit 2	Q9PUC4	1	9	9	9	9	9	9	36.9	27.718	244	15	1.897e-55	36.9	93865000	93865000
282	3085;6768;7558;7602;8949	3320;7356;8198;8245;8246;9724	7623;17173;19173;19291;19292;22732;22733	9163;20953;20954;23381;23518;23519;27482;27483	387	208	IPI00489245;IPI00851891;IPI00852057	IPI00489245	5;2;2	5;2;2	5;2;2	Novel protein similar to vertebrate pyridoxal (Pyridoxine, vitamin B6) kinase (PDXK);Novel protein similar to pyridoxal (Pyridoxine, vitamin B6) kinase (PDXK, zgc:101900);Zgc:101900;Zgc:101900 protein	DKEY-281I8.2-001;CH211-141E20.1;CH211-141E20.1-001;pdxka;pdxkl;zgc:101900	Novel protein similar to pyridoxal (Pyridoxine, vitamin B6) kinase	B0S5R8;B0S7H1;Q5U3M7	3	5	5	5	5	5	5	22.6	33.909	305	7	5.4754e-29	22.6	32650000	32650000
283	292;293;1477;1706;2816;3441;3606;4598;5729;6069;6739;8575;8715	316;317;1597;1842;3033;3034;3699;3874;4943;6170;6606;7326;9315;9471	682;683;3791;4331;7025;7026;8463;8919;8920;11524;11525;11526;14323;14324;15268;17087;21861;22188	764;765;4594;5198;8414;8415;10170;10834;10835;14063;14064;14065;17352;17353;18550;20818;20819;26513;26875			IPI00489287;IPI00852165	IPI00489287;IPI00852165	13;12	13;12	13;12	Ribosomal protein S19	rps19;zgc:73211	Ribosomal protein S19;16 kDa protein	Q6PBW7	2	13	13	13	13	13	13	64.4	15.941	146	18	1.7229e-26	64.4	289380000	289380000
284	791;4755;9133	863;5128;9921	1973;11940;23153	2320;14520;14521;27944			IPI00489288;IPI00497557;IPI00933169;IPI00932870;IPI00570320;IPI00934662	IPI00489288;IPI00497557;IPI00933169;IPI00932870;IPI00570320;IPI00934662	3;3;3;2;2;2	3;3;3;2;2;2	3;3;3;2;2;2	ATPase, H+ transporting, lysosomal V1 subunit B2;Vacuolar-type H+ transporting ATPase subunit B2;ATPase, H+ transporting, lysosomal, V1 subunit B, member a;Vacuolar-type H+ transporting ATPase subunit B1;Atp6v1b2 protein	atp6v1b2;atp6v1bb;atp6v1ba	ATPase, H+ transporting, lysosomal V1 subunit B2;ATPase, H+ transporting, lysosomal, V1 subunit B, member a;50 kDa protein;56 kDa protein;Atp6v1b2 protein;15 kDa protein	A4FUM8;Q8QHA6;Q6PC68;Q8QHA7;Q568W2	6	3	3	3	3	3	3	9.8	56.477	509	3	8.5271e-09	9.8	4687600	4687600
285	1072;1109;3089;4207;4271;5366;5601;8423	1165;1203;3324;4526;4596;5776;6025;9148	2768;2769;2770;2771;2874;2875;2876;2877;2878;2879;2880;2881;2882;7627;7628;7629;7630;7631;7632;7633;10461;10462;10463;10464;10465;10466;10467;10468;10469;10623;10624;10625;10626;10627;10628;10629;10630;10631;10632;13390;13391;13392;13393;13394;13395;13396;13397;13398;13924;13925;13926;13927;13928;13929;13930;13931;13932;13933;13934;21430;21431;21432;21433;21434;21435;21436;21437;21438;21439;21440…	3411;3412;3413;3414;3415;3527;3528;3529;3530;3531;3532;3533;3534;3535;3536;9167;9168;9169;9170;9171;9172;9173;9174;12800;12801;12802;12803;12804;12805;12806;12807;12808;12809;12810;12811;12812;12982;12983;12984;12985;12986;12987;12988;12989;12990;12991;12992;16274;16275;16276;16277;16278;16279;16280;16281;16282;16283;16284;16285;16286;16287;16288;16873;16874;16875;16876;16877;16878;16879;16880;16…			IPI00489300	IPI00489300	8	2	2			17 kDa protein		1	8	2	2	8	2	2	8.5	17.155	153	16	1.2114e-147	51	241040000	241040000
286	5040;5546;8645	5430;5968;9391	12625;13801;22034	15283;16740;26704			IPI00489314	IPI00489314	3	3	3	High-mobility group box 1	hmgb1;HMGB1	High-mobility group box 1	Q6NX86;Q7ZVC6	1	3	3	3	3	3	3	19.5	23.695	205	3	4.085e-07	19.5	5598700	5598700
287	2621;3086;4546;7681	2826;3321;4887;8330	6588;6589;6590;7624;11314;11315;11316;11317;11318;11319;11320;19455;19456;19457	7915;7916;7917;9164;13765;13766;13767;13768;13769;13770;13771;23694;23695;23696;23697;23698			IPI00489378	IPI00489378	4	1	1			similar to integrin, alpha D		1	4	1	1	4	1	1	2.2	80.355	734	3	5.4566e-52	5.9	16947000	16947000
288	5987	6516	15040;15041	18264;18265			IPI00489382	IPI00489382	1	1	1	Cxcr4b protein;Chemokine (C-X-C motif), receptor 4b;Chemokine receptor CXCR4;Cxcr4B	cxcr4b;CH1073-406F3.1-001;CXCR4	Cxcr4b protein	Q504H4;Q9PTF7	1	1	1	1	1	1	1	2.3	39.444	353	2	0.008003	2.3	1873100	1873100
289	2308;7221;8282	2489;7838;8993	5811;18320;18321;21060;21061	6959;22381;22382;25606;25607			IPI00489417	IPI00489417	3	3	3	Tmx1 protein	tmx1;txndc;txndc1	thioredoxin domain containing 1	Q6PH50	1	3	3	3	3	3	3	13	32.337	284	5	8.6244e-09	13	16088000	16088000
290	5418	5830	13504	16412			IPI00494227;IPI00489445;IPI00863552	IPI00494227;IPI00489445;IPI00863552	1;1;1	1;1;1	1;1;1	Spi1 variant 1;Spi1;Spi1 variant 2;SI:bY184L24.2.1 (Transcription factor spi1);Spleen focus forming virus (SFFV) proviral integration oncogene spi1;Transcription factor SPI-1;Spi1 protein;SI:bY184L24.2.2 (Transcription factor spi1)	spi1;pu1	Spi1 variant 1;Spi1 variant 2;SI:bY184L24.2.2	Q6WEE1;Q6WEE0;Q78AM8;Q8JID4;Q6PHV7;Q8AW41	3	1	1	1	1	1	1	3.4	34.871	297	1	6.7951e-05	3.4	1561800	1561800
291	7131	7739	18080	22086			IPI00489475	IPI00489475	1	1	1	Solute carrier family 12 member 9	si:ch211-284e13.1;slc12a9	Solute carrier family 12 member 9	A2BFP5	1	1	1	1	1	1	1	1.3	98.475	899	1	3.2587e-29	1.3	507100	507100
292	223;551;619;1928;5369;5424;7780	243;602;676;2086;5779;5836;8439	534;1389;1575;1576;4872;4873;13410;13514;19711;19712;19713	600;601;1562;1802;1803;5833;5834;16307;16422;23991;23992;23993			IPI00489509;IPI00770460	IPI00489509;IPI00770460	7;6	7;6	7;6	Novel protein (Zgc:56317);Zgc:56317;Zgc:56317 protein	CH211-180B9.3;CH211-180B9.3-001;zgc:56317	Zgc:56317;Zgc:56317 protein	Q7ZUZ2;Q4V943	2	7	7	7	7	7	7	32.2	42.405	376	11	1.0838e-59	32.2	43218000	43218000
293	115;4262	123;4586	250;10605;10606;10607	283;12962;12963;12964			IPI00489577;IPI00864538;IPI00774314	IPI00489577;IPI00864538;IPI00774314	2;2;2	1;1;1	1;1;1	Desm protein;Zgc:154009;Desmin	desm;zgc:154009	Desm protein;Zgc:154009;Desmin	Q568U6;Q05AI8;Q90441	3	2	1	1	2	1	1	2	55.615	488	1	1.5221e-05	3.7	1607900	1607900
294	8146	8845	20699	25201			IPI00507561;IPI00489623;IPI00931340	IPI00507561;IPI00489623;IPI00931340	1;1;1	1;1;1	1;1;1	Zgc:153353	zgc:153353	Zgc:153353;similar to agmatine ureohydrolase;40 kDa protein	Q08C97	3	1	1	1	1	1	1	4.1	39.413	366	1	3.648e-29	4.1	2179400	2179400
295	3342;5183;6344;7980;8935;8936;8993;9121	3594;5582;6902;8658;9710;9711;9773;9774;9909	8173;12894;12895;15972;20180;22712;22713;22832;22833;23139	9784;15576;15577;19329;24517;27462;27463;27586;27587;27930	388	236	IPI00489625;IPI00499589	IPI00489625;IPI00499589	8;7	8;7	8;7	Hydroxy-delta-5-steroid dehydrogenase, 3 beta-and steroid delta-isomerase;Hsd3b7 protein	hsd3b7	Hydroxy-delta-5-steroid dehydrogenase, 3 beta-and steroid delta-isomerase;Hydroxy-delta-5-steroid dehydrogenase, 3 beta-and steroid delta-isomerase	A7YYJ0;A9JT34;Q7ZVQ1;Q6NY46	2	8	8	8	8	8	8	29.6	42.236	368	10	2.4742e-44	29.6	43624000	43624000
296	5117;5823	5514;6289;6290	12781;12782;12783;12784;14566;14567;14568;14569;14570	15456;15457;15458;15459;17669;17670;17671;17672;17673;17674	389	180	IPI00845907;IPI00489652;IPI00851391;IPI00851523;IPI00852176	IPI00845907;IPI00489652;IPI00851391;IPI00851523;IPI00852176	2;2;2;1;1	2;2;2;1;1	2;2;2;1;1	Lamp2 protein;Lysosomal membrane glycoprotein 2	lamp2;zgc:103532	Lamp2 protein;Lysosomal membrane glycoprotein 2;23 kDa protein;Protein;26 kDa protein	A4QP49;Q5BKX3	5	2	2	2	2	2	2	6.8	37.782	355	9	2.1443e-23	6.8	8953000	8953000
297	1512;4408;4533	1634;4741;4874	3871;10974;11294	4684;13383;13745			IPI00489661;IPI00485773;IPI00897369	IPI00489661	3;1;1	3;1;1	3;1;1	MCM3 minichromosome maintenance deficient 3 (S. cerevisiae);DNA replication licensing factor	CH211-63O20.3-001;mcm3	MCM3 minichromosome maintenance deficient 3	Q5RIC5;Q6PH47;Q8JHI8	3	3	3	3	3	3	3	5.1	90.489	807	3	2.8631e-10	5.1	10331000	10331000
298	236;5372	257;5782	564;565;13416;13417	638;639;16314;16315			IPI00489672	IPI00489672	2	2	2	Zgc:92763	zgc:92763	Zgc:92763	Q6DGU9	1	2	2	2	2	2	2	18.8	25.907	229	4	3.2162e-19	18.8	18038000	18038000
299	4711;9029	5079;9813	11863;22913;22914	14436;27671;27672			IPI00489706	IPI00489706	2	2	2	Zgc:110355 protein;Novel protein containing a membrane-associating domain (Wu:fc22a07);Novel protein similar to vertebrate synaptoporin (Zgc:110355);Synaptophysin-like protein	sypl2b;zgc:110355;CH211-199O1.7;CH211-199O1.7-001;RP71-15H20.3;RP71-15H20.3-001;wu:fc22a07	Zgc:110355 protein	A7MCQ8;Q6TLG1	1	2	2	2	2	2	2	9.9	25.806	232	3	1.2767e-11	9.9	5564800	5564800
300	1160;3215	1257;3457	2998;7907	3662;9492			IPI00489738	IPI00489738	2	1	1	Acyl-CoA synthetase short-chain family member 2	acss2	Acyl-CoA synthetase short-chain family member 2	Q6DHN4	1	2	1	1	2	1	1	5.1	46.449	415	1	1.2429e-07	9.4	6191800	6191800
301	465;536;601;2619;3430;6034;6149;6229;7409;8933	502;586;657;2824;3687;6568;6689;6778;8043;9708	1139;1140;1356;1357;1525;1526;6584;6585;6586;8396;8397;15184;15453;15454;15701;15702;18775;18776;22708;22709;22710	1273;1274;1528;1529;1745;1746;7911;7912;7913;10051;10052;10053;18441;18757;18758;19038;19039;22899;22900;27458;27459;27460			IPI00489756;IPI00650348;IPI00491156;IPI00609077;IPI00629715;IPI00488879	IPI00489756;IPI00650348;IPI00491156	10;8;6;4;1;1	1;0;0;0;0;0	1;0;0;0;0;0	Zgc:92772 protein;Zgc:92772;Novel protein (Zgc:55760);Zgc:63565	zgc:92772;CH211-197G15.4;CH211-197G15.4-002;rab11b;zgc:55760;zgc:63565	Zgc:92772 protein;Novel protein;Zgc:63565	A7YYE6;Q6DGU2;Q1LVZ1;Q7SY35	6	10	1	1	10	1	1	5.5	24.488	218	2	9.9059e-74	50.9	4425200	4425200
302	611;2753;4005;5589	668;2967;4309;6012	1553;6859;9926;13899	1777;8222;12109;16847			IPI00489762	IPI00489762	4	4	4	Hnrpa0l protein	hnrnpa0l;hnrpa0l	Hnrpa0l protein	Q6P113;Q7ZU48	1	4	4	4	4	4	4	23.2	32.022	302	4	1.5107e-13	23.2	7878200	7878200
303	3759	4046	9321	11320			IPI00508589;IPI00489785	IPI00508589;IPI00489785	1;1	1;1	1;1	Novel protein similar to human and mouse EH-domain containing 3 (EHD3);Zgc:77049	CH211-147C1.2-001;ehd3;si:ch211-147c1.2;zgc:77049	Novel protein similar to human and mouse EH-domain containing 3;Zgc:77049	Q5TYP7;Q6NY81	2	1	1	1	1	1	1	2.2	60.792	535	1	0.00018305	2.2	883440	883440
304	3586;5795	3853;6254	8884;8885;14510	10797;10798;17607	300	520	IPI00489790	IPI00489790	2	1	1			similar to junction plakoglobin		1	2	1	1	2	1	1	1.3	76.598	705	2	2.2998e-06	3.7	511440	511440
305	1607;1821;3256;4011;4939;5315;8525;8670;8743	1736;1963;3502;4315;5320;5723;9258;9422;9501	4125;4571;7987;9936;12390;13277;21720;22090;22259	4976;5484;5485;9575;9576;12122;15011;16117;26360;26762;26971	390	338	IPI00489821;IPI00817166;IPI00817538;IPI00494678	IPI00489821	9;4;3;1	9;4;3;1	9;4;3;1	Interleukin enhancer-binding factor 3 homolog	ilf3;zgc:77030	Interleukin enhancer-binding factor 3 homolog	Q6NXA4	4	9	9	9	9	9	9	12.2	90.435	833	9	3.7271e-36	12.2	31721000	31721000
306	213;2516;3577;3627;3829;4237;4988;8714;9370	232;2716;3843;3896;4123;4561;5376;9470;10172	508;509;6348;8868;8978;8979;8980;9487;10544;12501;22186;22187;23743;23744	572;573;7642;10781;10933;10934;10935;11510;11511;11512;12891;15136;26872;26873;26874;28616;28617	391	373	IPI00489851	IPI00489851	9	9	9	Aldehyde dehydrogenase family 8 member A1;Retinaldehyde dehydrogenase type 4	aldh8a1;Raldh4	Aldehyde dehydrogenase family 8 member A1	Q66I21;A9YD19	1	9	9	9	9	9	9	24.4	53.353	487	14	5.5571e-43	24.4	34348000	34348000
307	2971;6822;8174;8761	3194;7413;8879;9519	7387;17306;17307;20797;22299	8870;21134;21135;25310;27016			IPI00489852	IPI00489852	4	4	4	Inner membrane protein, mitochondrial (Mitofilin)	immt	Inner membrane protein, mitochondrial	Q6PFS4	1	4	4	4	4	4	4	6.6	83.199	757	5	3.2851e-13	6.6	7166100	7166100
308	1051;3348;3631	1141;3601;3901	2724;8191;8987	3363;3364;9804;10942			IPI00489853	IPI00489853	3	3	3	Ribosomal protein S10	rps10	Ribosomal protein S10	Q7T1J9	1	3	3	3	3	3	3	23.5	18.885	166	3	6.3863e-08	23.5	38280000	38280000
309	22;2507;2637;3323;3324;4143;5154;7812	24;2707;2842;3572;3573;4455;5551;8473	40;6335;6618;8140;8141;10331;12846;19789;19790	45;7626;7947;9750;9751;12660;15527;24078;24079	233	325	IPI00489868	IPI00489868	8	8	5	Novel protein similar to human proliferation-associated 2G4 protein (PA2G4);Proliferation-associated 2G4, a	dZ150I12.2-001;pa2g4a	Proliferation-associated 2G4, a	Q8AW82	1	8	8	5	8	8	5	22.2	43.323	392	9	7.9484e-35	22.2	23400000	23400000
310	2846;6231;7993	3065;6780;8671	7085;15705;15706;20205	8479;19042;19043;24542	392	290	IPI00489904	IPI00489904	3	3	3	Novel protein;Zgc:77655	CH211-173B9.4-001;zgc:77655	Novel protein	Q5VSE9;Q6P0V2;Q7ZT37	1	3	3	3	3	3	3	7.3	41.918	369	4	3.3171e-05	7.3	2553000	2553000
311	222;742;743;853;912;1007;1239;1261;1399;1400;1825;1848;1852;2435;3286;3473;3723;3750;4197;4198;4586;5367;5480;5946;6477;6478;6698;7503;8055;8195;9465;9466	242;808;809;928;991;992;993;1093;1094;1341;1342;1365;1366;1516;1517;1967;1968;1992;1993;1998;2630;2631;2632;3534;3734;3735;3736;4005;4006;4036;4037;4516;4517;4930;5777;5897;5898;6459;6460;6461;6462;7045;7046;7284;8140;8740;8741;8902;10275;10276	526;527;528;529;530;531;532;533;1847;1848;1849;1850;1851;1852;1853;1854;1855;1856;1857;1858;1859;1860;2127;2128;2129;2249;2250;2251;2252;2253;2254;2255;2256;2257;2258;2259;2260;2569;2570;2571;2572;2573;2574;2575;2576;2577;3144;3145;3146;3147;3148;3149;3150;3151;3152;3153;3154;3155;3156;3157;3158;3159;3213;3214;3215;3216;3217;3218;3219;3220;3221;3222;3223;3224;3225;3226;3227;3228;3229;3230;3231;32…	590;591;592;593;594;595;596;597;598;599;2187;2188;2189;2190;2191;2192;2193;2194;2195;2196;2197;2198;2199;2200;2201;2202;2203;2204;2205;2510;2511;2512;2513;2644;2645;2646;2647;2648;2649;2650;2651;2652;2653;2654;2655;2656;2657;2658;2659;3166;3167;3168;3169;3170;3171;3172;3173;3174;3175;3176;3177;3818;3819;3820;3821;3822;3823;3824;3825;3826;3827;3828;3829;3830;3831;3832;3833;3834;3835;3836;3837;3838…	115;116;117;119;120;121;122;123;124;231;232;393	16;47;119;123;132;153;190;227;283;305;325;355	IPI00490006;IPI00833394	IPI00490006	32;2	32;2	1;1	Actin, cytoplasmic 2;Actin, cytoplasmic 2, N-terminally processed;Beta-actin-2;Bactin2 protein;Beta-actin	actbb;bactin2;bactin1	Actin, cytoplasmic 2	Q7ZVF9;A8WG05;C5IG37	2	32	32	1	32	32	1	90.1	41.752	375	351	0	90.1	10306000000	10306000000
312	679;1676;2340;2572;2648;3523;4757;6833;7157;8066	740;1812;2523;2774;2854;3789;5130;7424;7768;8755	1695;4258;5866;5867;6472;6643;8758;11944;17330;17331;17332;17333;17334;18144;20422	1943;5117;7016;7017;7775;7975;10666;14525;21161;21162;21163;21164;21165;21166;22164;24808			IPI00934154;IPI00490028;IPI00612749	IPI00934154;IPI00490028	10;10;1	9;9;0	9;9;0	Hexokinase 1	CH211-1N9.1-001;hk1;zgc:55790	103 kDa protein;Hexokinase 1	Q6NX09;Q7ZUM3	3	10	9	9	10	9	9	10.9	102.81	919	13	5.5296e-22	11.9	40326000	40326000
313	832;5341;5671	906;5751;6103	2054;13336;14138	2407;16196;17112			IPI00490053	IPI00490053	3	3	3	Zgc:103764;Zgc:103764 protein	zgc:103764	Zgc:103764 protein	Q642J0	1	3	3	3	3	3	3	32.5	13.735	126	3	0.00013699	32.5	5413200	5413200
314	4202;9298	4521;10099	10454;23546	12793;28386			IPI00490061	IPI00490061	2	2	2	Zgc:63840 protein;Zgc:63840	zgc:63840	Zgc:63840	A8E561;Q6PGT6	1	2	2	2	2	2	2	2.2	99.235	897	2	0.00016352	2.2	1771500	1771500
315	219;3591;4733;5443;8570;8571;8966;9136	238;3858;5105;5857;9310;9311;9743;9744;9927	518;519;8892;8893;11902;13558;21854;21855;22782;22783;23191	582;583;10805;10806;14476;14477;16469;26506;26507;27534;27535;27536;27987	394	71	IPI00490073;IPI00897378	IPI00490073;IPI00897378	8;8	8;8	8;8	40S ribosomal protein S18;Ribosomal protein S18	ke3;rps18;DKEY-179E8.7-001	40S ribosomal protein S18;similar to ribosomal protein S18	Q8JGS9;A3KQW5	2	8	8	8	8	8	8	41.4	17.731	152	11	4.0962e-19	41.4	340020000	340020000
316	4099	4406	10226	12546			IPI00490099	IPI00490099	1	1	1	DnaJ (Hsp40) homolog, subfamily A, member 2	dnaja2	DnaJ (Hsp40) homolog, subfamily A, member 2	Q7ZUP5	1	1	1	1	1	1	1	3.6	45.537	412	1	0.0069997	3.6	1960900	1960900
317	740;1093;1401;2008;2960;3685;4464;6108;6183;7150;7925;8268;9273	806;1186;1518;2176;3183;3965;4798;6647;6726;7761;8599;8979;10074	1845;2831;3585;5142;7366;9150;11075;15374;15375;15516;18121;20053;20054;20055;21030;21031;23501	2185;3481;4340;6203;8848;11119;13486;18676;18677;18826;22131;24362;24363;24364;25576;25577;28339			IPI00490134;IPI00506178;IPI00503027;IPI00500661;IPI00832714	IPI00490134	13;4;2;1;1	13;4;2;1;1	5;1;1;0;0	ATPase, Na+/K+ transporting, alpha 1a.4 polypeptide;Atp1a1a.4 protein;Na+/K+ ATPase alpha1A1 subunit;Na+/K+ ATPase alpha subunit isoform 8	atp1a1a.4;DKEY-208K14.1-001	Na+/K+ ATPase alpha1A1 subunit	B8JKS7;Q5D015;Q90X33;Q9DEU0	5	13	13	5	13	13	5	15.6	112.49	1024	17	1.0551e-177	15.6	19826000	19826000
318	1381;1777;1778;2489	1496;1915;1916;1917;1918;2688	3520;4481;4482;4483;4484;4485;6295	4273;5383;5384;5385;5386;5387;7569	315	132	IPI00490152	IPI00490152	4	1	1			similar to 19.9kD myosin light chain isoform 1		1	4	1	1	4	1	1	18.4	20.011	174	1	1.4264e-12	29.9	3015300	3015300
319	3354;5950;6155;7525;9003;9393	3607;6468;6695;8163;9784;10200	8198;14958;15464;15465;19088;22855;23823	9812;18171;18768;18769;23275;27611;28728	271	55	IPI00863414;IPI00490182	IPI00863414;IPI00490182	6;6	2;2	2;2	Glutamate dehydrogenase 1a	CH211-134M17.3-001;glud1a	60 kDa protein;Glutamate dehydrogenase 1a	B8A4B0;Q6NZ29	2	6	2	2	6	2	2	4.8	60.358	546	2	9.3928e-12	11.2	9142100	9142100
320	9495	10306	24019	28954			IPI00490217	IPI00490217	1	1	1	Smx5	smx5	Smx5	Q5RKP8;Q9IAB6	1	1	1	1	1	1	1	20	10.822	95	1	4.5576e-14	20	1085100	1085100
321	313;1291;3141;3429;3687;3715;4016;5378;6288;8274;9132	337;1399;3378;3379;3686;3967;3997;4320;5788;6841;8985;9920	726;3296;7764;7765;8395;9152;9206;9945;13427;13428;13429;15864;21040;23151;23152	811;4022;9339;9340;10050;11121;11178;12132;16325;16326;16327;16328;16329;16330;19207;25586;27942;27943	395	385	IPI00490234	IPI00490234	11	11	11	Chaperonin containing TCP1, subunit 8 (Theta)	cct8;CCT8	Chaperonin containing TCP1, subunit 8	Q6TNV4;Q7ZU96	1	11	11	11	11	11	11	24.5	59.3	546	15	3.0484e-48	24.5	94197000	94197000
322	4808;5943	5185;6455	12059;14922	14657;18101			IPI00490303	IPI00490303	2	2	2	Zgc:73210 protein;Novel protein similar to vertebrate lysophospholipase II (Zgc:73210);Zgc:73210	zgc:73210;CH211-120J16.1;CH211-120J16.1-001	Zgc:73210	B0JZK8;Q6PBW8	1	2	2	2	2	2	2	14.2	25.067	232	2	2.4541e-13	14.2	19791000	19791000
323	1625;3224;3977;4646;5217	1754;3466;4281;5012;5617	4158;7925;9817;11669;12974	5009;9513;11876;14220;15671			IPI00490313;IPI00817727;IPI00817425	IPI00490313;IPI00817727;IPI00817425	5;4;3	5;4;3	5;4;3	Proteasome subunit alpha type	psma5;PSMA5	Proteasome subunit alpha type;26 kDa protein;21 kDa protein	Q6TGV6	3	5	5	5	5	5	5	27.8	26.407	241	5	7.0895e-32	27.8	8902500	8902500
324	5491	5911	13693;13694	16619;16620			IPI00490338	IPI00490338	1	1	1	Glioblastoma-amplified sequence;Protein NipSnap homolog 2	gbas;nipsnap2	Protein NipSnap homolog 2	Q9PU58	1	1	1	1	1	1	1	2.8	33.572	286	2	0.021443	2.8	409530	409530
325	2752;3954	2966;4257	6858;9778;9779	8221;11833;11834			IPI00650607;IPI00490384;IPI00758644;IPI00503786	IPI00650607;IPI00490384;IPI00758644;IPI00503786	2;2;1;1	2;2;1;1	2;2;1;1	Cold inducible RNA binding protein;Cirbp protein	CH211-285O15.1-002;cirbp;CH211-285O15.1-001;eef1d;zgc:136559;zgc:175066	Cold inducible RNA binding protein;Cold inducible RNA binding protein;Cold inducible RNA binding protein;Cirbp protein	Q1LVU9;Q1LVU8;Q7ZUQ9;Q1RM16;Q6PFN6	4	2	2	2	2	2	2	15.6	23.494	224	3	2.3952e-23	15.6	28319000	28319000
326	2040;2849;3402;5673;9002	2210;3068;3658;6105;9783	5196;7090;8339;8340;14143;14144;22853;22854	6267;8484;9983;9984;17117;17118;27609;27610			IPI00490401	IPI00490401	5	5	5	ATP synthase gamma chain	atp5c1;CH211-235A22.2-001	ATP synthase gamma chain	Q5RH26;Q6P959	1	5	5	5	5	5	5	25.7	32.148	292	8	4.3733e-14	25.7	63699000	63699000
327	2214;2365;4307;8886	2392;2548;4634;9658	5606;5607;5935;10746;10747;22614	6737;6738;7118;13116;13117;27357	396	125	IPI00490409;IPI00899954;IPI00932965;IPI00861511	IPI00490409;IPI00899954;IPI00932965;IPI00861511	4;4;3;2	4;4;3;2	4;4;3;2	Alcohol dehydrogenase 5;Alcohol dehydrogenase	adh5;ADH3	Alcohol dehydrogenase 5;similar to alcohol dehydrogenase 5;40 kDa protein;similar to alcohol dehydrogenase 5	Q6NXA6;Q90XD4	4	4	4	4	4	4	4	15.4	40.032	376	6	1.3327e-16	15.4	13167000	13167000
328	1193;1606;4845;8270	1291;1292;1735;5223;8981	3068;3069;3070;4124;12151;21034	3740;3741;3742;4975;14756;25580	397	13	IPI00490411;IPI00836928;IPI00928799;IPI00928743	IPI00490411;IPI00836928;IPI00928799	4;3;3;1	4;3;3;1	4;3;3;1	Translationally-controlled tumor protein homolog;Translationally controlled tumor protein	tct1;tctp;tpt1;DKEY-151M22.5-001;DKEY-151M22.5-003	Translationally-controlled tumor protein homolog;translationally controlled tumor protein;Translationally controlled tumor protein	Q9DGK4;B8JHR1;B8JHR2	4	4	4	4	4	4	4	27.5	19.024	171	6	1.3626e-23	27.5	35938000	35938000
329	514;3308;3309;3612;4366;6787	560;3556;3557;3881;4696;7376	1302;1303;8111;8112;8113;8114;8115;8116;8117;8940;8941;8942;8943;8944;10872;10873;10874;10875;10876;10877;17205	1473;1474;9710;9711;9712;9713;9714;9715;9716;9717;9718;9719;9720;9721;9722;9723;9724;10857;10858;10859;10860;10861;10862;10863;10864;10865;10866;10867;10868;10869;10870;10871;13270;13271;13272;13273;13274;13275;13276;13277;13278;13279;13280;13281;21000;21001;21002;21003;21004	398;399	52;55	IPI00490418	IPI00490418	6	1	1	Histone H2B	zgc:92591	Histone H2B	Q6DH91	1	6	1	1	6	1	1	12.7	13.134	118	2	1.0604e-09	41.5	47215000	47215000
330	1546;2020;2197;3149;3488;5651;7694;9336;9389	1672;2188;2375;3387;3751;3752;6079;8344;10137;10196	3969;5169;5579;7785;8611;8612;14090;19492;23655;23799	4795;6234;6710;9360;10386;10387;17058;23737;28522;28694	400	44	IPI00490440;IPI00508993;IPI00503898;IPI00484460;IPI00509914	IPI00490440	9;2;1;1;1	9;2;1;1;1	9;2;1;1;1	Kctd12.2 protein;Potassium channel tetramerisation domain containing 12.2;Righton	kctd12.2;DKEY-24H22.1-001;ron	Righton	A8KBL3;Q561T3	5	9	9	9	9	9	9	39.5	30.9	271	10	1.2923e-41	39.5	43396000	43396000
331	8429	9154	21455	26069			IPI00490448	IPI00490448	1	1	1	Zgc:85683	zgc:85683	Zgc:85683	Q6NWI6	1	1	1	1	1	1	1	5.2	32.046	289	1	0.0020848	5.2	598270	598270
332	4357;4486	4687;4820	10850;11109;11110	13245;13526;13527			IPI00490466;IPI00865147;IPI00933270	IPI00490466;IPI00865147;IPI00933270	2;2;2	2;2;2	2;2;2	Heterogeneous nuclear ribonucleoprotein K	hnrnpk;hnrpk;CH211-37P17.1-004;CH211-37P17.1-001	Heterogeneous nuclear ribonucleoprotein K;Heterogeneous nuclear ribonucleoprotein K;Heterogeneous nuclear ribonucleoprotein K	Q7SYN1;B0UXJ3;B0UXJ2	3	2	2	2	2	2	2	7.6	46.384	420	3	3.8272e-09	7.6	12693000	12693000
333	2817;4953;9362	3035;5336;10164	7027;12417;23719	8416;8417;15038;28590			IPI00490490	IPI00490490	3	3	3	Novel protein (Zgc:63952);Programmed cell death 6	CH211-196F5.4;CH211-196F5.4-001;pdcd6	Novel protein	Q7T3D5	1	3	3	3	3	3	3	18.9	21.882	185	3	2.7832e-15	18.9	15843000	15843000
334	605;9053	662;9837	1535;22981	1755;27745			IPI00490530	IPI00490530	2	2	2	Secretory carrier membrane protein 2	scamp2	Secretory carrier membrane protein 2	Q7ZV08	1	2	2	2	2	2	2	9.2	36.018	326	2	2.4765e-23	9.2	7877100	7877100
335	6098;8368;8942;9462	6637;9089;9090;9717;10272	15350;21281;21282;21283;22719;23948;23949	18651;25861;25862;25863;27469;28868;28869	401	81	IPI00490551	IPI00490551	4	4	4	60S ribosomal protein L27	rpl27;zgc:56171	60S ribosomal protein L27	Q7ZV82	1	4	4	4	4	4	4	36	15.782	136	7	4.4467e-13	36	130800000	130800000
336	937;1605;1661;2117;3103;3850;6450;7567;7976;8841	1021;1734;1795;1796;2291;3338;4144;7015;8207;8208;8209;8653;9603	2306;4123;4224;4225;5400;7656;9524;16247;19193;19194;19195;20173;20174;22471	2708;4974;5083;5084;6520;9197;11551;11552;19638;23406;23407;23408;24510;24511;27198	402;403	252;303	IPI00490580	IPI00490580	10	10	10	Delta-aminolevulinic acid dehydratase	CH73-203I15.1;CH73-203I15.1-001;zgc:110219	Delta-aminolevulinic acid dehydratase	B8JLK4;Q568L9	1	10	10	10	10	10	10	38.7	36.018	331	14	1.8891e-30	38.7	38394000	38394000
337	73;1603;1909;2633;2776;3351;3911;4154;4602;5597;5678;5835;6117;6248;6461;7693;8607;8624;9080	77;1732;2064;2838;2990;3604;4212;4468;4947;6021;6111;6304;6656;6799;7029;8343;9349;9350;9367;9866	145;146;147;148;4119;4787;4788;4789;4790;6612;6613;6614;6910;6911;6912;8194;9673;9674;9675;9676;10352;11535;13909;14154;14602;15388;15389;15390;15769;15770;16293;19488;19489;19490;19491;21937;21938;21968;23060	170;171;172;173;4970;5722;5723;5724;5725;7941;7942;7943;8277;8278;8279;9807;11715;11716;11717;11718;12683;14074;16858;17129;17711;18690;18691;18692;19107;19108;19696;23733;23734;23735;23736;26592;26593;26625;27839	404	537	IPI00490588;IPI00499836;IPI00634124	IPI00490588	19;5;2	19;5;2	19;5;2	3-phosphoadenosine 5-phosphosulfate synthase 2	papss2	3-phosphoadenosine 5-phosphosulfate synthase 2	Q802U9	3	19	19	19	19	19	19	39.9	69.446	614	39	3.0815e-162	39.9	204610000	204610000
338	1213;4283	1313;4608	3099;10663	3771;13024			IPI00490609	IPI00490609	2	2	2	Zgc:92237	zgc:92237	Zgc:92237	A7YYE3;Q6DHL6	1	2	2	2	2	2	2	8	28.678	249	2	4.7439e-05	8	6177500	6177500
339	497;614;901;1097;1285;1541;1749;1827;2362;2438;2474;3117;3129;3409;3468;3505;5945;6390;6542;6586;7069;7946;8117;8184;8185	536;671;979;980;1190;1391;1666;1886;1970;1971;2545;2635;2673;3352;3353;3366;3666;3729;3770;6458;6952;7113;7114;7160;7161;7675;8623;8815;8891;8892	1211;1557;1558;2226;2227;2835;3287;3962;3963;4414;4608;4609;4610;4611;4612;4613;5930;5931;5932;6160;6254;7700;7701;7702;7703;7728;7729;8359;8534;8726;14925;16133;16472;16473;16474;16475;16609;16610;16611;16612;17901;17902;17903;17904;20102;20103;20619;20825;20826;20827;20828	1353;1781;1782;2620;2621;3486;4013;4787;4788;5297;5530;5531;5532;5533;5534;5535;7113;7114;7115;7385;7521;7522;7523;9272;9273;9274;9275;9301;9302;10006;10300;10632;18104;19522;19894;19895;19896;19897;20053;20054;20055;20056;20057;21845;21846;21847;21848;24418;24419;25094;25095;25339;25340;25341;25342	405;406;407;408;409	1;170;197;503;601	IPI00490675	IPI00490675	25	25	25	Novel protein (Zgc:85809);Leukotriene A4 hydrolase	CH211-172B12.1;CH211-172B12.1-001;lta4h;CH211-136G2.19-001;zgc:85809;CH211-136G2.19-002	Novel protein	A5PMQ1;Q5RIF1;Q5RIF2;Q6NUX4	1	25	25	25	25	25	25	43.9	69.216	611	51	1.4036e-112	43.9	436090000	436090000
340	3167;3515;3861;7899;7900;8866	3405;3780;4155;4156;8571;8572;9631	7814;8746;8747;9546;9547;9548;19990;19991;22542	9391;10654;10655;11576;11577;11578;24295;24296;27277	410	104	IPI00490809	IPI00490809	6	6	6	Superoxide dismutase [Cu-Zn]	cuzn;sod1	Superoxide dismutase [Cu-Zn]	O73872	1	6	6	6	6	6	6	50.6	15.953	154	9	3.5939e-61	50.6	181660000	181660000
341	262;4390;4540;6934	285;4721;4881;7532	615;10922;11302;11303;17560	693;13329;13753;13754;21430			IPI00490849;IPI00609657	IPI00490849;IPI00609657	4;2	1;1	1;1	Guanine nucleotide binding protein (G protein), beta polypeptide 2;Novel protein similar to vertebrate guanine nucleotide binding protein (G protein), beta polypeptide 2 (GNB2) (Zgc:113357)	CH211-147A23.1;CH211-147A23.1-001;gnb2;zgc:113357	Novel protein similar to vertebrate guanine nucleotide binding protein (G protein), beta polypeptide 2;similar to guanine nucleotide-binding protein, beta-4 subunit	Q5BJ11	2	4	1	1	4	1	1	4.1	37.354	340	1	3.8582e-11	13.2	1144800	1144800
342	48;431;1798;2891;4954;5476;6533;6732;7740;7741;9148;9459	52;468;1939;3110;5337;5338;5893;7103;7319;8396;8397;9942;10269	100;1072;1073;4530;4531;4532;7191;12418;12419;12420;12421;13631;13632;16446;16447;17075;19615;19616;19617;23219;23941	118;1200;1201;5443;5444;5445;8594;15039;15040;15041;15042;16549;16550;16551;19868;19869;20805;23891;23892;23893;28018;28861	411;412	40;165	IPI00490850	IPI00490850	12	11	11	Brain-type aldolase-B;Fructose-bisphosphate aldolase C-B	aldoc;aldocb	Fructose-bisphosphate aldolase C-B	Q8JH70	1	12	11	11	12	11	11	39.1	39.259	363	19	1.6191e-72	41.3	83206000	83206000
343	56;64;271;725;726;987;1469;2372;2480;2481;2497;2498;3017;3379;3380;3635;3660;3761;3826;3827;4022;4353;5442;5518;6400;6999;7016;7269;8693;9172;9260	60;68;294;790;791;1073;1589;2558;2559;2679;2680;2696;2697;3247;3634;3635;3905;3906;3907;3908;3937;3938;4048;4049;4120;4121;4326;4682;4683;5856;5939;6962;7599;7618;7889;9449;9968;10059	119;120;131;132;133;641;1806;1807;2516;2517;2518;2519;2520;2521;2522;3774;3775;5957;5958;5959;5960;6271;6272;6273;6274;6311;6312;6313;6314;6315;6316;7474;7475;7476;8267;8268;8269;8270;8271;8272;8993;8994;8995;8996;8997;8998;8999;9000;9001;9002;9003;9004;9005;9006;9007;9008;9009;9010;9011;9012;9090;9091;9323;9324;9325;9326;9327;9328;9329;9330;9482;9483;9484;9485;9957;9958;9959;9960;9961;9962;10832…	139;140;141;142;143;156;157;158;719;2135;2136;2137;3107;3108;3109;3110;3111;3112;3113;3114;3115;3116;3117;3118;4574;4575;7141;7142;7143;7144;7145;7146;7147;7540;7541;7542;7543;7544;7588;7589;7590;7591;7592;7593;7594;7595;7596;7597;7598;7599;7600;7601;7602;7603;7604;7605;7606;8965;8966;8967;8968;8969;8970;9898;9899;9900;9901;9902;9903;9904;9905;10948;10949;10950;10951;10952;10953;10954;10955;10956…	413;414;415	94;182;244	IPI00490877;IPI00928964;IPI00928916;IPI00928824	IPI00490877;IPI00928964	31;21;9;2	31;21;9;2	9;7;7;0	Enolase	eno3;ENO1	Enolase;30 kDa protein	Q568G3;Q6TH14	4	31	31	9	31	31	9	70.2	47.431	433	122	0	70.2	1929400000	1929400000
344	4251;8937;9110	4575;9712;9897;9898	10578;10579;22714;23123;23124	12933;12934;12935;27464;27913;27914	416	49	IPI00490879;IPI00656528	IPI00490879;IPI00656528	3;2	3;2	3;2	Ubiquitin-conjugating enzyme E2 variant 2;Zgc:123326	ube2v2;zgc:63717;zgc:123326	Ubiquitin-conjugating enzyme E2 variant 2;Zgc:123326	Q6PEH5;Q3B7F0	2	3	3	3	3	3	3	18.6	16.324	145	5	2.6415e-07	18.6	30311000	30311000
345	1707;3301	1843;3549	4332;8099	5199;9697			IPI00490919;IPI00932285;IPI00500169;IPI00507012;IPI00934135	IPI00490919;IPI00932285;IPI00500169;IPI00507012;IPI00934135	2;2;1;1;1	2;2;1;1;1	2;2;1;1;1	MOB1, Mps One Binder kinase activator-like 1B (Yeast);Mobkl1b protein;Zgc:111840;Chromosome 2 open reading frame 6;MOB1, Mps One Binder kinase activator-like 1A (Yeast)	CH211-275J6.2-001;mobk1b;mobkl1b;mobkl1ab;zgc:111840;C2orf6;sb:cb512;mobkl1a;mobkl1aa	MOB1, Mps One Binder kinase activator-like 1B;25 kDa protein;Zgc:111840;MOB1, Mps One Binder kinase activator-like 1A;25 kDa protein	Q6NYJ8;Q7ZV70;Q502T1;Q6TH39;Q7ZV94	5	2	2	2	2	2	2	10.6	25.03	216	2	1.9278e-07	10.6	2243500	2243500
346	444;1083;2115;4392;5421	481;1176;2289;4723;5833	1101;2804;2805;2806;5396;5397;10932;13508	1231;3450;3451;3452;6516;6517;13339;16416	417	889	IPI00490945;IPI00805491;IPI00505651	IPI00490945	5;2;2	5;2;2	4;1;1			similar to stromal antigen 1		3	5	5	4	5	5	4	4.6	144.78	1266	8	1.3749e-28	4.6	10064000	10064000
347	251;1119;1624;3237;3548;3969;5556;6297;6910;6969;7189;7614;9303	274;1214;1753;3479;3480;3814;4272;4273;5978;6850;7507;7567;7804;8258;10104	599;2897;2898;4156;4157;7944;7945;8803;9804;9805;13817;13818;13819;13820;15881;17506;17641;17642;18242;19314;23588;23589	677;3552;3553;5007;5008;9532;9533;10711;11862;11863;16756;16757;16758;16759;16760;19224;21367;21368;21537;21538;22298;23545;28450;28451	418;419;420	32;48;125	IPI00490968;IPI00501364	IPI00490968	13;1	13;1	13;1	Chloride intracellular channel 1	clic1;zgc:77044	Chloride intracellular channel 1	Q6NYF2	2	13	13	13	13	13	13	81.3	26.966	241	22	1.9767e-148	81.3	237250000	237250000
348	6286;9118	6839;9906	15860;23136	19202;27927			IPI00490984;IPI00863492	IPI00490984;IPI00863492	2;2	2;2	2;2	Dynactin 1a;LOC407638 protein	dctn1a;LOC407638	Dynactin 1a;135 kDa protein	Q07DR3;Q7T2F8	2	2	2	2	2	2	2	1.5	135.21	1218	2	0.0080304	1.5	922030	922030
349	2327;3437;7450;9448	2510;3695;8086;10258	5839;5840;8456;18898;23923	6987;6988;10163;23033;28843			IPI00491036	IPI00491036	4	4	4	Palmitoyl-protein thioesterase 1 (Ceroid-lipofuscinosis, neuronal 1, infantile)	CH1073-365B9.1-001;ppt1	Palmitoyl-protein thioesterase 1	B8JMC8;Q7T3C4	1	4	4	4	4	4	4	21.8	33.93	303	5	9.406e-90	21.8	19512000	19512000
350	3212	3454	7903	9487			IPI00491037	IPI00491037	1	1	1	THO complex 1	thoc1	THO complex 1	Q7SYB2	1	1	1	1	1	1	1	1.7	74.998	655	1	0.003766	1.7	2587600	2587600
351	2220;2744;2778;4003;4926;5817	2398;2958;2992;4307;5307;6283	5614;5615;6835;6836;6837;6838;6839;6840;6914;6915;9922;9923;9924;12341;14560	6745;6746;8195;8196;8197;8198;8199;8200;8281;8282;12105;12106;12107;14959;17663	421	186	IPI00491050	IPI00491050	6	3	3	Heterogeneous nuclear ribonucleoprotein A/B	hnrnpab;hnrpab	Heterogeneous nuclear ribonucleoprotein A/B	Q6NYU8;Q7ZUJ9	1	6	3	3	6	3	3	13.2	37.11	340	6	8.7244e-24	21.5	45861000	45861000
352	2864;3077;3125;3537;4779;7485;7643;7758;7824;8021	3083;3310;3361;3803;5153;8121;8290;8417;8486;8700	7124;7612;7721;8786;8787;11993;18969;19388;19662;19807;19808;20271	8520;9151;9294;10694;10695;14586;23133;23624;23941;24096;24097;24626	422	198	IPI00491067	IPI00491067	10	10	10	Zgc:112084 protein;Zgc:112084	zgc:112084	Zgc:112084 protein	A7YYC1;Q567F4	1	10	10	10	10	10	10	21.2	60.756	532	12	5.1534e-32	21.2	30410000	30410000
353	970;2417;3010;4149;8219;8753	1056;2608;3240;4463;8928;9511	2454;6049;7463;7464;7465;10344;20914;22289	3026;7241;8953;8954;8955;12674;25454;27006			IPI00491105	IPI00491105	6	2	2	LOC558044 protein;LOC553451 protein	LOC558044;LOC553451	LOC553451 protein (Fragment)	Q08CS8;Q502M3	1	6	2	2	6	2	2	1.8	113.88	977	2	1.0818e-18	6.8	144620	144620
354	4308	4635	10748	13118	423	201	IPI00491138	IPI00491138	1	1	1	Malic enzyme	im:7151680;me3;zgc:163117	Malic enzyme	A4QPA0;Q58EG6	1	1	1	1	1	1	1	3	66.74	603	1	0.00036882	3	966880	966880
355	409;5352;5746;5906;7470;9074	441;5762;6187;6404;8106;9860	1001;13372;14383;14825;18938;23049	1124;16255;17472;17975;23099;27825	424;425	103;113	IPI00491150	IPI00491150	6	6	6	Eukaryotic translation initiation factor 3 subunit M	eif3m;si:ch211-4l14.1;zgc:63996	Eukaryotic translation initiation factor 3 subunit M	Q7T3B0	1	6	6	6	6	6	6	23.2	42.699	375	6	9.5476e-41	23.2	15664000	15664000
356	982	1068	2507	3097			IPI00497279;IPI00491198	IPI00497279;IPI00491198	1;1	1;1	1;1	Karyopherin alpha 4;Karyopherin alpha 4 (Importin alpha 3)	kpna4	Karyopherin alpha 4;Karyopherin alpha 4	Q6PUQ6;Q7ZVY9	2	1	1	1	1	1	1	3.2	59.054	531	1	1.3377e-05	3.2	4533800	4533800
357	7779	8438	19710	23990			IPI00491204	IPI00491204	1	1	1	Splicing factor, arginine/serine-rich 11	sfrs11	Splicing factor, arginine/serine-rich 11	Q803U8	1	1	1	1	1	1	1	2.8	52.138	461	1	0.0011892	2.8	6025200	6025200
358	690;1244;1969;4093;4691;4793;6961;9422	754;1348;2131;4400;5057;5170;7559;10231	1736;3167;3168;3169;4948;10214;10215;10216;10217;10218;11801;12026;17631;17632;23884	2056;3848;3849;3850;5910;12534;12535;12536;12537;12538;14365;14620;21527;21528;28801			IPI00491239	IPI00491239	8	8	8	Npepps protein	npepps	aminopeptidase puromycin sensitive	Q7SX88	1	8	8	8	8	8	8	9.3	103.92	925	15	2.4163e-31	9.3	23009000	23009000
359	1235;1833;4973;5580;7080	1336;1977;5359;6003;7686	3138;4622;12470;13877;17935	3812;5544;15098;16825;21884			IPI00491296;IPI00817865;IPI00943494;IPI00931206	IPI00491296;IPI00817865	5;5;2;1	5;5;2;1	1;1;0;0	Acidic leucine-rich nuclear phosphoprotein 32 family member A	anp32a;zgc:55516	Acidic leucine-rich nuclear phosphoprotein 32 family member A;25 kDa protein	Q7ZUP0	4	5	5	1	5	5	1	20.5	29.091	254	5	1.4868e-50	20.5	115550000	115550000
360	1452;3662;3840;4078;4114;4599;4784;8083;9415;9480	1572;3940;4134;4384;4425;4944;5160;8775;10224;10291	3748;9094;9501;9502;10173;10174;10269;10270;11527;12004;20462;23875;23876;23988	4548;11062;11526;11527;12483;12484;12594;12595;14066;14597;24854;28790;28791;28921	426	66	IPI00491304	IPI00491304	10	10	10	CNDP dipeptidase 2 (Metallopeptidase M20 family);Cytosolic nonspecific dipeptidase	CH211-129N15.5-001;cndp2;CN2	CNDP dipeptidase 2	A3KQX1;Q6DH98;Q6TNV3	1	10	10	10	10	10	10	28.5	53.229	474	14	1.1103e-37	28.5	20994000	20994000
361	7892	8562	19972	24276			IPI00491385	IPI00491385	1	1	1	Novel protein similar to vertebrate proteasome (Prosome, macropain) 26S subunit, ATPase, 2 (PSMC2) (Zgc:63995);Proteasome (Prosome, macropain) 26S subunit, ATPase 2	DKEY-180P18.7;DKEY-180P18.7-001;psmc2	Proteasome (Prosome, macropain) 26S subunit, ATPase 2	Q7T3B1	1	1	1	1	1	1	1	3.5	48.703	433	1	5.998e-09	3.5	3139500	3139500
362	3754;5348	4041;5758	9314;13361	11310;16244			IPI00491397;IPI00613126;IPI00774837;IPI00852035	IPI00491397;IPI00613126;IPI00774837;IPI00852035	2;2;2;1	2;2;2;1	2;2;2;1	Related RAS viral (R-ras) oncogene homolog 2;Related RAS viral (R-ras) oncogene homolog;Rras protein	rras2;rras;zgc:92588	Related RAS viral (R-ras) oncogene homolog 2;Related RAS viral (R-ras) oncogene homolog;Rras protein;Protein	Q568M0;Q4V9D8;Q5XIZ2	4	2	2	2	2	2	2	13.4	23.261	202	2	9.6011e-16	13.4	5294400	5294400
363	7029	7633	17794	21705			IPI00491457	IPI00491457	1	1	1	Ubiquinol-cytochrome c reductase iron-sulfur subunit	uqcrfs1	Ubiquinol-cytochrome c reductase iron-sulfur subunit	A7MCR1;Q6PC48	1	1	1	1	1	1	1	10.6	29.714	273	1	0.00068821	10.6	3860200	3860200
364	8493	9223	21641	26271			IPI00491458;IPI00506748	IPI00491458;IPI00506748	1;1	1;1	1;1	Novel protein similar to H.sapiens LIMS1, LIM and senescent cell antigen-like domains 1 (LIMS1, zgc:112257);Zgc:112257;LIM and senescent cell antigen-like domains 1	CH1073-55A19.1;CH1073-55A19.1-001;zgc:112257;lims1;zgc:112533	Zgc:112257;LIM and senescent cell antigen-like domains 1	B8JMJ3;Q502G3;Q501W5	2	1	1	1	1	1	1	3.2	43.357	377	1	1.0949e-09	3.2	1860800	1860800
365	2616;4240;6962;7554;9283	2821;4564;7560;8194;10084	6580;10551;17633;19165;23518;23519	7907;12898;21529;23364;28357;28358;28359	427;428	517;520	IPI00491495	IPI00491495	5	5	5	Wu:fj80h11 protein	wu:fj80h11	hypothetical protein LOC337520, partial	Q7SXB9	1	5	5	5	5	5	5	11.9	64.653	571	6	2.8254e-26	11.9	4258900	4258900
366	6028;8962	6561;9739	15168;22777	18422;27529			IPI00491508;IPI00488839	IPI00491508;IPI00488839	2;1	2;1	2;1	eIF2 alpha subunit;Eukaryotic translation initiation factor 2, subunit 1 alpha;Eif2s1l protein;Eukaryotic translation initiation factor 2, subunit 1 alpha, like	CH211-105D18.4-001;eif2s1;CH211-37L23.2-001;eif2s1l	eIF2 alpha subunit;Eukaryotic translation initiation factor 2, subunit 1 alpha, like	Q9I9E9;Q7ZWD3	2	2	2	2	2	2	2	6.3	36.139	315	2	1.1188e-08	6.3	2845900	2845900
367	72;2889;4044;4045	76;3108;4349;4350	144;7188;10011;10012	169;8591;12203;12204			IPI00491514;IPI00504420	IPI00491514	4;1	4;1	4;1	Heart-type fatty acid-binding protein;Fatty acid binding protein 3, muscle and heart;Heart-type fatty-acid binding protein	fabp3	Heart-type fatty-acid binding protein	Q7T251;Q8UVG7	2	4	4	4	4	4	4	25.6	14.882	133	4	2.1492e-11	25.6	11897000	11897000
368	242;2500;5176;9224	265;2699;2700;5574;10022	580;6320;6321;12886;23420	656;657;7611;7612;15567;15568;28254	429	48	IPI00491519	IPI00491519	4	4	4	Zgc:123327	zgc:123327	Zgc:123327	Q32Q51	1	4	4	4	4	4	4	45.4	16.289	141	5	4.1876e-47	45.4	179090000	179090000
369	3046;3491;7344;8105;8279;9359	3278;3755;7971;8800;8990;10161	7537;8629;8630;18636;20562;21055;23714	9035;10409;10410;22739;25027;25601;28584	430	474	IPI00491539	IPI00491539	6	6	6	Beta-galactosidase	CH211-217K17.6;CH211-217K17.6-001;glb1;zgc:110823	Beta-galactosidase	A2BG54;Q56A50	1	6	6	6	6	6	6	12	72.232	651	7	2.3014e-21	12	35566000	35566000
370	3644;5628;6194;8699	3920;6053;6737;9455	9048;9049;14025;15551;15552;22159	11010;11011;16987;18877;18878;26844			IPI00491568;IPI00919562	IPI00491568;IPI00919562	4;4	4;4	4;4	Ribosomal protein L23a	rpl23a	Ribosomal protein L23a;Protein	Q4G0B1;Q6Q416	2	4	4	4	4	4	4	27.7	17.641	155	6	8.5663e-10	27.7	73748000	73748000
371	247;248;589;771;948;1157;1503;1547;2355;3326;4491;4571;5295;6131;6250;7640;8426;8434;9108;9266	270;271;644;841;1032;1254;1624;1673;2538;3576;4825;4826;4913;5701;6670;6801;8287;9151;9160;9895;10066;10067	587;588;589;590;591;592;593;594;1467;1468;1469;1470;1471;1472;1473;1928;1929;1930;1931;1932;2321;2992;2993;2994;2995;3842;3970;3971;3972;3973;5890;8145;11132;11133;11134;11135;11136;11137;11138;11390;11391;13219;13220;13221;13222;13223;13224;13225;13226;13227;13228;15415;15416;15417;15418;15419;15772;15773;15774;15775;19374;19375;19376;19377;19378;19379;19380;21445;21446;21469;21470;21471;21472;2…	665;666;667;668;669;670;671;672;1643;1644;1645;1646;1647;1648;1649;2275;2276;2277;2278;2279;2724;3656;3657;3658;3659;4649;4796;4797;4798;4799;7042;9755;13552;13553;13554;13555;13556;13557;13558;13860;13861;16056;16057;16058;16059;16060;16061;16062;16063;16064;16065;18718;18719;18720;18721;18722;19110;19111;19112;19113;23608;23609;23610;23611;23612;23613;23614;26057;26058;26083;26084;26085;26086;2…	431;432;433	170;368;465	IPI00491587	IPI00491587	20	1	1	6-phosphogluconate dehydrogenase, decarboxylating	pgd	6-phosphogluconate dehydrogenase, decarboxylating	Q502S9;Q803T9	1	20	1	1	20	1	1	1.8	56.468	511	7	0	47.7	40729000	40729000
372	2620;3949;7468;7830	2825;4252;8104;8493	6587;9773;18936;19833	7914;11828;23097;24123			IPI00491593	IPI00491593	4	4	4	Eukaryotic translation initiation factor 3 subunit 7;Eukaryotic translation initiation factor 3 subunit D	eif3d;eif3s7;si:dkey-165I8.6	Eukaryotic translation initiation factor 3 subunit D	Q6TH15	1	4	4	4	4	4	4	7.6	64.089	552	4	3.0453e-06	7.6	26755000	26755000
373	100;389;554;555;1353;1612;1613;1838;1839;1856;1864;2550;2738;3242;3344;3388;3485;3757;4085;4086;5544;5547;6242;6670;6671;7187;7215;7216;7852;8258;8361;8547;9203;9204;9310;9429	108;421;606;607;1468;1741;1742;1982;1983;2002;2013;2752;2951;2952;3485;3597;3643;3748;4044;4392;4393;5966;5969;6792;7254;7255;7802;7832;7833;8517;8518;8969;9080;9081;9283;10000;10001;10111;10238;10239	215;216;217;218;219;220;960;961;962;963;1393;1394;1395;3459;3460;3461;3462;3463;4137;4138;4630;4631;4663;4676;6429;6430;6821;6822;6823;6824;7956;7957;7958;7959;7960;7961;7962;7963;8180;8181;8182;8291;8605;8606;8607;8608;9317;9318;10199;10200;10201;10202;10203;10204;10205;13799;13802;13803;15747;15748;15749;15750;15751;16798;16799;16800;16801;16802;18236;18237;18238;18239;18240;18294;18295;18296;1…	245;246;247;248;249;250;251;1078;1079;1080;1081;1082;1083;1566;1567;1568;4208;4209;4210;4211;4212;4988;4989;5552;5553;5586;5599;5600;5601;7729;7730;7731;8180;8181;8182;8183;8184;9544;9545;9546;9547;9548;9549;9550;9551;9792;9793;9794;9795;9928;10378;10379;10380;10381;10382;10383;11314;11315;11316;11317;12519;12520;12521;12522;12523;12524;12525;16738;16741;16742;19085;19086;19087;19088;19089;20289;…	434;435;436;437;438	92;362;393;465;512	IPI00491598;IPI00615276	IPI00491598	36;1	36;1	22;0	Heat shock protein HSP 90-beta;Heat shock protein 90kDa alpha (Cytosolic), class B member 1	hsp90ab1;hsp90b;CH73-132H10.1-001	Heat shock protein HSP 90-beta	O57521;A5WWG8	2	36	36	22	36	36	22	42.3	83.356	725	104	0	42.3	624400000	624400000
374	8;65;394;1857;2844;3597;4409;7417;7732;9246	9;69;426;2003;3063;3865;4742;8051;8386;10045	21;134;972;4664;7082;8905;10975;18791;19566;23456	26;159;1092;5587;8476;10818;13384;22915;23817;23818;28292			IPI00861564;IPI00491600	IPI00861564;IPI00491600	10;10	10;10	10;10			similar to adaptor-related protein complex 2, alpha 1 subunit isoform 2;similar to adaptor-related protein complex 2, alpha 1 subunit isoform 1		2	10	10	10	10	10	10	10.9	105.63	954	10	8.0295e-24	10.9	29875000	29875000
375	1304;3882;4794;7400	1414;4181;5171;8034	3324;9614;12027;18748	4050;11655;14621;14622;14623;22866	439	269	IPI00491602	IPI00491602	4	4	4	Lectin, mannose-binding 2;Novel protein similar to vertebrate lectin, mannose-binding 2 (LMAN2)	lman2;zgc:158761;DKEYP-110E4.5-001	lectin, mannose-binding 2	A2RV32;A5PMC4	1	4	4	4	4	4	4	16.4	40.248	354	4	3.3374e-11	16.4	7455900	7455900
376	1483;2290;3280;5959;7306;7414	1603;2470;3528;6483;7930;8048	3799;5775;8045;14987;18540;18541;18785;18786	4602;6920;9639;18204;18205;22629;22630;22909;22910	440	118	IPI00491618	IPI00491618	6	6	4	Protein phosphatase 2, regulatory subunit B (B56) 2;Protein phosphatase 2A B regulatory subunit Wdb1	CH211-212G7.2-001;ppp2r5e2;ppp2r5ea	Protein phosphatase 2A B regulatory subunit Wdb1	Q8AXX6	1	6	6	4	6	6	4	16.2	54.587	468	8	4.0416e-67	16.2	17820000	17820000
377	1531;4593;6087;6745;7570;8178;8513;8638;9195;9263	1655;4938;6626;7333;8212;8884;8885;9243;9383;9992;10063	3932;3933;11518;11519;15327;15328;15329;15330;15331;15332;15333;15334;17096;19199;19200;19201;20802;20803;20804;20805;20806;20807;20808;20809;20810;20811;21685;21686;21687;22012;22013;22014;22015;23343;23344;23345;23486	4750;4751;14057;14058;18627;18628;18629;18630;18631;18632;18633;18634;20828;23412;23413;23414;25315;25316;25317;25318;25319;25320;25321;25322;25323;25324;26325;26326;26327;26682;26683;26684;26685;28173;28174;28175;28323	441;442	351;429	IPI00491623;IPI00484650;IPI00864388;IPI00505453	IPI00491623	10;4;3;3	1;0;0;0	1;0;0;0	Phosphorylase	pygma;zgc:110706	Phosphorylase	Q503C7	4	10	1	1	10	1	1	1.3	96.931	842	1	1.7108e-27	14	5525000	5525000
378	4053;9402	4358;10210	10056;23837	12281;28744			IPI00817781;IPI00491682	IPI00817781;IPI00491682	2;2	2;2	2;2	ATPase, H+ transporting, lysosomal, V1 subunit H;Vacuolar ATP synthase subunit H	atp6v1h;DKEY-216E9.1-002;DKEY-216E9.1-001	ATPase, H+ transporting, lysosomal, V1 subunit H;ATPase, H+ transporting, lysosomal, V1 subunit H	B0R0V8;Q6PC35;Q8JHG2	2	2	2	2	2	2	2	7.3	55.146	481	2	1.6028e-18	7.3	1920300	1920300
379	4364	4694	10869	13267			IPI00491751;IPI00860872	IPI00491751;IPI00860872	1;1	1;1	1;1	CSN12-like protein;PCI domain-containing protein 2	pcid2;zgc:101845	PCI domain-containing protein 2;46 kDa protein	Q5U3P0	2	1	1	1	1	1	1	2.5	46.065	399	1	0.00081688	2.5	2373400	2373400
380	79;2200;3736;5864;8128;8129	83;2378;4019;6345;8826;8827	155;5582;9282;9283;9284;14669;20649;20650	181;6713;11276;11277;11278;17787;25128;25129	443	33	IPI00491770	IPI00491770	6	2	0	Novel protein similar to zebrafish hemoglobin alpha-adult 1 (Hbaa1);Si:xx-by187g17.1	bY187G17.1-001;OTTDARP00000002008;si:xx-by187g17.1	Novel protein similar to zebrafish hemoglobin alpha-adult 1	Q6ZM17	1	6	2	0	6	2	0	12.6	15.565	143	2	1.1607e-23	47.6	5968100	5968100
381	3571;7372	3837;8001	8854;18684	10767;22792;22793			IPI00773811;IPI00491786	IPI00773811;IPI00491786	2;2	1;1	1;1	Prkca protein	im:7139045;prkca;si:dkey-8l19.1	similar to protein kinase C, alpha type;im:7139045, partial	Q6AXM3	2	2	1	1	2	1	1	2.1	76.272	670	1	5.406e-10	3.3	1868600	1868600
382	100;390;554;555;1354;1856;1864;3242;3344;3484;4085;4086;6670;6671;7187;7852;9310	108;422;606;607;1469;2002;2013;3485;3597;3747;4392;4393;7254;7255;7802;8517;8518;10111	215;216;217;218;219;220;964;1393;1394;1395;3464;4663;4676;7956;7957;7958;7959;7960;7961;7962;7963;8180;8181;8182;8604;10199;10200;10201;10202;10203;10204;10205;16798;16799;16800;16801;16802;18236;18237;18238;18239;18240;19889;19890;19891;19892;23605;23606;23607;23608;23609	245;246;247;248;249;250;251;1084;1566;1567;1568;4213;5586;5599;5600;5601;9544;9545;9546;9547;9548;9549;9550;9551;9792;9793;9794;9795;10377;12519;12520;12521;12522;12523;12524;12525;20289;20290;20291;20292;20293;22290;22291;22292;22293;22294;22295;22296;24189;24190;24191;24192;24193;28468;28469;28470;28471;28472;28473	434;436	96;404	IPI00491820;IPI00509523;IPI00882676	IPI00491820;IPI00509523	17;9;3	3;2;1	3;2;1	Hsp90a.2 protein;Heat shock protein 90-alpha 2;Novel protein similar to heat shock protein 90-alpha (Hsp90a);Heat shock protein HSP 90-alpha 1	hsp90a.2;DKEY-241L7.8-001;hsp90a2;hsp90;hsp90a;hsp90a.1;hsp90aa1;zgc:86652	Heat shock protein 90-alpha 2;heat shock protein 90-alpha 1	A3KNY9;Q5RG12;Q90474	3	17	3	3	17	3	3	4.8	84.69	734	3	5.4949e-165	18.8	807790	807790
383	1636;4361;4872;5741;5887;5996;6656	1767;4691;5251;6182;6373;6374;6525;6526;6527;7238	4185;10859;10860;10861;12208;12209;12210;14378;14704;14705;15063;15064;15065;15066;15067;16775	5038;13256;13257;13258;14813;14814;14815;14816;14817;14818;17466;17824;17825;18287;18288;18289;18290;18291;20264	444	163	IPI00491824;IPI00858827;IPI00928625	IPI00491824	7;3;2	1;0;0	1;0;0	Zgc:56049	zgc:56049	Zgc:56049	Q7ZUV5	3	7	1	1	7	1	1	8	22.384	201	1	1.6409e-75	40.8	23822000	23822000
384	508;1806;1966;3308;3309;3598;3612;4366;5499;6414;6644;6787	551;552;553;1947;2127;3556;3557;3866;3881;4696;5919;6978;7224;7376	1248;1249;1250;1251;1252;1253;1254;1255;1256;1257;1258;1259;1260;1261;1262;1263;1264;1265;1266;1267;1268;1269;1270;1271;1272;1273;1274;1275;1276;1277;1278;1279;1280;1281;1282;1283;1284;1285;1286;1287;1288;1289;1290;1291;1292;1293;4542;4543;4544;4941;4942;4943;4944;8111;8112;8113;8114;8115;8116;8117;8906;8940;8941;8942;8943;8944;10872;10873;10874;10875;10876;10877;13715;13716;13717;13718;13719;137…	1393;1394;1395;1396;1397;1398;1399;1400;1401;1402;1403;1404;1405;1406;1407;1408;1409;1410;1411;1412;1413;1414;1415;1416;1417;1418;1419;1420;1421;1422;1423;1424;1425;1426;1427;1428;1429;1430;1431;1432;1433;1434;1435;1436;1437;1438;1439;1440;1441;1442;1443;1444;1445;1446;1447;1448;1449;1450;1451;1452;1453;1454;1455;1456;1457;1458;1459;1460;1461;1462;1463;1464;5455;5456;5457;5903;5904;5905;5906;9710…	445	58	IPI00932973;IPI00491828;IPI00934670;IPI00932252;IPI00934097;IPI00934923;IPI00488692;IPI00870973;IPI00488618;IPI00491172;IPI00481801;IPI00774113;IPI00931507;IPI00507942;IPI00613983;IPI00863032;IPI00866194;IPI00870997	IPI00932973;IPI00491828;IPI00934670;IPI00932252;IPI00934097;IPI00934923;IPI00488692;IPI00870973;IPI00488618;IPI00491172;IPI00481801;IPI00774113;IPI00931507;IPI00507942;IPI00613983;IPI00863032;IPI00866194;IPI00870997	12;12;11;11;11;11;11;11;11;11;11;11;11;11;11;10;10;9	1;1;0;0;0;0;0;0;0;0;0;0;0;1;1;0;0;0	1;1;0;0;0;0;0;0;0;0;0;0;0;1;1;0;0;0	Histone H2B 3;Histone H2B;Histone H2B 1/2;Zgc:173587 protein	hist2h2l;zgc:73093;zgc:171937;zgc:112234;zgc:114046;zgc:173585;zgc:173587	15 kDa protein;similar to histone cluster 1, H2bb;15 kDa protein;14 kDa protein;14 kDa protein;14 kDa protein;Histone H2B 3;Histone H2B;Histone H2B 1/2;Histone H2B;similar to histone cluster 2, H2be;similar to histone cluster 2, H2be;14 kDa protein;similar	Q6PC60;A7MC11;Q5BJA5;A7MCA7;Q05AK8;A7E2M8;A7MCA8	18	12	1	1	12	1	1	6.8	14.685	133	1	1.2991e-76	69.9	15721000	15721000
385	7244;8097	7864;8791	18378;20552	22441;25015	446;447	26;29	IPI00491832	IPI00491832	2	2	2	Tumor necrosis factor, alpha-induced protein 8-like protein 2 B	tnfaip8l;tnfaip8l2;tnfaip8l2b;zgc:64074	Tumor necrosis factor, alpha-induced protein 8-like protein 2 A	Q7T364	1	2	2	2	2	2	2	16.7	21.3	186	2	0.00014396	16.7	4869400	4869400
386	3371;4477	3626;4811	8240;11096	9857;13511			IPI00491833	IPI00491833	2	2	2	Proteasome subunit beta type	CH211-51F10.3-001;LMP7;psmb8;psmb8-001	Proteasome subunit beta type	O57330;Q6NZ73	1	2	2	2	2	2	2	7.4	30.086	271	2	5.3335e-07	7.4	3017900	3017900
387	1715	1851	4345	5213			IPI00491874	IPI00491874	1	1	1	Novel protein similar to vertebrate DEAH (Asp-Glu-Ala-His) box polypeptide 9 (DHX9)	CH211-194I4.1-001;si:ch211-194i4.1	Novel protein similar to vertebrate DEAH (Asp-Glu-Ala-His) box polypeptide 9	B0S6Z1	1	1	1	1	1	1	1	1.3	140.01	1271	1	0.00046977	1.3	448380	448380
388	3051	3283	7557	9090			IPI00491921;IPI00817474	IPI00491921;IPI00817474	1;1	1;1	1;1	Protein phosphatase type 2C alpha 2;Putative uncharacterized protein pp2Ca2	DKEY-15F17.1-001;pp2ca2;pp2Ca2;DKEY-15F17.1-002	Protein phosphatase type 2C alpha 2;Protein phosphatase type 2C alpha 2	Q6NYP6;Q9PUL4;B8A4G3	2	1	1	1	1	1	1	4.7	42.089	384	1	4.5867e-08	4.7	749080	749080
389	4641;4879	5007;5258	11661;12221	14212;14830			IPI00491950	IPI00491950	2	1	1	Protein tyrosine phosphatase, non-receptor type 11 (Noonan syndrome 1)	ptpn11	Protein tyrosine phosphatase, non-receptor type 11	Q7ZW17	1	2	1	1	2	1	1	1.5	67.653	594	1	1.3088e-06	4	701450	701450
390	189;556;730;1585;1765;1834;1996;2381;2925;3000;3305;3859;4297;4578;5379;6498;6688;6738;7430;7543;7687;7719;8598;8904;8905	204;608;796;1713;1903;1978;2161;2571;3146;3228;3229;3553;4153;4624;4920;5789;7067;7274;7325;8065;8183;8337;8372;9339;9677;9678	445;446;447;448;449;450;1396;1397;1398;1820;1821;1822;1823;4042;4445;4623;5043;5044;5045;5046;5047;5048;5977;5978;7265;7266;7437;7438;7439;8104;8105;8106;8107;8108;9543;10700;10701;10702;11431;11432;11433;13430;16371;16844;16845;17086;18841;19137;19138;19139;19140;19472;19473;19474;19475;19476;19477;19478;19540;21904;21905;21906;21907;21908;22650;22651;22652;22653;22654;22655	507;508;509;510;511;512;1569;1570;1571;2152;2153;2154;2155;4871;5330;5545;6015;6016;6017;6018;6019;6020;7164;7165;8674;8675;8923;8924;8925;9702;9703;9704;9705;9706;11573;13063;13064;13065;13916;13917;13918;16331;16332;19789;20336;20337;20817;22968;23336;23337;23338;23339;23714;23715;23716;23717;23718;23719;23720;23721;23788;26557;26558;26559;26560;26561;27395;27396;27397;27398;27399;27400	448	104	IPI00491975	IPI00491975	25	25	25	ATP synthase subunit alpha;Mitochondrial ATP synthase alpha chain	atp5a1	ATP synthase subunit alpha	Q08BA1;Q58P23;Q6EE37	1	25	25	25	25	25	25	51.5	59.743	551	70	1.8044e-269	51.5	367470000	367470000
391	914;1488;1515;1560;6347	997;1608;1637;1686;6905	2270;2271;3808;3809;3882;4002;4003;15977;15978	2671;2672;4615;4616;4696;4828;4829;19334;19335;19336			IPI00492036;IPI00882845	IPI00492036;IPI00882845	5;3	5;3	5;3	40S ribosomal protein s11;Ribosomal protein S11;Novel protein similar to ribosomal protein S11 (Rps11)	rps11;DKEY-159F12.2-001	40S ribosomal protein s11;Novel protein similar to ribosomal protein S11	Q6DRF7;Q7ZV05;A9C3W5	2	5	5	5	5	5	5	33.3	18.405	159	9	1.0872e-10	33.3	68756000	68756000
392	2406;3201;6007;7076	2597;3442;6538;7682	6033;7888;15088;17915	7223;9470;18314;21859			IPI00492068	IPI00492068	4	4	4	Zgc:92631	zgc:92631	cytochrome c oxidase subunit VIb-like	Q6DH63	1	4	4	4	4	4	4	46.5	10.334	86	4	1.8192e-07	46.5	5506000	5506000
393	1217;8326	1317;9041	3103;3104;21178;21179	3775;3776;25740;25741			IPI00492086	IPI00492086	2	2	2	Zgc:172106 protein	zgc:172106	Zgc:172106 protein	A8WG06	1	2	2	2	2	2	2	8.4	40.005	359	4	7.4216e-29	8.4	2054900	2054900
394	58;1050;1652;1915;2577;2624;2993;2994;2997;3007;4372;5721;6950;7562;8354;9208;9223	62;1140;1786;2070;2779;2829;3219;3220;3223;3237;4702;6162;7548;8202;9072;10005;10021	122;123;2719;2720;2721;2722;2723;4210;4211;4212;4213;4214;4797;4798;4799;6486;6596;7423;7424;7429;7430;7453;7454;10891;10892;14309;14310;17613;17614;17615;19178;19179;21244;21245;23380;23381;23382;23383;23414;23415;23416;23417;23418;23419	145;146;3357;3358;3359;3360;3361;3362;5068;5069;5070;5071;5072;5732;5733;5734;7797;7923;8909;8910;8915;8916;8941;8942;8943;13296;13297;17338;17339;21506;21507;21508;23386;23387;25813;25814;28211;28212;28213;28214;28247;28248;28249;28250;28251;28252;28253	449;450	250;282	IPI00492110;IPI00511653;IPI00636518;IPI00512225;IPI00817338	IPI00492110	17;8;6;6;6	17;8;6;6;6	17;8;6;6;6	Solute carrier family 25 alpha, member 5;Solute carrier family 25 member 5 protein;Solute carrier family 25, member 5	slc25a5;SLC25A5	Solute carrier family 25 alpha, member 5	Q8JHI0	5	17	17	17	17	17	17	58.1	32.763	298	44	3.5203e-75	58.1	421220000	421220000
395	361;383;3157;8070;8772;8775	390;413;3395;8759;9531;9535	860;941;7796;20428;22321;22325	957;1059;9371;24815;27039;27043			IPI00492130;IPI00836729;REV__IPI00836729	IPI00492130	6;1;1	6;1;1	6;1;1	Gcat protein	gcat	glycine C-acetyltransferase	Q6NWC4;Q7SZN4	3	6	6	6	6	6	6	14.4	49.642	458	6	8.5005e-14	14.4	17969000	17969000
396	4516;5060	4855;5451	11228;12673	13676;15341			IPI00492140	IPI00492140	2	2	2	Dihydrolipoamide S-acetyltransferase (E2 component of pyruvate dehydrogenase complex);Dihydrolipoamide S-acetyltransferase	dlat	Dihydrolipoamide S-acetyltransferase	B3DIV6;Q804C3	1	2	2	2	2	2	2	2.6	69.206	652	2	0.0091737	2.6	2681500	2681500
397	121;784;3229;3908;3928;4326;4360;5811;7878;8053	129;855;856;3471;4209;4230;4653;4690;6273;6274;8546;8737	266;267;1956;1957;1958;1959;1960;1961;1962;7930;7931;7932;9669;9670;9724;9725;10789;10855;10856;10857;10858;14536;14537;14538;14539;14540;14541;14542;19944;20354;20355;20356;20357;20358	299;300;2303;2304;2305;2306;2307;2308;2309;9518;9519;9520;11711;11712;11776;11777;13164;13250;13251;13252;13253;13254;13255;17634;17635;17636;17637;17638;17639;17640;24248;24728;24729;24730;24731;24732	451;452	82;199	IPI00492150;IPI00482118;IPI00832686;IPI00503317;IPI00770315;IPI00630706;IPI00497659;IPI00495824;IPI00495818;IPI00920472;IPI00488969;IPI00498706;IPI00503225;IPI00920767;IPI00931277	IPI00492150	10;4;2;2;2;2;2;2;2;2;1;1;1;1;1	6;0;0;0;0;0;0;0;0;0;0;0;0;0;0	6;0;0;0;0;0;0;0;0;0;0;0;0;0;0	Guanine nucleotide binding protein (G protein), alpha inhibiting activity polypeptide 2;Guanine nucleotide binding protein (G protein), alpha inhibiting activity polypeptide 2, like	DKEY-29A22.1-001;GNAI2;gnai2l	Guanine nucleotide binding protein (G protein), alpha inhibiting activity polypeptide 2, like	Q6TNT8	15	10	6	6	10	6	6	18.3	40.836	355	16	1.5322e-72	29.6	75385000	75385000
398	156;287;1743;3005;3709;5396;6609;7680;9407	171;311;1880;3235;3991;5807;7187;8329;10215	385;671;4404;4405;4406;7448;7449;9199;13452;16679;19454;23844	444;751;5286;5287;5288;8934;8935;8936;8937;11171;16355;20154;23693;28751			IPI00492152	IPI00492152	9	1	1	Serine/threonine-protein phosphatase	ppp1ca;ppp1caa;zgc:85729	protein phosphatase 1, catalytic subunit, alpha	Q6NSN6	1	9	1	1	9	1	1	4.2	37.361	331	1	9.9947e-78	35.6	8100100	8100100
399	8384;9237	9108;10035	21325;23442	25910;28277			IPI00492181	IPI00492181	2	2	2	NADH dehydrogenase (Ubiquinone) 1 beta subcomplex, 10;Ndufb10 protein	ndufb10	Ndufb10 protein	Q6PC16	1	2	2	2	2	2	2	14.7	20.215	170	2	8.1661e-09	14.7	5124800	5124800
400	1010;3340;4705;9375	1097;3592;5071;10177	2580;8171;11824;11825;23768	3180;9782;14389;14390;28661			IPI00492185	IPI00492185	4	4	4	Ribosomal protein L26	rpl26	Ribosomal protein L26	Q7SXA1	1	4	4	4	4	4	4	23.4	17.341	145	5	1.2452e-07	23.4	116680000	116680000
401	4798	5175	12033	14629			IPI00863481;IPI00496016;IPI00492203;IPI00898801	IPI00863481;IPI00496016;IPI00492203;IPI00898801	1;1;1;1	1;1;1;1	1;1;1;1	Novel protein similar to vertebrate guanine nucleotide binding protein (G protein), q polypeptide (GNAQ);Gna11 protein;Zgc:101761	DKEY-42P8.2-001;gna11;zgc:101761	Novel protein similar to vertebrate guanine nucleotide binding protein (G protein), q polypeptide;Gna11 protein;Zgc:101761;similar to guanine nucleotide binding protein (G protein), alpha 11	Q1LW06;B3DI16;Q5RKP9	4	1	1	1	1	1	1	4.8	47.016	400	1	6.9812e-11	4.8	2182300	2182300
402	1929;5269;9082	2087;5671;9868	4874;13100;23064;23065	5835;15830;27843;27844			IPI00492326;IPI00920218	IPI00492326;IPI00920218	3;2	3;2	3;2	Tprg1 protein;Tumor protein p63 regulated 1	tprg1;zgc:162933	Tumor protein p63 regulated 1;25 kDa protein	A4QP65	2	3	3	3	3	3	3	14.5	32.125	283	4	1.6236e-12	14.5	16475000	16475000
403	8198	8905	20866	25393			IPI00866418;IPI00492352;IPI00492333;IPI00851897;IPI00504861	IPI00866418;IPI00492352;IPI00492333;IPI00851897;IPI00504861	1;1;1;1;1	1;1;1;1;1	1;1;1;1;1	Inosine-5-monophosphate dehydrogenase;Novel protein (Zgc:91911);Si:dkey-31f5.7 protein	DKEY-95H12.3;DKEY-95H12.3-001;zgc:91911;DKEY-31F5.7-001;si:dkey-31f5.7;DKEY-95H12.3-002;CH211-184L6.1-001;DKEY-31F5.7-002	59 kDa protein;Inosine-5-monophosphate dehydrogenase;Inosine-5-monophosphate dehydrogenase;Inosine-5-monophosphate dehydrogenase;inosine monophosphate dehydrogenase 1	Q6GMG5;Q5RGV0;A5PN33;Q1LY41;Q5BLC8;Q5RGV1	5	1	1	1	1	1	1	2.2	58.739	545	1	0.0086688	2.2	363090	363090
404	4303;9265	4630;10065	10718;23489	13081;28326			IPI00492347	IPI00492347	2	2	2	Glutathione peroxidase	gpx4b	glutathione peroxidase 4b	C3S171;Q503Y1;Q802G1	1	2	2	2	2	2	2	12	21.489	191	2	7.0629e-07	12	15013000	15013000
405	202	219	479	542			IPI00492429	IPI00492429	1	1	1	Tyrosinase-related protein 1;Tyrosinase-related protein 1b	CH211-241E15.1-001;tyrp1;tyrp1b	Tyrosinase-related protein 1b	A2BIC4;Q6DGE4	1	1	1	1	1	1	1	1.9	59.033	526	1	0.017096	1.9	91497	91497
406	178;1655;3539;3642;6769;6829	193;1789;3805;3918;7357;7420	431;4217;8789;9045;17174;17325	493;5076;10697;11007;20955;21156			IPI00492626	IPI00492626	6	6	6	Zgc:65802	zgc:65802	Zgc:65802	Q6PHJ3	1	6	6	6	6	6	6	20.8	53.023	471	6	2.3857e-71	20.8	61291000	61291000
407	318;552;1203;1493;1761;2254;3075;3579;3701;6395;7978;9328	342;603;1302;1613;1614;1899;2432;3308;3845;3982;6957;8655;10129	735;1390;3083;3084;3085;3086;3820;3821;3822;3823;3824;4440;5676;5677;7608;8870;8871;9189;16138;20176;23645	820;1563;3755;3756;3757;3758;4627;4628;4629;4630;4631;5325;6814;6815;9146;10783;10784;11160;19528;24513;28512	453	139	IPI00492628;IPI00865787;IPI00863486;IPI00491968;IPI00515896;IPI00512055;IPI00507066;IPI00482071;IPI00919713;IPI00866663;IPI00628684;IPI00919758;IPI00786662;IPI00513588;IPI00861884;IPI00617604;IPI00610278;IPI00500244;IPI00933420;IPI00505632;IPI00500255;IPI00614151;IPI00633665;IPI00932983;IPI00860065;IPI00933631;IPI00503140;IPI00650745;IPI00503527	IPI00492628;IPI00865787	12;6;1;1;1;1;1;1;1;1;1;1;1;1;1;1;1;1;1;1;1;1;1;1;1;1;1;1;1	12;6;1;1;1;1;1;1;1;1;1;1;1;1;1;1;1;1;1;1;1;1;1;1;1;1;1;1;1	11;5;0;0;0;0;0;0;1;0;0;0;0;0;0;0;0;1;0;1;0;1;0;0;0;0;0;0;0	Extracellular signal-regulated kinase 1;Mitogen-activated protein kinase 3;ERK1;Extracellular signal-regulated kinase 2;Mitogen-activated protein kinase 1;ERK2	mapk3;zERK1;mapk1;DKEY-72G15.3-002;zERK2	Mitogen-activated protein kinase 3;Extracellular signal-regulated kinase 2	Q7ZVK8;Q9DGR6;Q4VH14;Q6P023;Q7ZW72;Q9DGR5	29	12	12	11	12	12	11	37	44.099	392	21	1.9216e-39	37	74265000	74265000
408	1637;4361;4872;5741;5826;5887;5996;6656	1768;4691;5251;6182;6293;6373;6374;6525;6526;6527;7238	4186;10859;10860;10861;12208;12209;12210;14378;14584;14704;14705;15063;15064;15065;15066;15067;16775	5039;13256;13257;13258;14813;14814;14815;14816;14817;14818;17466;17690;17824;17825;18287;18288;18289;18290;18291;20264	444	163	IPI00492639;IPI00931370;IPI00492873;IPI00486255	IPI00492639;IPI00931370;IPI00492873;IPI00486255	8;7;5;4	8;7;5;4	2;2;1;1	Novel protein similar to human RAS oncogene family member RAB1B;RAB1A, member RAS oncogene family;Zgc:86773 protein;Zgc:86773	rab1a;zC101N13.3-001;zgc:86773	RAB1A, member RAS oncogene family;22 kDa protein;Zgc:86773 protein;Zgc:86773	Q7ZSZ0;Q4V984;Q6IQG4	4	8	8	2	8	8	2	46.8	22.288	201	17	1.7598e-79	46.8	238780000	238780000
409	576;1413;4226;8224	631;1530;4549;8933	1445;1446;1447;3616;10518;10519;10520;20920	1621;1622;1623;4376;12864;12865;12866;25460			IPI00492664	IPI00492664	4	4	4	Ribosomal protein S20	rps20;zgc:77758	Ribosomal protein S20	Q6P6E7	1	4	4	4	4	4	4	28.6	13.289	119	8	9.175e-12	28.6	38089000	38089000
410	7370;7702	7999;8352	18682;19509;19510	22790;23754;23755			IPI00492690	IPI00492690	2	2	2	Transmembrane protein 30A;C6orf67-like protein	tmem30a;zgc:91877	Transmembrane protein 30A	Q6GMK4;Q6TNV5	1	2	2	2	2	2	2	4.6	41.563	371	3	0.00039807	4.6	1440200	1440200
411	4805	5182	12056	14654			IPI00492705	IPI00492705	1	1	1	Novel protein (Zgc:56126);Zgc:56126	DKEY-5G7.4;DKEY-5G7.4-001;ephx1;zgc:56126	Zgc:56126	Q5RIG0;Q7ZVB4	1	1	1	1	1	1	1	4.6	51.925	456	1	0.00025616	4.6	854300	854300
412	752;939;3647;5549;8082;9312	818;1023;3923;5971;8774;10113	1882;2309;2310;9054;9055;13805;13806;13807;13808;20460;20461;23611;23612	2227;2711;2712;11016;11017;16744;16745;16746;16747;24852;24853;28475;28476			IPI00492706;IPI00774123;IPI00499655;IPI00493586;IPI00503916;IPI00834731;IPI00630981;IPI00499211	IPI00492706;IPI00774123;IPI00499655;IPI00493586;IPI00503916	6;3;3;3;3;2;1;1	5;2;2;2;2;2;1;1	5;2;2;2;2;2;1;1	Ras-related C3 botulinum toxin substrate 2 (Rho family, small GTP binding protein Rac2);Ras-like protein Rac2;Zgc:175209 protein;Zgc:136799;Ras-like protein Rac3;Ras-related C3 botulinum toxin substrate 3 (Rho family, small GTP binding protein Rac3);Rac1;Rac1 protein;Ras-like protein Rac1a;Ras-related C3 botulinum toxin substrate 1 (Rho family, small GTP binding protein Rac1)	DKEY-165I8.1-001;rac2;zgc:175209;zgc:136799;rac3;CH211-234H8.1-001;rac1	Ras-related C3 botulinum toxin substrate 2;Zgc:175209 protein;Zgc:136799;Ras-related C3 botulinum toxin substrate 3;Ras-like protein Rac1a	A2BHI1;Q52WX9;Q6IQN5;A9JRY8;Q29RC5;Q52WX8;Q6DGB7;Q7ZSZ9	8	6	5	5	6	5	5	19.2	24.648	219	11	3.8953e-22	24.2	216150000	216150000
413	3986;4089;6761;7386	4290;4396;7349;8019	9827;10209;17160;18714;18715	11886;12529;20939;22825;22826;22827			IPI00492723;IPI00817941	IPI00492723;IPI00817941	4;2	4;2	2;1	Dynamin-1-like protein	dnm1l;zgc:66163	Dynamin-1-like protein;Protein	Q7SXN5	2	4	4	2	4	4	2	7.7	77.262	691	5	6.8177e-15	7.7	4063900	4063900
414	1202;2490;2554;6140	1301;2689;2756;6680	3082;6296;6297;6434;15440	3754;7570;7571;7735;18743			IPI00492750;IPI00836504;IPI00618704;IPI00862440;IPI00863834;IPI00505252;IPI00855579;IPI00485345;IPI00769327;IPI00914344;IPI00501360;IPI00656480;IPI00899225;IPI00855628	IPI00492750;IPI00836504;IPI00618704;IPI00862440;IPI00863834;IPI00505252;IPI00855579;IPI00485345	4;4;3;3;2;2;2;2;1;1;1;1;1;1	4;4;3;3;2;2;2;2;1;1;1;1;1;1	4;4;3;3;2;2;2;2;1;1;1;1;1;1	Novel protein similar to vertebrate calcium/calmodulin-dependent protein kinase (CaM kinase) II gamma (CAMK2G);Calcium/calmodulin-dependent protein kinase (CaM kinase) II gamma 1;LOC562064 protein;Calcium/calmodulin-dependent protein kinase type II delta 1 chain;Calcium/calmodulin-dependent protein kinase type II delta-B chain	DKEY-174N20.2-001;camk2g1;camk2ga;zgc:109908;LOC562064;zgc:165373;camk2d1;camk2db;zgc:101001;zgc:173815	Novel protein similar to vertebrate calcium/calmodulin-dependent protein kinase (CaM kinase) II gamma;calcium/calmodulin-dependent protein kinase (CaM kinase) II gamma 2 isoform 2;Calcium/calmodulin-dependent protein kinase (CaM kinase) II gamma 1;LOC56206	A2BGW3;Q4V9P8;A1L281;Q6DEH3-1;Q6DEH3;Q6DEH3-2	14	4	4	4	4	4	4	7.6	68.401	618	5	8.6336e-36	7.6	8415900	8415900
415	2191;9048	2369;9832	5564;22968	6695;27729	454;455	234;310	IPI00492771;IPI00508294	IPI00492771;IPI00508294	2;1	2;1	2;1	Ndufa9 protein;NADH dehydrogenase (Ubiquinone) 1 alpha subcomplex, 9	ndufa9	Ndufa9 protein;NADH dehydrogenase (Ubiquinone) 1 alpha subcomplex, 9	A7MCD7;A8E515;Q6NUY8;Q5BJB8	2	2	2	2	2	2	2	6.8	42.928	380	2	1.0664e-05	6.8	3659500	3659500
416	367;1341;1549;3518;4219;5181;5936;6189;6864;8342	396;1453;1675;3784;4540;4541;5579;5580;6445;6732;7457;9059;9060	875;876;3423;3977;3978;8751;10498;10499;10500;10501;10502;10503;10504;12891;12892;14904;15544;15545;15546;17401;17402;21216;21217	978;979;980;4167;4803;4804;10659;12843;12844;12845;12846;12847;12848;12849;15573;15574;18083;18868;18869;18870;21249;21250;25779;25780	456;457;458	36;73;105	IPI00492774;IPI00862382;IPI00919955;IPI00920393;IPI00920757;IPI00868371;IPI00487079;IPI00920170;IPI00920568;IPI00616566;IPI00898632;IPI00619231;IPI00628298;IPI00509545	IPI00492774;IPI00862382;IPI00919955;IPI00920393;IPI00920757	10;9;8;7;5;4;4;3;3;2;2;2;1;1	10;9;8;7;5;4;4;3;3;2;2;2;1;1	8;7;6;6;3;2;2;2;2;1;1;1;0;0	Zgc:153867 protein;Myosin light chain alkali, smooth-muscle isoform;Zgc:153867	zgc:153867;wu:fb02e09;MLC3SM	Zgc:153867;17 kDa protein;20 kDa protein;13 kDa protein;17 kDa protein	Q1JPY2;Q3B730;Q5U3D1;Q6TNS5	14	10	10	8	10	10	8	84.1	16.937	151	23	1.6884e-62	84.1	225500000	225500000
417	2695;8491	2904;9221	6753;21639	8107;26269			IPI00492780	IPI00492780	2	2	2			similar to nuclear/mitotic apparatus protein		1	2	2	2	2	2	2	0.6	272.58	2382	2	0.01578	0.6	8170500	8170500
418	3958	4261	9783	11838			IPI00492794;IPI00610603	IPI00492794;IPI00610603	1;1	1;1	1;1	Casein kinase 1alpha S;Casein kinase 1, alpha 1;Casein kinase I alpha	csnk1a1	Casein kinase 1alpha S;Casein kinase I alpha	Q8JG73;Q8JGT0	2	1	1	1	1	1	1	3	38.88	337	1	0.0046157	3	3119600	3119600
419	1250;2617;3401	1354;2822;3657	3192;3193;6581;6582;8338	3881;3882;7908;7909;9982			IPI00492829	IPI00492829	3	3	1	Ribosomal protein L5b	rpl5b	Ribosomal protein L5b	Q6IQB1	1	3	3	1	3	3	1	12.2	34.054	296	5	9.9291e-07	12.2	15852000	15852000
420	4281;4538;4554;4698	4606;4879;4895;5064	10658;11299;11300;11335;11810	13019;13750;13751;13787;14374	459	87	IPI00492845	IPI00492845	4	4	4	Cytochrome c oxidase polypeptide II;Cytochrome c oxidase subunit 2	coii;cox2;coxii;mtco2;mt-co2	Cytochrome c oxidase subunit 2	Q9MIY7	1	4	4	4	4	4	4	23	25.985	230	5	4.0519e-19	23	34181000	34181000
421	5264;5694;7725;8241	5666;6130;8379;8950	13080;13081;14223;19548;20949	15808;15809;17230;23796;25491			IPI00492852;IPI00758936	IPI00492852;IPI00758936	4;4	4;4	4;4	Novel protein (Zgc:56640);Ribosomal protein L30	DKEY-284P5.1;DKEY-284P5.1-001;rpl30;DKEY-284P5.1-002	Ribosomal protein L30;Novel protein	Q7ZUG6;Q1L8Q7	2	4	4	4	4	4	4	50.4	12.983	117	5	2.8602e-16	50.4	19405000	19405000
422	4135;6284;7597	4447;6837;8240	10316;15857;19282	12645;19199;23509			IPI00492866	IPI00492866	3	3	3			similar to Ddef1 protein		1	3	3	3	3	3	3	3.8	112.02	995	3	0.00023505	3.8	7159700	7159700
423	5551;8501	5973;9231	13810;21653;21654	16749;26283;26284;26285			IPI00492905	IPI00492905	2	2	2	60S ribosomal protein L11;Ribosomal protein L11	rpl11;zgc:86748	Ribosomal protein L11	Q6IQI6	1	2	2	2	2	2	2	15.7	20.376	178	3	2.5528e-23	15.7	31929000	31929000
424	3868;8815	4166;9576	9562;22422	11593;27147			IPI00492962	IPI00492962	2	2	2	Glyoxalase domain containing 4	glod4;zgc:103490	Glyoxalase domain containing 4	A8E5F3;Q66I87	1	2	2	2	2	2	2	9.4	33.06	298	2	0.0004104	9.4	4495600	4495600
425	201;722;745;1478;1600;1754;2141;2145;3749;4156;4316;5055;6104;6524;6525;6786;7167;7781;8411;9378	217;218;786;787;811;1598;1729;1891;2315;2320;4034;4035;4471;4643;5446;6643;7093;7094;7375;7780;8440;9135;10181;10182	476;477;478;1799;1800;1801;1802;1863;1864;1865;1866;1867;1868;1869;3792;3793;4115;4419;4420;4421;4422;4423;4424;4425;4426;4427;5454;5455;5456;5457;5458;5459;5460;5461;5475;9305;9306;9307;9308;10361;10362;10363;10766;10767;10768;10769;12666;15366;15367;15368;16430;16431;16432;17204;18169;18170;18171;18172;18173;19714;19715;19716;19717;19718;21409;21410;21411;21412;23773;23774;23775	538;539;540;541;2125;2126;2127;2128;2129;2130;2131;2208;2209;2210;2211;2212;2213;2214;4595;4596;4963;4964;4965;4966;5302;5303;5304;5305;5306;5307;5308;5309;5310;5311;6578;6579;6580;6581;6582;6583;6584;6585;6600;11301;11302;11303;11304;12693;12694;12695;12696;13139;13140;13141;13142;13143;15334;18668;18669;18670;19849;19850;19851;19852;20999;22190;22191;22192;22193;22194;22195;23994;23995;23996;23…	13;14;15;16	313;377;398;413	IPI00492989;IPI00835757;IPI00932464;IPI00513462;IPI00901468;IPI00954722;IPI00486628;IPI00931363	IPI00492989;IPI00835757;IPI00932464;IPI00513462;IPI00901468;IPI00954722;IPI00486628	20;18;18;16;14;14;11;1	2;2;2;1;1;1;1;0	1;1;1;0;0;0;0;0	Tuba8l4 protein;Tubulin alpha 6;Tubulin, alpha 8 like 4;LOC795591 protein;Tubulin alpha 8-like 3a protein;Tubulin, alpha 8 like 3;Tubulin, alpha 7 like	tuba8l4;LOC795591;tuba8l3;tuba8l3a;tuba7l	Tubulin, alpha 8 like 4;LOC795591 protein (Fragment);similar to tubulin alpha 6;Tubulin, alpha 8 like 3;similar to tubulin, alpha 8 like 3;tubulin alpha 8-like 3b;Tubulin, alpha 7 like	A9JST4;Q6NWJ5;Q7ZVI6;A8KB60;Q6DC49;Q6GQM1	8	20	2	1	20	2	1	5.3	50.034	450	6	6.9785e-193	52.7	182820000	182820000
426	2930;8678	3152;9431	7278;7279;22101;22102;22103	8687;8688;26773;26774;26775			IPI00493027;IPI00496841;IPI00919835	IPI00493027;IPI00496841;IPI00919835	2;2;2	2;2;2	2;2;2	Adducin 3 (Gamma);Add3a protein;Adducin 3 (Gamma) a;Adducin 3 gamma	add3;add3a;CH211-196C2.1-002;CH211-196C2.1-001;ADD3;CH211-196C2.1-006	Adducin 3;Adducin 3;Adducin 3	Q1LUP1;Q6P0G4;Q7ZUA1;Q7ZVW4;Q1LUP2;Q6TNW1;Q1LY67	3	2	2	2	2	2	2	4.5	75.365	672	5	2.718e-53	4.5	17928000	17928000
427	2324;3139	2507;3376	5833;7761	6981;9336	460	267	IPI00493029	IPI00493029	2	2	2	Aga protein	aga	Aga protein	A8KC00	1	2	2	2	2	2	2	6.5	36.201	337	2	3.146e-05	6.5	7760400	7760400
428	447;448;486;1938;3165;3374;5456	484;485;525;2096;3403;3629;5870	1104;1105;1106;1107;1108;1109;1110;1192;1193;4885;7810;8259;13577;13578;13579	1234;1235;1236;1237;1238;1239;1240;1332;1333;5846;9386;9387;9886;9887;16489;16490;16491			IPI00493031;IPI00499970;IPI00866595	IPI00493031;IPI00499970;IPI00866595	7;7;7	2;2;2	1;1;1	Zgc:110216;Zgc:110216 protein	zgc:110216	Zgc:110216;similar to Histone H1.5;17 kDa protein	Q5BJK0;Q6DH38	3	7	2	1	7	2	1	11.4	20.788	201	3	8.3791e-58	23.9	15204000	15204000
429	43	47	93	111			IPI00493093	IPI00493093	1	1	1	Bax;Bcl2-associated X protein, a	bax;baxa	Bax	Q9I9N4	1	1	1	1	1	1	1	16.1	21.401	192	1	2.4129e-13	16.1	1827000	1827000
430	198;6261	214;6813	472;15801;15802	534;19141;19142			IPI00493121;IPI00616497;IPI00817696;IPI00817460;IPI00817632;IPI00609543;IPI00832610	IPI00493121;IPI00616497;IPI00817696;IPI00817460;IPI00817632;IPI00609543;IPI00832610	2;2;2;2;2;2;2	2;2;2;2;2;2;2	2;2;2;2;2;2;2	Novel protein (Zgc:77155);Zgc:77155	DKEY-85K8.3;DKEY-85K8.3-001;zgc:77155;DKEY-85K8.3-003;DKEY-85K8.3-011;DKEY-85K8.3-004;DKEY-85K8.3-009;DKEY-85K8.3-008;DKEY-85K8.3-005	Zgc:77155;Novel protein;Novel protein;Novel protein;Novel protein;Novel protein;Novel protein	Q6P0K2;A2BHB2;A2BHB0;A2BHA9;A2BHA8;A2BHA7;A2BHA6	7	2	2	2	2	2	2	8.8	29.815	260	3	1.697e-05	8.8	3263100	3263100
431	1375;1595;2180;4139;4918;5017;5105;7607;9140;9141;9405	1490;1723;2357;4451;5299;5405;5499;8251;9931;9932;10213	3510;4100;4101;5548;10323;12322;12323;12324;12562;12563;12756;12757;19297;23200;23201;23202;23203;23841;23842	4263;4947;4948;6678;12652;14940;14941;14942;15212;15213;15431;15432;23524;27996;27997;27998;27999;28748;28749	461;462	180;182	IPI00493144	IPI00493144	11	11	11	40S ribosomal protein S4, X isoform	rps4;rps4x;zgc:92076	40S ribosomal protein S4, X isoform	Q642H9	1	11	11	11	11	11	11	36.9	29.688	263	19	1.3939e-47	36.9	163930000	163930000
432	1004;1635;2467;3453;7480;8248;8272	1090;1766;2665;2666;3714;8116;8959;8983	2565;2566;4184;6230;6231;8482;18955;20986;21036;21037;21038	3162;3163;5037;7468;7469;10189;23117;25529;25582;25583;25584	463	63	IPI00493149	IPI00493149	7	7	7	Txndc4 protein;Thioredoxin domain containing 4 (Endoplasmic reticulum)	erp44;txndc4;DKEY-211I2.1-001	Thioredoxin domain containing 4	Q6NY22;Q6P3G9	1	7	7	7	7	7	7	25.2	46.986	408	11	8.2611e-38	25.2	30233000	30233000
433	934;3292;3538;4010;7647;8858;9311;9491	1018;3540;3804;4314;8295;9623;10112;10302	2303;8087;8788;9935;19396;22524;23610;24012	2705;9685;10696;12120;12121;23632;27256;28474;28946			IPI00493163	IPI00493163	8	8	8			Bruton agammaglobulinemia tyrosine kinase		1	8	8	8	8	8	8	14.2	74.167	642	8	3.7448e-17	14.2	27786000	27786000
434	2326;2903;2904;6135;6505;7668;9386	2509;3122;3123;6674;7074;8317;10191;10192;10193	5837;5838;7216;7217;15424;16389;19435;19436;23790;23791;23792;23793;23794	6985;6986;8620;8621;18727;19807;19808;23672;23673;28684;28685;28686;28687;28688;28689	464;465	22;69	IPI00493174;IPI00497989;IPI00485656;IPI00933179;IPI00919954;IPI00507583	IPI00493174;IPI00497989;IPI00485656	7;4;4;3;1;1	7;4;4;3;1;1	7;4;4;3;1;1	Nucleoside diphosphate kinase	nme2;nme2b.1;NDPK-Z1;ndpkz2;nme2b.2;NDPK-Z2	Nucleoside diphosphate kinase;Nucleoside diphosphate kinase;Nucleoside diphosphate kinase (Fragment)	Q7SXG5;Q9IAD3;Q9PTF5;Q7SXL4;Q9PTF4	6	7	7	7	7	7	7	56.2	17.232	153	13	4.8297e-35	56.2	213480000	213480000
435	4872;6176;7435;8042	5251;6718;8070;8725	12208;12209;12210;15506;15507;18851;20337	14813;14814;14815;14816;14817;14818;18814;18815;22979;24707			IPI00493186;IPI00932842;IPI00485157;IPI00876755;IPI00899289;IPI00499927;IPI00493313;IPI00631632;IPI00489060;IPI00484138;IPI00515876;IPI00482747;IPI00503702;IPI00485605;IPI00498203;IPI00770104;IPI00786530;IPI00506069;IPI00928815;IPI00836890	IPI00493186;IPI00932842;IPI00485157;IPI00876755	4;4;2;2;1;1;1;1;1;1;1;1;1;1;1;1;1;1;1;1	3;3;1;1;0;0;0;0;0;0;0;0;0;0;0;0;0;0;0;0	3;3;1;1;0;0;0;0;0;0;0;0;0;0;0;0;0;0;0;0	RAB14, member RAS oncogene family;RAB14, member RAS oncogene family, like;Rab14 protein	rab14;rab14l	RAB14, member RAS oncogene family;24 kDa protein;RAB14, member RAS oncogene family, like;Rab14 protein	Q7ZVX4;Q6PE19;A8E578	20	4	3	3	4	3	3	19.1	23.875	215	4	1.7327e-30	24.2	10448000	10448000
436	4431;6143;6144;7787	4765;6683;6684;8447	11023;11024;15444;15445;19732	13433;13434;18748;18749;24013			IPI00617240;IPI00506148;IPI00493207;IPI00509558;IPI00898879	IPI00617240;IPI00506148;IPI00493207;IPI00509558;IPI00898879	4;4;4;3;2	4;4;4;3;2	4;4;4;3;2	Zgc:158799 protein;Novel protein similar to vertebrate protein kinase, cAMP-dependent, catalytic, alpha (PRKACA, zgc:91856);Zgc:91856;Novel protein similar to human protein kinase, cAMP-dependent, catalytic, beta (PRKACB, zgc:110804);Protein kinase, cAMP-dependent, catalytic, beta;Zgc:64054	prkacaa;zgc:158799;CH1073-57O22.1;CH1073-57O22.1-001;prkacab;zgc:91856;CH211-188C16.6;CH211-188C16.6-001;prkacb;prkacbb;zgc:110804;prkacba;zgc:64054	Zgc:158799 protein;Zgc:91856;Protein kinase, cAMP-dependent, catalytic, beta;Zgc:64054;similar to cAMP-dependent protein kinase, alpha-catalytic subunit	A3KMS9;Q6DBV8;Q3ZB92;Q7T374	5	4	4	4	4	4	4	8.8	40.592	352	5	3.9914e-10	8.8	28056000	28056000
437	353;4040	381;4345	837;9998	932;12190			IPI00493208	IPI00493208	2	2	2	Osteoclast-stimulating factor 1;Osteoclast stimulating factor 1;Ostf1 protein	ostf1;CH211-101J19.3-001;CT955987.1-001	Ostf1 protein	Q6TGW5;A5PN57;Q6IQL0	1	2	2	2	2	2	2	8.7	25.804	230	2	6.954e-05	8.7	2285700	2285700
438	1641;1897;3152;3492;3740;5002;5893;6210;7159;7720;8275;8396	1772;2052;3390;3756;4023;5390;6383;6755;7770;8373;8986;9120	4191;4759;7789;7790;8631;9289;12524;12525;12526;12527;12528;14716;15622;15623;18146;18147;19541;19542;21041;21042;21043;21044;21045;21046;21047;21383	5044;5691;9364;9365;10411;11283;15161;15162;15163;15164;15165;17837;18953;18954;22166;22167;23789;23790;25587;25588;25589;25590;25591;25592;25593;25979	466;467	201;446	IPI00493235;IPI00865380;IPI00508438;IPI00505794;IPI00809962	IPI00493235;IPI00865380;IPI00508438	12;8;8;5;5	12;8;8;5;5	5;2;2;1;1	Novel protein similar to vertebrate ATPase, Ca++ transporting, cardiac muscle, slow twitch 2 (ATP2A2);ATPase, Ca++ transporting, cardiac muscle, slow twitch 2a	atp2a2b;si:dkey-83d9.6;zK83D9.6-001;atp2a2a;DKEY-252G21.1-003;DKEY-252G21.1-001;atp2a2	Novel protein similar to vertebrate ATPase, Ca++ transporting, cardiac muscle, slow twitch 2;ATPase, Ca++ transporting, cardiac muscle, slow twitch 2a;ATPase, Ca++ transporting, cardiac muscle, slow twitch 2a	Q6ZM60;A9C3Q4;A9C3Q5;Q7ZW18	5	12	12	5	12	12	5	14	113.58	1035	26	7.3388e-75	14	47441000	47441000
439	2384;3410;6000;6392	2574;2575;3667;6531;6954	5982;5983;5984;8360;8361;15077;15078;16135	7169;7170;7171;10007;10008;18302;18303;19524	468	449	IPI00493247	IPI00493247	4	1	1	Novel protein (Zgc:85971);Heterogeneous nuclear ribonucleoprotein U-like 1	DKEY-12O15.2;DKEY-12O15.2-001;hnrnpul1;hnrpul1	Novel protein	Q1L9A1;Q6NUT5	1	4	1	1	4	1	1	1.9	88.961	784	1	3.1759e-56	6.5	1741600	1741600
440	8439	9166	21488;21489;21490	26102;26103;26104			IPI00493286;IPI00851827	IPI00493286;IPI00851827	1;1	1;1	1;1	Eukaryotic translation initiation factor 5A;Eif5a protein	eif5a	Eukaryotic translation initiation factor 5A;Eif5a protein	Q6NX89;A7MCI0	2	1	1	1	1	1	1	7.7	16.879	155	3	0.0025722	7.7	10202000	10202000
441	7130	7738	18079	22085			IPI00493312	IPI00493312	1	1	1	Clathrin interactor 1;Enthoprotin	clint1;enth	Clathrin interactor 1	Q5U3J4;Q6DRL7	1	1	1	1	1	1	1	1.6	68.686	633	1	3.1636e-16	1.6	1736000	1736000
442	4514	4852	11221;11222;11223;11224;11225	13668;13669;13670;13671;13672;13673			IPI00493326	IPI00493326	1	1	1	ATP synthase subunit a;F-ATPase protein 6	atp6;atpase6;mtatp6;mt-atp6	ATP synthase subunit a	Q9MIY5	1	1	1	1	1	1	1	4.8	25.092	227	5	8.596e-26	4.8	10086000	10086000
443	6902	7499	17494	21354			IPI00493404	IPI00493404	1	1	1	Usp7 protein	usp7	ubiquitin specific peptidase 7	Q52KL0	1	1	1	1	1	1	1	1	129.33	1110	1	0.00088871	1	2106500	2106500
444	1286;5390	1392;5801	3288;13443;13444	4014;16345;16346;16347			IPI00493419;IPI00494921;IPI00511215	IPI00493419;IPI00494921;IPI00511215	2;2;1	2;2;1	2;2;1	Vacuolar protein sorting-associated protein 26B;Vesicle protein sorting 26B;Vacuolar protein sorting-associated protein 26B-like;Vesicle protein sorting 26B-like;Vacuolar protein sorting-associated protein 26A;Vesicle protein sorting 26A;Vacuolar protein sorting 26 homolog A (Yeast)	vps26b;zgc:56297;vps26bl;zgc:92676;vps26a;zgc:56673;DKEY-226B20.1-001	Vacuolar protein sorting-associated protein 26B;Vacuolar protein sorting-associated protein 26B-like;Vacuolar protein sorting-associated protein 26A	Q7ZV03;Q6DH23;Q6TNP8;A9JRS5	3	2	2	2	2	2	2	6.6	38.626	331	3	0.00081825	6.6	2015200	2015200
445	978;4455;8620	1064;4789;9363	2494;11061;21963;21964	3083;13471;26620;26621			IPI00817195;IPI00493439;IPI00932070;IPI00503961;IPI00817297;IPI00817606	IPI00817195;IPI00493439;IPI00932070	3;3;3;1;1;1	3;3;3;1;1;1	3;3;3;1;1;1	Elavl1 protein;Ribonucleoprotein	elavl1;hua;elrA	38 kDa protein;Elavl1 protein;Ribonucleoprotein	Q7ZTS8;Q9PTK5;Q90407	6	3	3	3	3	3	3	8.5	37.911	340	4	9.817e-14	8.5	7633600	7633600
446	2855;3956;4160;4172;4176	3074;4259;4475;4488;4492	7103;9781;10367;10368;10388;10394	8498;11836;12700;12701;12722;12728			IPI00493442;IPI00510648	IPI00493442;IPI00510648	5;4	5;4	5;4	Zgc:56141;Zgc:56141 protein	rbm4.3;zgc:56141	hypothetical protein LOC406277;Zgc:56141 protein	Q6NXC1;B5DDM9	2	5	5	5	5	5	5	15.5	38.235	341	6	1.3222e-35	15.5	41413000	41413000
447	3061;3957;4177;7103;8774	3293;4260;4493;7709;9534	7576;9782;10395;17973;22324	9110;11837;12729;21928;27042			IPI00493444	IPI00493444	5	5	5	Rbm4.2 protein;RNA binding motif protein 4.2	rbm4.2;rbm4l	Rbm4.2 protein	Q6NX91;Q803F7	1	5	5	5	5	5	5	15.3	42.413	385	5	1.1931e-11	15.3	49668000	49668000
448	562	614	1406;1407	1580;1581			IPI00493491	IPI00493491	1	1	1	Calmegin	clgn;DKEY-27F16.2-001;zgc:153946	Calmegin	Q08BY9	1	1	1	1	1	1	1	2.5	71.513	630	2	2.3777e-09	2.5	1462800	1462800
449	6238;6257;6678;6944	6788;6809;7262;7542	15735;15797;16813;17582	19073;19137;20304;21452	469	11	IPI00493498	IPI00493498	4	4	4	Novel protein;Novel protein similar to vertebrate small nuclear ribonucleoprotein D2 polypeptide 16.5kDa (SNRPD2);Si:dkey-113g17.2	CH211-202C21.2-001;DKEY-113G17.2-001;si:dkey-113g17.2;snrpd2;zgc:110732	Novel protein	Q567V5	1	4	4	4	4	4	4	39	13.557	118	4	1.7657e-17	39	4666100	4666100
450	6037	6571	15213	18491			IPI00866008;IPI00493556	IPI00866008;IPI00493556	1;1	1;1	1;1	ADP-ribosylation factor-like protein 8B-A	arl8b;arl8ba;zgc:77187	22 kDa protein;ADP-ribosylation factor-like protein 8B-A	Q6NZW8	2	1	1	1	1	1	1	12.8	21.604	187	1	6.0382e-08	12.8	2516400	2516400
451	5314;5978	5722;6507	13276;15020	16115;16116;18242			IPI00493564	IPI00493564	2	2	2	Mannose-6-phosphate receptor (Cation dependent);MPR46	m6pr	Mannose-6-phosphate receptor	Q6P032	1	2	2	2	2	2	2	6.8	29.182	265	2	3.7095e-05	6.8	4843900	4843900
452	228;1883;3190;6781;7305;7916	248;249;2037;3429;7370;7929;8590	542;543;4724;4725;4726;7860;17190;17191;17192;17193;17194;17195;17196;17197;18539;20038;20039	609;610;611;5651;5652;5653;9439;20971;20972;20973;20974;20975;20976;20977;20978;20979;20980;20981;20982;20983;20984;20985;20986;20987;20988;20989;20990;20991;22628;24346;24347	470	121	IPI00493625;IPI00851262	IPI00493625;IPI00851262	6;6	6;6	6;6	Ribosomal protein L18	zgc:92872	Ribosomal protein L18;19 kDa protein	Q6DGL0	2	6	6	6	6	6	6	36.8	20.993	182	17	3.7974e-100	36.8	167120000	167120000
453	689;1944;2632;3170;4102;4998;6908;7096;8139	753;2102;2837;3408;4409;5386;7505;7702;8838	1734;1735;4892;4893;6611;7820;7821;10229;12519;17500;17960;17961;20671;20672	2054;2055;5853;5854;7939;7940;9397;9398;12549;15156;21360;21915;21916;25151;25152			IPI00493658;IPI00817364	IPI00493658	9;3	9;3	9;3	Ribosomal protein S2	rps2	Ribosomal protein S2	Q6NWC3	2	9	9	9	9	9	9	36.1	30.29	280	14	3.5756e-29	36.1	93946000	93946000
454	3875	4173	9586;9587;9588;9589;9590;9591;9592	11620;11621;11622;11623;11624;11625;11626			IPI00493683	IPI00493683	1	1	1	Zgc:64051	zgc:64051	Zgc:64051	Q7T376	1	1	1	1	1	1	1	8.1	24.642	221	7	3.2044e-16	8.1	12151000	12151000
455	7273;9442	7893;10252	18448;23915;23916	22519;28835;28836	471	83	IPI00509324;IPI00493697;IPI00499610;IPI00934381;IPI00934816;IPI00851201	IPI00509324;IPI00493697;IPI00499610;IPI00934381;IPI00934816;IPI00851201	2;2;2;2;1;1	2;2;2;2;1;1	2;2;2;2;1;1	Ppp2cb protein;Serine/threonine-protein phosphatase	ppp2cb;zgc:77172;ppp2ca;zgc:110641;zgc:56064	Serine/threonine protein phosphatase;Serine/threonine protein phosphatase;Serine/threonine protein phosphatase;32 kDa protein;36 kDa protein;21 kDa protein	A8E583;Q803G3;Q567Y8;Q7ZVE7	6	2	2	2	2	2	2	8.4	35.562	309	3	2.4575e-19	8.4	3101500	3101500
456	287;1743;3005;3709;4605;5396;6609;7680;9407	311;1880;3235;3991;4950;5807;7187;8329;10215	671;4404;4405;4406;7448;7449;9199;11548;13452;16679;19454;23844	751;5286;5287;5288;8934;8935;8936;8937;11171;14087;14088;16355;20154;23693;28751			IPI00493782;IPI00482218	IPI00493782;IPI00482218	9;5	2;0	0;0	Serine/threonine-protein phosphatase	ppp1cab;zgc:76940;ppp1cbl	protein phosphatase 1, catalytic subunit, alpha-like;Serine/threonine protein phosphatase	Q7ZVR3;Q7T313	2	9	2	0	9	2	0	9.6	37.608	332	2	1.1644e-77	31.9	9182900	9182900
457	75;1970;2017;3702;6904;7865;8703	79;2132;2185;3983;7501;8533;9459	150;4949;5164;9190;17496;19921;22165;22166	175;176;5911;6227;6228;11161;21356;24225;26850;26851	472	604	IPI00493820;IPI00551832;IPI00551944;IPI00500790	IPI00493820;IPI00551832	7;6;3;1	7;6;3;1	7;6;3;1	100 kDa coactivator;4SNc-Tudor domain protein;p100 co-activator;Staphylococcal nuclease domain-containing protein 1;4SNc-Tudor domain protein long form;Staphylococcal nuclease domain containing 1;4SNc-Tudor domain protein short form	sn4tdr;snd1;SN4TDR;CH211-253N4.1-001	Staphylococcal nuclease domain containing 1;Isoform 2 of Staphylococcal nuclease domain-containing protein 1	Q7ZT42-1;Q7ZT42;C9QNV7;Q5RGK8;Q7ZT42-2;C9QNV8	4	7	7	7	7	7	7	8.4	102.59	913	8	4.4353e-27	8.4	12202000	12202000
458	4356;8540	4686;9276	10849;21787	13244;26434			IPI00493887;IPI00859156	IPI00493887;IPI00859156	2;2	2;2	2;2	Heterogeneous nuclear ribonucleoprotein K, like	CH73-270F14.3-001;hnrpkl;zgc:56206	Heterogeneous nuclear ribonucleoprotein K, like;48 kDa protein	B8JLJ8;Q4V9J6	2	2	2	2	2	2	2	6.3	47.678	431	2	7.2297e-06	6.3	2935100	2935100
459	1257;2127;4769;6883;7484;8943	1361;2301;5143;7479;8120;9718	3205;3206;5422;11972;17455;18968;22720;22721	3895;3896;6543;14558;21304;23132;27470;27471	473	448	IPI00494027;IPI00773601;IPI00494487;IPI00504301;IPI00481017;IPI00883058;IPI00506154;IPI00507139;IPI00500582;IPI00900776;IPI00859880	IPI00494027	6;1;1;1;1;1;1;1;1;1;1	6;1;1;1;1;1;1;1;1;1;1	6;1;1;1;1;1;1;1;1;1;1	Copine III	cpne3	Copine III	Q7ZVU4	11	6	6	6	6	6	6	10.7	59.855	532	8	6.1119e-15	10.7	7708000	7708000
460	468;762;1545;2006;2400;2834;2835;3689;4155;4629;4719;4923;4963;5162;5762;5763;6299;7022;7563;9368	505;506;829;830;1670;1671;2172;2173;2591;3053;3054;3969;3970;4469;4470;4990;4991;5088;5304;5347;5348;5559;5560;6203;6204;6205;6852;7626;8203;10170	1147;1148;1149;1150;1909;1910;1911;1912;1913;3967;3968;5134;5135;5136;5137;6015;7063;7064;7065;7066;7067;7068;9155;9156;9157;9158;9159;9160;9161;9162;9163;10353;10354;10355;10356;10357;10358;10359;10360;11635;11636;11637;11638;11639;11876;12331;12332;12440;12441;12442;12443;12444;12445;12854;12855;12856;12857;12858;14418;14419;14420;14421;14422;14423;14424;14425;14426;15884;15885;15886;15887;1588…	1282;1283;1284;1285;1286;2255;2256;2257;2258;2259;2260;4792;4793;4794;6195;6196;6197;6198;7203;7204;8457;8458;8459;8460;8461;8462;11124;11125;11126;11127;11128;11129;11130;11131;11132;12684;12685;12686;12687;12688;12689;12690;12691;12692;14186;14187;14188;14189;14190;14450;14949;14950;15061;15062;15063;15064;15065;15066;15067;15535;15536;15537;15538;15539;17509;17510;17511;17512;17513;17514;17515…	344;345;346;347;348;349;350;474;475;476	73;147;164;233;257;267;293;330;363;388	IPI00494039;IPI00851337	IPI00494039	20;5	1;0	0;0	Novel protein (Zgc:55461);Zgc:55461	DKEY-2N12.2;DKEY-2N12.2-001;zgc:55461	Zgc:55461	Q6IQJ2;Q7ZW01	2	20	1	0	20	1	0	5.8	49.8	445	1	8.871e-214	60.7	2126200	2126200
461	5271;6280	5673;6833	13102;15853	15832;19195			IPI00494058;IPI00933575	IPI00494058;IPI00933575	2;2	2;2	2;2	Zgc:101826 protein;Zgc:101826	zgc:101826	Zgc:101826 protein;Zgc:101826	A9JSW0;Q66IC2	2	2	2	2	2	2	2	19.6	15.191	138	2	2.351e-06	19.6	5438400	5438400
462	20;496;594;1666;2076;3665;7266;7355;7671;8460;8712;9051;9454	22;535;649;1802;2249;3943;7886;7984;8320;9187;9468;9835;10264	38;1210;1510;4232;5298;9099;9100;18434;18659;19440;21534;21535;21536;22184;22975;22976;23932	43;1352;1730;5091;6401;11067;11068;22503;22764;23677;26149;26150;26151;26870;27738;27739;28852	477	308	IPI00494173;IPI00933624;IPI00860181	IPI00494173;IPI00933624;IPI00860181	13;13;12	13;13;12	13;13;12	eEF-1B gamma;Elongation factor 1-gamma;Eef1g protein;Eukaryotic translation elongation factor 1 gamma	eef1g	Elongation factor 1-gamma;50 kDa protein;Eukaryotic translation elongation factor 1 gamma	Q6PE25;Q6NYN8;Q8JIU6	3	13	13	13	13	13	13	38.7	50.456	442	17	2.0116e-52	38.7	58017000	58017000
463	2476;7515	2675;8153	6261;6262;6263;19049;19050	7530;7531;7532;23230;23231	478	337	IPI00494191	IPI00494191	2	2	2	Zgc:64072	zgc:64072	Zgc:64072	Q6P299	1	2	2	2	2	2	2	7.3	43.507	411	5	1.4837e-15	7.3	9600300	9600300
464	2391;3544;3883;4996;6181;7930	2582;3810;4182;5384;6724;8604;8605	5999;8797;9615;12515;15514;20062;20063	7186;10705;11656;15152;18824;24371;24372	479	72	IPI00494197;IPI00897159	IPI00494197	6;2	6;2	6;2	Hydroxyacyl-Coenzyme A dehydrogenase/3-ketoacyl-Coenzyme A thiolase/enoyl-Coenzyme A hydratase (Trifunctional protein), beta subunit	hadhb	Hydroxyacyl-Coenzyme A dehydrogenase/3-ketoacyl-Coenzyme A thiolase/enoyl-Coenzyme A hydratase (Trifunctional protein), beta subunit	Q7ZTH6	2	6	6	6	6	6	6	15.9	49.971	471	7	6.2554e-23	15.9	12441000	12441000
465	7454	8090	18902	23037	480	770	IPI00931537;IPI00494221	IPI00931537;IPI00494221	1;1	1;1	1;1	Carbamoyl-phosphate synthetase 2, aspartate transcarbamylase, and dihydroorotase	cad;DKEY-221H15.3-001	Carbamoyl-phosphate synthetase 2, aspartate transcarbamylase, and dihydroorotase;Carbamoyl-phosphate synthetase 2, aspartate transcarbamylase, and dihydroorotase	Q5EI67;Q5XLV0;Q5RHG8	2	1	1	1	1	1	1	0.4	247.35	2231	1	0.012579	0.4	201810	201810
466	2283;3185;4262;4839;5768;6463	2463;3424;4586;5217;6212;7031	5732;5733;5734;5735;5736;5737;7853;10605;10606;10607;12139;14435;16295	6872;6873;6874;6875;6876;6877;6878;9432;12962;12963;12964;14744;17526;19698	481;482	184;382	IPI00494222;IPI00494279;IPI00497317;IPI00489543;IPI00484287	IPI00494222;IPI00494279	6;4;2;1;1	4;2;1;1;1	4;2;1;1;1	Vimentin;Zgc:73275	vim;zgc:73275	Vimentin;Zgc:73275	Q9YHX5;Q6PBS2	5	6	4	4	6	4	4	8.1	52.507	455	4	3.2799e-14	11.4	4403400	4403400
467	559;560;1270;3585;3811;3846;4529;5688;6334;7883;8345	611;612;1376;3851;3852;4105;4140;4870;6124;6890;6891;8552;9063	1401;1402;3255;8881;8882;8883;9457;9458;9459;9518;9519;11289;11290;14211;14212;15957;15958;15959;15960;19954;19955;21222	1574;1575;1576;3970;10794;10795;10796;11473;11474;11475;11545;11546;13740;13741;17218;17219;19313;19314;19315;19316;24258;24259;25785	483;484	40;222	IPI00494226	IPI00494226	11	11	11	Proteasome activator subunit 1	psme1	Proteasome activator subunit 1	Q9PTH5	1	11	11	11	11	11	11	47.2	28.212	248	22	1.1551e-85	47.2	119270000	119270000
468	7363	7992	18672	22780			IPI00494252	IPI00494252	1	1	1	Lysosomal protein NCU-G1	si:dkey-263h23.3;zgc:92308	Lysosomal protein NCU-G1	Q66HW4	1	1	1	1	1	1	1	3.2	44.64	407	1	0.00022061	3.2	421090	421090
469	632;633;3381;4871;5754;6736;7089;7727	690;691;3636;5250;6195;7323;7695;8381	1601;1602;8273;8274;12203;12204;12205;12206;12207;14410;17079;17080;17081;17082;17083;17948;17949;19554	1833;1834;9906;9907;9908;9909;14808;14809;14810;14811;14812;17499;17500;20809;20810;20811;20812;20813;20814;21898;21899;21900;21901;21902;21903;21904;23802			IPI00494375;IPI00497421	IPI00494375;IPI00497421	8;7	3;2	3;2	Novel protein similar to vertebrate tropomyosin 4 (TPM4) (Zgc:63909);Tropomyosin 4	RP71-69P9.4;RP71-69P9.4-001;tpm4;RP71-69P9.4-002	Tropomyosin 4;Tropomyosin 4	Q1LXM2;Q7T3F0;Q1LXM1;Q5U3J6	2	8	3	3	8	3	3	10.9	28.501	248	3	4.3016e-19	24.6	7816300	7816300
470	2053;3442;9085	2225;3700;9871	5233;8464;23072;23073	6309;10171;27852;27853			IPI00494436	IPI00494436	3	3	3	Syntaxin 11a	stx11a;zgc:77002	Syntaxin 11a	Q6NXB1	1	3	3	3	3	3	3	12.9	33.768	294	4	7.8142e-22	12.9	6084000	6084000
471	2517;8215	2717;8924	6349;20909	7643;25449			IPI00494439;IPI00485236;IPI00919554	IPI00494439;IPI00485236;IPI00919554	2;1;1	2;1;1	2;1;1	UDP-N-acetylhexosamine pyrophosphorylase-like protein 1;UDP-N-acteylglucosamine pyrophosphorylase 1	uap1l1;zgc:56509;uap1	UDP-N-acetylhexosamine pyrophosphorylase-like protein 1;UDP-N-acteylglucosamine pyrophosphorylase 1;31 kDa protein	Q7ZWD4;Q803Z1	3	2	2	2	2	2	2	4.6	56.413	505	2	4.591e-05	4.6	3435000	3435000
472	341;500;548;964;1615;1678;2061;2523;2561;2775;3400;3652;3938;4064;4192;4681;4911;5458;5461;5462;5498;5705;5740;6170;6171;6523;6743;7972;8851;8890;9131	367;540;599;1049;1744;1814;2234;2723;2763;2989;3656;3928;3929;4240;4369;4509;4510;4511;5047;5292;5872;5876;5877;5918;6143;6181;6711;6712;7092;7330;8649;9615;9662;9919	804;805;806;1216;1217;1218;1382;1383;1384;1385;2432;4142;4263;4264;4265;4266;4267;4268;4269;5249;5250;5251;6357;6446;6447;6448;6449;6450;6451;6452;6907;6908;6909;8336;8337;9069;9070;9071;9072;9073;9074;9075;9742;9743;9744;9745;10116;10117;10118;10119;10120;10121;10122;10123;10423;10424;10425;11769;11770;12309;12310;12311;13585;13586;13596;13597;13714;14255;14376;14377;15492;15493;15494;15495;1549…	898;899;900;1358;1359;1360;1554;1555;1556;1557;2964;4993;5122;5123;5124;5125;5126;5127;5128;5129;6325;6326;6327;7651;7748;7749;7750;7751;7752;7753;7754;8274;8275;8276;9980;9981;11033;11034;11035;11036;11037;11038;11039;11040;11041;11042;11794;11795;11796;11797;11798;11799;11800;12416;12417;12418;12419;12420;12421;12422;12423;12424;12425;12761;12762;12763;14331;14332;14927;14928;14929;16497;16498;…	485;486	12;200	IPI00494446;IPI00770145;IPI00512816;IPI00496164;IPI00513003;REV__IPI00899220	IPI00494446;IPI00770145	31;28;9;6;5;1	31;28;9;6;5;1	31;28;9;6;5;1	Radixin;Rdx protein	DKEY-286F3.8-001;rdx	Radixin;67 kDa protein	Q66I42;Q7ZWC7	6	31	31	31	31	31	31	49.1	68.032	579	86	1.7148e-239	49.1	565640000	565640000
473	5091	5484	12732	15406			IPI00494482	IPI00494482	1	1	1			similar to MGC139090 protein, partial		1	1	1	1	1	1	1	5.2	36.695	329	1	0.00079956	5.2	408060	408060
474	1046;2167;3160;4456	1136;2343;3398;4790	2696;5521;7801;11062	3325;6650;9377;13472			IPI00494510	IPI00494510	4	4	4	Eukaryotic translation initiation factor 3 subunit 8;Eukaryotic translation initiation factor 3 subunit C	eif3c;eif3s8	Eukaryotic translation initiation factor 3 subunit C	Q6PFQ2	1	4	4	4	4	4	4	4.1	106.73	928	4	4.7298e-10	4.1	11908000	11908000
475	3672;5284;5285;5388;5864	3951;3952;5688;5689;5690;5799;6345	9115;9116;13129;13130;13131;13441;14669	11083;11084;15860;15861;15862;16343;17787	443;487;488	30;33;65	IPI00494637;IPI00619777	IPI00494637;IPI00619777	5;4	4;3	4;3	Si:xx-by187g17.5;Novel alpha globin	si:xx-by187g17.5;bY187G17.5-001;OTTDARP00000002011	Si:xx-by187g17.5;Novel alpha globin	Q5BJC7;Q6ZM13	2	5	4	4	5	4	4	43.4	15.403	143	6	7.9486e-14	49.7	10471000	10471000
476	3252;3936;6448;9056	3498;4238;7012;9840	7979;7980;7981;9740;16242;22987	9567;9568;9569;11792;19633;27751	489	456	IPI00494650;IPI00896995;IPI00934024;IPI00932847	IPI00494650;IPI00896995;IPI00934024;IPI00932847	4;4;2;2	4;4;2;2	4;4;2;2			similar to Leukotriene B4 receptor 1;similar to Leukotriene B4 receptor 1;35 kDa protein;32 kDa protein		4	4	4	4	4	4	4	8.6	56.613	510	6	4.0513e-08	8.6	11593000	11593000
477	3199;6861	3439;7454	7882;7883;17395;17396;17397	9463;9464;21243;21244;21245			IPI00494675	IPI00494675	2	2	2	Novel protein similar to vertebrate phospholipase D family, member 4 (PLD4)	DKEYP-110E4.6-001	Novel protein similar to vertebrate phospholipase D family, member 4	A5PMC3	1	2	2	2	2	2	2	4.1	83.952	758	5	1.1388e-22	4.1	7985200	7985200
478	2841;2940;2950;4387;5149;5150;5529;6800;7228	3060;3163;3173;4718;5546;5547;5950;7390;7845	7077;7078;7298;7308;10918;12840;12841;13771;17234;18355	8471;8472;8707;8717;13325;15520;15521;15522;16706;16707;21039;22418			IPI00494738	IPI00494738	9	9	9	Ribosomal protein S13	rps13;zgc:91809	Ribosomal protein S13	Q6IMW6	1	9	9	9	9	9	9	44.4	17.194	151	10	1.9488e-20	44.4	234040000	234040000
479	3320;6512;8615	3569;7081;9358	8134;16402;21952;21953;21954;21955	9742;9743;9744;19821;26607;26608;26609;26610			IPI00494766	IPI00494766	3	3	3	60S ribosomal protein L35	rpl35	60S ribosomal protein L35	Q8JHJ1	1	3	3	3	3	3	3	25.2	14.43	123	6	2.7212e-19	25.2	47464000	47464000
480	519;520;4087;5076;5615;5644;6243;6423;7145;7366	567;568;4394;5469;6039;6072;6793;6987;7753;7995	1310;1311;1312;1313;1314;1315;10206;10207;12702;12703;12704;12705;12706;12707;12708;12709;13968;13969;13970;13971;13972;14061;14062;14063;14064;15752;15753;15754;15755;15756;16198;16199;16200;16201;16202;18109;18675;18676;18677	1482;1483;1484;1485;1486;1487;12526;12527;15372;15373;15374;15375;15376;15377;15378;15379;15380;15381;15382;15383;16927;16928;16929;16930;16931;16932;17026;17027;17028;17029;19090;19091;19092;19093;19094;19589;19590;19591;19592;19593;22117;22783;22784;22785			IPI00494818	IPI00494818	10	10	10	Putative uncharacterized protein		similar to lamin B receptor, partial	A9ULT1	1	10	10	10	10	10	10	18.1	49.25	437	39	9.674e-51	18.1	74950000	74950000
481	1254;3175;3605	1358;3413;3873	3198;7827;8918	3887;9404;10833			IPI00494886;IPI00851370	IPI00494886;IPI00851370	3;2	3;2	3;2	Zgc:92185	zgc:92185	Zgc:92185;15 kDa protein	Q6DHP7	2	3	3	3	3	3	3	6.3	71.172	621	3	1.0125e-19	6.3	9456100	9456100
482	8627	9370	21973	26630			IPI00494920	IPI00494920	1	1	1	Bcl2l13 protein;Novel protein similar to vertebrate BCL2-like 13 (Apoptosis facilitator) (BCL2L13)	bcl2l13;CH211-238N5.7-001	Bcl2l13 protein	Q1LX53	1	1	1	1	1	1	1	2.9	51.644	485	1	0.00032905	2.9	2358000	2358000
483	30;541;624;997;2755;2963;5207;5273;7356;7578;7652;8075	32;591;681;1083;2969;3186;5606;5675;7985;8220;8300;8765	51;52;1366;1586;2549;2550;6861;6862;7370;12958;13104;18660;19213;19404;20439	56;57;1538;1815;3146;3147;8224;8225;8852;15654;15834;22765;23428;23640;24827	490;491	192;429	IPI00494927	IPI00494927	12	12	12	Aminopeptidase-like 1	npepl1;zgc:112459	Aminopeptidase-like 1	A9JT03;Q561T4	1	12	12	12	12	12	12	36.8	55.81	525	15	1.4965e-75	36.8	37438000	37438000
484	1278;1372;4314;6191	1384;1487;4641;6734	3264;3265;3506;10763;15548	3979;3980;3981;4259;13135;18872;18873;18874			IPI00494960	IPI00494960	4	2	2	Novel protein similar to KH domain containing, RNA binding, signal transduction associated 1 (Khdrbs1);Zgc:85948	CH211-201M19.2-001;khdrbs1b;zgc:85948	Zgc:85948	Q6NW62	1	4	2	2	4	2	2	6.2	39.055	352	2	9.0447e-08	8.8	17666000	17666000
485	380;545;755;1364;2033;2643;2922;4342;4612;4916;7571;7572;7573;7661;9505	410;595;822;1479;2202;2848;3142;3143;4670;4962;4963;5297;8213;8214;8215;8310;10316	932;933;934;935;936;1372;1373;1374;1375;1887;1888;1889;1890;3493;3494;3495;5185;5186;5187;6630;6631;6632;6633;7254;7255;7256;7257;7258;7259;7260;7261;10812;10813;10814;11574;11575;11576;11577;11578;11579;12319;12320;19202;19203;19204;19205;19423;24040	1050;1051;1052;1053;1054;1544;1545;1546;1547;2232;2233;2234;2235;4245;4246;4247;6256;6257;6258;7960;7961;7962;7963;8660;8661;8662;8663;8664;8665;8666;8667;13189;13190;13191;13192;13193;14115;14116;14117;14118;14119;14120;14121;14122;14937;14938;23415;23416;23417;23418;23659;28979	492;493	34;129	IPI00933614;IPI00494991	IPI00933614;IPI00494991	15;15	15;15	15;15	Spermine synthase;Spermine synthase gene	sms;zgc:86583	Spermine synthase gene;41 kDa protein	Q9YGC9	2	15	15	15	15	15	15	47.5	40.646	360	48	7.8775e-92	47.5	260730000	260730000
486	4762;6959;7802	5135;7557;8462	11953;11954;17628;17629;19763;19764	14536;14537;21524;21525;24048;24049			IPI00495008	IPI00495008	3	3	3	Neuraminidase 1;Novel protein similar to vertebrate sialidase 1 (Lysosomal sialidase) (NEU1)	CH211-222E23.1-001;neu1;si:ch211-222e23.1	Novel protein similar to vertebrate sialidase 1	Q1LWP9	1	3	3	3	3	3	3	9.1	42.144	383	6	4.5982e-14	9.1	7139500	7139500
487	3381;3680;4871;5276;5622;5754;5799;6736;7089	3636;3960;5250;5678;6046;6195;6259;7323;7695	8273;8274;9144;12203;12204;12205;12206;12207;13107;13108;14009;14010;14011;14012;14410;14515;14516;14517;17079;17080;17081;17082;17083;17948;17949	9906;9907;9908;9909;11113;14808;14809;14810;14811;14812;15837;15838;16971;16972;16973;16974;17499;17500;17612;17613;17614;17615;20809;20810;20811;20812;20813;20814;21898;21899;21900;21901;21902;21903;21904			IPI00508152;IPI00495047;IPI00506010;IPI00634377;IPI00515939;IPI00506105;IPI00934752	IPI00508152;IPI00495047;IPI00506010;IPI00634377;IPI00515939;IPI00506105;IPI00934752	9;9;9;9;9;6;6	1;1;1;1;1;1;1	0;0;0;0;0;0;0	Alpha-tropomyosin;Tropomyosin alpha-1 chain;Tropomyosin-1;Tropomyosin 1 (Alpha);Novel protein similar to vertebrate tropomyosin 1 (Alpha) (TPM1, zgc:77592);Zgc:77592;Tpm1 protein;Zgc:86810	tpm1;tpma;tpma-001;DKEY-240H12.1;DKEY-240H12.1-001;tpm3;zgc:77592;tpma-002;tpm2;zgc:86810	Tropomyosin alpha-1 chain;Tropomyosin 1;Zgc:77592;Tpm1 protein;Alpha-tropomyosin;Zgc:86810;29 kDa protein	P13104;Q5SPK6;Q6NYQ0;Q6P0W3;Q7ZVK9;Q5SPK5;Q6IQD7	7	9	1	0	9	1	0	2.8	32.722	284	2	2.5537e-37	21.5	1017000	1017000
488	8001	8679	20227;20228	24566;24567			IPI00495103;IPI00504192;IPI00851275	IPI00495103;IPI00504192;IPI00851275	1;1;1	1;1;1	1;1;1	TAR DNA binding protein;TAR DNA binding protein, like;Tardbpl protein	tardbp;tardbpl	TAR DNA binding protein;TAR DNA binding protein, like;Tardbpl protein	Q802C7;Q803N5;Q6NYX2	3	1	1	1	1	1	1	2.9	44.723	415	2	8.0279e-07	2.9	10467000	10467000
489	8923	9698	22688	27437			IPI00495137	IPI00495137	1	1	1	MCM5 minichromosome maintenance deficient 5 (S. cerevisiae);DNA replication licensing factor Mcm5	DKEYP-69E1.3-001;mcm5	MCM5 minichromosome maintenance deficient 5	B0UXR8;Q6NV07;Q7ZTS7;Q8JH75	1	1	1	1	1	1	1	1.8	81.771	736	1	0.0029991	1.8	877550	877550
490	253;1024;4412;5969;7475;8344	276;1113;4745;6496;6497;8111;9062	601;2642;10981;15008;15009;18946;21221	679;3261;13390;18229;18230;23108;25784	494	120	IPI00932138;IPI00495224;IPI00868029;IPI00868084	IPI00932138;IPI00495224;IPI00868029;IPI00868084	6;6;5;5	6;6;5;5	6;6;5;5	Esterase D/formylglutathione hydrolase	esd;zgc:111984	32 kDa protein;Esterase D/formylglutathione hydrolase;29 kDa protein;25 kDa protein	Q567K2	4	6	6	6	6	6	6	33.3	31.504	285	7	4.3924e-120	33.3	13567000	13567000
491	540;1131;1699;1878;2036;2651;8632;8633;8908	590;1227;1228;1835;2032;2205;2857;9376;9377;9681	1365;2924;2925;2926;4314;4315;4316;4317;4711;4712;5191;6650;6651;6652;21984;21985;21986;21987;21988;21989;21990;21991;21992;22660	1537;3580;3581;3582;5180;5181;5182;5183;5638;5639;6262;7982;7983;7984;26641;26642;26643;26644;26645;26646;26647;26648;26649;26650;27406	495	90	IPI00495240;IPI00495512;IPI00500075;IPI00923317	IPI00495240;IPI00495512	9;8;3;1	9;8;3;1	9;8;3;1	Malate dehydrogenase	CH73-233A22.1-001;MDH1;mdh1a;mdhA	Malate dehydrogenase;Malate dehydrogenase	Q801E6;Q7T3D9	4	9	9	9	9	9	9	34.5	36.257	333	24	6.9006e-101	34.5	61723000	61723000
492	5876	6359	14684	17804	496	1	IPI00495290	IPI00495290	1	1	1			19 kDa protein		1	1	1	1	1	1	1	5.7	18.918	159	1	0.061398	5.7	0	0	+
493	4501;4678;5343	4838;5044;5753	11185;11761;13339	13623;14322;16200			IPI00495300;IPI00868273;IPI00868326;IPI00492577;IPI00845944;IPI00868288;IPI00868222	IPI00495300;IPI00868273;IPI00868326;IPI00492577	3;2;2;2;1;1;1	3;2;2;2;1;1;1	3;2;2;2;1;1;1	Poly(RC) binding protein 2;Pcbp2 protein;Novel protein similar to vertebrate poly(RC) binding protein 3 (PCBP3, zgc:109966);Poly(RC) binding protein 3	pcbp2;PCBP2;DKEY-253A1.1;DKEY-253A1.1-004;pcbp3;zgc:109966;DKEY-253A1.1-003;DKEY-253A1.1-001	Poly(RC) binding protein 2;Novel protein similar to vertebrate poly(RC) binding protein 3;Novel protein similar to vertebrate poly(RC) binding protein 3;Poly(RC) binding protein 3	A4VAK2;Q7ZVK5;A8WHQ1;A8WHQ0;Q504B8	7	3	3	3	3	3	3	11.9	33.274	318	3	3.5598e-08	11.9	4632800	4632800
494	3713;3922;4293	3995;4224;4619	9204;9709;10685;10686	11176;11760;13047;13048			IPI00495305	IPI00495305	3	3	1	Top2b protein;DNA topoisomerase 2	si:dkey-98n4.1;top2b;DKEY-98N4.1-001	DNA topoisomerase 2	A3KNQ9;Q1LUT2	1	3	3	1	3	3	1	2	182.46	1618	4	1.7568e-06	2	6756600	6756600
495	5828;8152	6295;8855	14586;20724	17692;25229			IPI00833536;IPI00495318;IPI00500900;IPI00931241	IPI00833536;IPI00495318;IPI00500900;IPI00931241	2;2;1;1	2;2;1;1	2;2;1;1	Novel protein similar to proteasome (Prosome, macropain) 26S subunit ATPase 1 (Psmc1);Proteasome (Prosome, macropain) 26S subunit, ATPase, 1b;Proteasome (Prosome, macropain) 26S subunit, ATPase, 1a	CH211-173B9.1-001;psmc1b;psmc1a	49 kDa protein;Proteasome (Prosome, macropain) 26S subunit, ATPase, 1b;Proteasome (Prosome, macropain) 26S subunit, ATPase, 1a;similar to Proteasome (prosome, macropain) 26S subunit, ATPase, 1a	Q6IQ72;A8KC30;Q7ZWD1	4	2	2	2	2	2	2	9.1	49.21	441	2	2.4044e-06	9.1	2903200	2903200
496	583;2942;3730;3950;5829;6837;9404	638;3165;4013;4253;6296;7430;10212	1458;1459;1460;7300;9274;9774;14587;14588;14589;17357;17358;23840	1634;1635;1636;8709;11268;11829;17693;17694;17695;21195;21196;28747	497	290	IPI00932106;IPI00495320;IPI00555460;IPI00863072;IPI00920356;IPI00920128	IPI00932106;IPI00495320;IPI00555460;IPI00863072	7;7;7;4;2;2	7;7;7;4;2;2	7;7;7;4;2;2	NOP56;Nop56 protein;Nucleolar protein 5A	nol5a;nop56;NOL5A	NOP56;Nucleolar protein 5A;54 kDa protein;Nop56 protein (Fragment)	Q6DRE5;Q6PH34;Q6TEL4;Q5BKV5	6	7	7	7	7	7	7	18.1	60.672	548	12	2.9751e-32	18.1	14616000	14616000
497	3198	3437;3438	7879;7880;7881	9460;9461;9462	498	28	IPI00495374	IPI00495374	1	1	1	Ribosomal protein S15	rps15	Ribosomal protein S15	Q6DGW6;Q6Q421	1	1	1	1	1	1	1	15.2	17.005	145	3	4.0182e-20	15.2	7925000	7925000
498	565;2325;7183	617;2508;7797	1410;5834;5835;5836;18223;18224	1585;6982;6983;6984;22277;22278			IPI00495382	IPI00495382	3	3	3	All-trans-13,14-dihydroretinol saturase;Putative all-trans-retinol 13,14-reductase	retsat;zgc:113107	Putative all-trans-retinol 13,14-reductase	Q5BLE8	1	3	3	3	3	3	3	7.4	67.936	607	6	3.0293e-24	7.4	6067500	6067500
499	6452	7017;7018	16249;16250;16251;16252;16253;16254;16255;16256	19640;19641;19642;19643;19644;19645;19646;19647	499	195	IPI00495427;IPI00932990	IPI00495427;IPI00932990	1;1	1;1	1;1			33 kDa protein;similar to syntaxin 1A (brain), partial		2	1	1	1	1	1	1	3.1	33.233	289	8	0.031675	3.1	17971000	17971000	+
500	8122	8820	20635	25114			IPI00495507	IPI00495507	1	1	1	Zgc:153073	zgc:153073	Zgc:153073	Q08CH5	1	1	1	1	1	1	1	4.7	30.959	275	1	8.3792e-06	4.7	1564800	1564800
501	297;1727;2094;2508;4012;4243;4476;4967;5044;5415;5503;5635;5636;5711;5802;5803;5897;6729;7477;8115;8124;8838;8875;9061;9272	321;1864;2268;2708;4316;4567;4810;5352;5353;5434;5827;5923;6061;6062;6063;6152;6262;6263;6264;6388;6389;7316;8113;8812;8813;8822;9600;9641;9846;10073	694;695;696;697;698;4365;5344;5345;5346;6336;9937;9938;9939;9940;10560;11089;11090;11091;11092;11093;11094;11095;12450;12451;12452;12453;12454;12455;12456;12645;12646;12647;12648;13501;13728;14041;14042;14043;14044;14045;14285;14286;14287;14288;14522;14523;14524;14525;14721;14722;14723;14724;14725;14726;17067;17068;17069;17070;17071;17072;18950;20612;20613;20614;20615;20616;20617;20641;20642;2064…	777;778;779;780;781;5237;6455;6456;6457;7627;7628;12123;12124;12125;12126;12127;12907;13500;13501;13502;13503;13504;13505;13506;13507;13508;13509;13510;15072;15073;15074;15075;15076;15077;15078;15079;15080;15081;15309;15310;15311;15312;15313;16409;16659;17004;17005;17006;17007;17008;17305;17306;17307;17308;17620;17621;17622;17623;17842;17843;17844;17845;17846;17847;17848;20797;20798;20799;20800;2…	301;500;501;502;503;504	11;55;84;118;166;234	IPI00495614	IPI00495614	25	25	15	Transaldolase	taldo1	Transaldolase	Q6NVC4;Q6P6Y0	1	25	25	15	25	25	15	80.1	37.959	337	86	3.4761e-161	80.1	1422100000	1422100000
502	4488;4712;4713	4822;5080;5081	11116;11864;11865	13534;14437;14438			IPI00495615;IPI00898009;IPI00511156	IPI00495615;IPI00898009	3;3;1	3;3;1	3;3;1	Zgc:92880;Novel beta globin	zgc:92880;bY187G17.6-001;OTTDARP00000002003	Zgc:92880;Novel beta globin	Q6DGK4;Q6ZM12	3	3	3	3	3	3	3	23.1	16.279	147	3	4.647e-13	23.1	8486500	8486500
503	6647	7228	16762	20251			IPI00495996;IPI00495617	IPI00495996;IPI00495617	1;1	1;1	1;1	Novel protein (Zgc:63886);A disintegrin and metalloproteinase domain 17a;Novel protein similar to vertebrate disintegrin and metalloproteinase domain 17 (Tumor necrosis factor, alpha, converting enzyme) (ADAM17)	adam17a;DKEY-174C12.1;DKEY-174C12.1-001;zgc:63886;adam17;adam17b;DKEY-81B15.2-001;si:dkey-81b15.2	Novel protein;a disintegrin and metallopeptidase domain 17b	Q5RFV3;Q6PFU9;Q5RIQ8	2	1	1	1	1	1	1	1	94.112	842	1	0.020129	1	480800	480800
504	5166;6352;6784;6945;8822	5564;6910;7373;7543;9583	12864;12865;12866;15988;17200;17583;22439;22440;22441;22442;22443	15545;15546;15547;19347;20995;21453;27165;27166;27167;27168;27169			IPI00495644;IPI00799043	IPI00495644	5;2	5;2	2;1	Prkar1a protein;Protein kinase, cAMP-dependent, regulatory, type I, alpha (Tissue specific extinguisher 1)	CH211-234H8.3-001;prkar1a;prkar1aa	Protein kinase, cAMP-dependent, regulatory, type I, alpha	Q5I0F6	2	5	5	2	5	5	2	14	43.11	379	11	4.3133e-71	14	25851000	25851000
505	640;2340;2571;2573;2649;2883;3741;5608;6080;6354;7424;8020;8239	699;2523;2773;2775;2855;3102;4024;6032;6619;6913;8059;8699;8948	1624;5866;5867;6471;6473;6474;6644;6645;6646;6647;7176;7177;9290;13952;15306;15993;18821;20270;20947	1857;7016;7017;7774;7776;7777;7976;7977;7978;7979;8578;8579;11284;16906;18602;19352;22948;24625;25489	505	457	IPI00495792;IPI00862910	IPI00495792	13;4	13;4	12;4	Hexokinase 2	DKEYP-106C11.1-001;hk2;zgc:55926	Hexokinase 2	B8JKC9;Q7ZVL7	2	13	13	12	13	13	12	17.3	102.14	919	19	3.4595e-76	17.3	47790000	47790000
506	4188	4505	10415	12751			IPI00495802;IPI00863365	IPI00495802;IPI00863365	1;1	1;1	1;1	Proteasome (Prosome, macropain) 26S subunit, non-ATPase, 4	psmd4;psmd4l	Proteasome (Prosome, macropain) 26S subunit, non-ATPase, 4;40 kDa protein	Q561Y1	2	1	1	1	1	1	1	3.8	40.2	372	1	0.00016366	3.8	3211800	3211800
507	898;3328;3580;4569;5658;5720;5724;9119;9180	976;3579;3846;4911;6089;6161;6165;9907;9977	2223;8149;8872;11387;14102;14308;14314;14315;23137;23290	2617;9759;10785;13857;17070;17337;17343;17344;27928;28095			IPI00495827;IPI00931173;IPI00935000;IPI00833115	IPI00495827;IPI00931173;IPI00935000	9;9;8;2	7;7;6;2	7;7;6;2	Calreticulin, like 2	calrl2;CH211-198N5.1-001	Calreticulin, like 2;49 kDa protein;36 kDa protein	A9C3S5;Q6PFP8	4	9	7	7	9	7	7	26.3	48.898	419	7	5.1663e-41	30.1	16387000	16387000
508	848;1916;4716;5339;6831;7230;8643;9177;9178	922;2071;5084;5749;7422;7847;9388;9389;9974;9975	2105;4800;11868;11869;13334;17328;18357;22030;22031;22032;23287;23288	2487;5735;14441;14442;16193;16194;21159;22420;26700;26701;26702;28092;28093	506	111	IPI00495829;IPI00487399	IPI00495829;IPI00487399	9;7	9;7	8;7	Ras-related protein Rap-1b;RAP1A, member of RAS oncogene family	rap1b;si:dkey-31f5.4;DKEY-193L3.1-001;rap1a	Ras-related protein Rap-1b;RAP1A, member of RAS oncogene family	Q6TEN1;Q6IQP4	2	9	9	8	9	9	8	44	20.828	184	12	5.2795e-35	44	273170000	273170000
509	2195	2373	5577	6708			IPI00495843;IPI00498661;IPI00506479;IPI00615958	IPI00495843;IPI00498661;IPI00506479;IPI00615958	1;1;1;1	1;1;1;1	1;1;1;1	Novel protein similar to vertebrate purine-rich element binding protein B (PURB);Purine-rich element binding protein B;Si:dkey-202n14.1;LOC564840 protein;Si:dkey-202n14.1 protein;Purine-rich element-binding protein B;Transcriptional activator protein Pur-beta;Pur-alpha;Purine-rich element binding protein A	CH211-230G14.2-001;DKEY-202N14.1-001;purb;si:dkey-202n14.1;LOC564840;pura	purine-rich element binding protein B;Transcriptional activator protein Pur-beta;Purine-rich element binding protein A;similar to purine-rich element binding protein A	A2BFY7;B0JZP4;Q6PHK6;Q6JIZ2	4	1	1	1	1	1	1	2.8	34.116	317	1	0.0096666	2.8	2792500	2792500
510	1701;2703;3291;3405;4507;4583;4688;5186;5349;5961;7333;8444;8528;9455	1837;2914;2915;3539;3662;4845;4926;4927;5054;5585;5759;6485;6486;7959;9171;9261;10265	4319;4320;4321;4322;4323;4324;4325;6768;6769;8080;8081;8082;8083;8084;8085;8086;8349;8350;8351;8352;11201;11202;11203;11204;11456;11457;11458;11459;11460;11461;11796;12900;12901;12902;12903;13362;13363;13364;13365;13366;13367;14989;14990;14991;14992;14993;14994;14995;18613;18614;18615;21510;21725;23933;23934	5185;5186;5187;5188;5189;5190;5191;8124;8125;8126;9678;9679;9680;9681;9682;9683;9684;9996;9997;9998;9999;13639;13640;13641;13642;13643;13644;13645;13646;13647;13648;13649;13943;13944;13945;13946;13947;13948;13949;13950;14359;15582;15583;15584;15585;16245;16246;16247;16248;16249;16250;18208;18209;18210;18211;18212;18213;18214;18215;18216;22713;22714;22715;22716;26124;26365;28853;28854	507;508	63;234	IPI00495855	IPI00495855	14	14	10	L-lactate dehydrogenase B chain;L-lactate dehydrogenase	ldhb;DKEY-13I19.5-001	L-lactate dehydrogenase B chain	Q9PVK4;Q803U5	1	14	14	10	14	14	10	51.2	36.242	334	55	3.0659e-131	51.2	674710000	674710000
511	4452;8941	4786;9716	11055;22718	13465;27468			IPI00495887	IPI00495887	2	2	2	Hsd17b4 protein;17-beta-hydroxysteroid dehydrogenase type 4;Hydroxysteroid (17-beta) dehydrogenase 4	hsd17b4	Hsd17b4 protein	Q6NZW5;Q8AYH1;Q98TA2	1	2	2	2	2	2	2	3.3	78.686	725	2	2.1315e-06	3.3	6079500	6079500
512	475;1705;3970;3976;4253;6550;7071;7398;8930	514;1841;4274;4280;4577;7122;7677;8032;9705	1167;1168;4330;9806;9807;9815;9816;10582;16508;17906;17907;17908;18746;22702	1304;1305;5197;11864;11865;11874;11875;12938;19932;21850;21851;21852;22864;27451			IPI00495942;IPI00932934;IPI00898490	IPI00495942;IPI00932934	9;9;3	9;9;3	9;9;3	Coatomer subunit gamma-2;Gamma-2-coat protein;Gamma2-COP	copg2;si:ch211-285d14.8	Isoform 1 of Coatomer subunit gamma-2;97 kDa protein	Q9PUE4-1;Q9PUE4;Q9IB16	3	9	9	9	9	9	9	14.4	97.528	873	14	1.4191e-52	14.4	47670000	47670000
513	848;1494;3608;4872;6640	922;1615;3877;5251;7220	2105;3825;8925;8926;8927;12208;12209;12210;16738	2487;4632;10841;10842;10843;14813;14814;14815;14816;14817;14818;20227			IPI00496059	IPI00496059	5	3	3	Zgc:86892	zgc:86892	Zgc:86892	Q6DI07	1	5	3	3	5	3	3	15.9	24.806	220	5	4.4258e-56	24.1	22578000	22578000
514	2796;3975	3010;4279	6962;9813;9814	8340;11872;11873			IPI00496157;IPI00933882	IPI00496157;IPI00933882	2;2	2;2	2;2	Cytochrome c oxidase, subunit VIIa 2	cox7a2	Cytochrome c oxidase, subunit VIIa 2;10 kDa protein	Q504B4	2	2	2	2	2	2	2	27.7	9.554	83	3	1.2e-06	27.7	10502000	10502000
515	2239;2240;3358;3798;4168;6717;7188;7237	2417;2418;3611;3612;4091;4484;7303;7803;7855	5657;5658;8217;8218;9424;10379;17043;18241;18365	6793;6794;9832;9833;11440;12713;20772;22297;22428	509	62	IPI00496195	IPI00496195	8	8	8	ATP synthase, H+ transporting, mitochondrial F0 complex, subunit b, isoform 1	atp5f1;DKEY-183P4.1-001	ATP synthase, H+ transporting, mitochondrial F0 complex, subunit b, isoform 1	B8JIS1;Q5XJJ3	1	8	8	8	8	8	8	27	28.169	252	9	3.4844e-13	27	16598000	16598000
516	957;2715;5507;5526;7898	1041;1042;2927;5927;5947;8570	2343;2344;2345;2346;2347;6786;6787;13734;13766;13767;19989	2753;2754;2755;2756;2757;8144;8145;16665;16700;16701;24294	510;511	116;579	IPI00496210;IPI00498279	IPI00496210	5;1	4;0	4;0	Choline transporter-like protein 2;Solute carrier family 44 member 2	ctl2;slc44a2;zgc:63569	Choline transporter-like protein 2	Q7SYC9	2	5	4	4	5	4	4	5.3	79.177	697	6	5.5386e-12	6.5	2116100	2116100
517	160;161;8673;8690	175;176;9426;9445	391;392;22095;22128	450;451;26767;26801			IPI00496234;IPI00866539;IPI00773963;IPI00933922;IPI00638751	IPI00496234;IPI00866539;IPI00773963;IPI00933922;IPI00638751	4;2;2;2;2	4;2;2;2;2	4;2;2;2;2	Apoptosis-associated speck-like protein containing a CARD;PYD and CARD domain-containing protein;Asc1;PYD and CARD domain containing	asc;asc1;pycard;CH211-225P5.7-001	Apoptosis-associated speck-like protein containing a CARD;23 kDa protein;Asc1;23 kDa protein;23 kDa protein	Q9I9N6;A8E7Q7;Q4VBV3	5	4	4	4	4	4	4	23.6	22.867	203	4	3.9383e-21	23.6	18504000	18504000
518	1530;7147	1654;7757	3931;18115;18116	4749;22125;22126			IPI00496236	IPI00496236	2	2	2			glutamic-oxaloacetic transaminase 1, soluble		1	2	2	2	2	2	2	2.2	107.97	956	3	8.1182e-05	2.2	1025600	1025600
519	816;1408;1870;1981;5244;6385;6410;8343;9126	889;1525;2024;2144;5644;5645;6947;6973;6974;9061;9914	2019;2020;3603;4697;4976;13035;13036;13037;13038;16121;16171;16172;21218;21219;21220;23145	2369;2370;4363;5622;5942;15748;15749;15750;15751;15752;19510;19561;19562;25781;25782;25783;27936	512;513	9;19	IPI00496249	IPI00496249	9	9	9	Actin related protein 2/3 complex, subunit 3;Novel protein similar to human and mouse actin related protein 2/3 complex, subunit 3, 21kDa (ARPC3)	arpc3;zK83D9.4-001	Actin related protein 2/3 complex, subunit 3	Q6ZM62	1	9	9	9	9	9	9	56.7	20.456	178	16	3.9957e-53	56.7	224530000	224530000
520	2007;2203;4880;7381;9443	2174;2175;2381;5259;8013;10253	5138;5139;5140;5141;5586;12222;12223;12224;12225;18703;18704;23917	6199;6200;6201;6202;6717;14831;14832;14833;14834;22814;22815;28837	514	222	IPI00496338	IPI00496338	5	5	5	Ectonucleotide pyrophosphatase/phosphodiesterase family member 4	enpp4;zgc:113299	Ectonucleotide pyrophosphatase/phosphodiesterase family member 4	Q566N0	1	5	5	5	5	5	5	16.1	51.602	459	12	1.9025e-28	16.1	14735000	14735000
521	817;939;1456;1596;1931;2080;4580;6009;7574;8107;8108;9430	890;1023;1576;1724;2089;2253;4922;6541;8216;8802;8803;10240	2021;2022;2309;2310;3752;4102;4876;4877;5321;5322;5323;11436;11437;15091;15092;19206;19207;20572;20573;20574;20575;23897	2371;2372;2711;2712;4552;4949;5837;5838;6431;6432;6433;6434;13921;13922;18317;18318;23419;23420;25037;25038;25039;25040;28814;28815			IPI00496379;IPI00500481;IPI00488024	IPI00496379	12;3;3	12;3;3	11;2;2	Ras-like protein Rhogb;Ras homolog gene family, member Gb	rhog;rhogb;CH211-112L17.1-001	Ras-like protein Rhogb	Q52WY6;Q803F2	3	12	12	11	12	12	11	63.9	21.253	191	22	2.8027e-126	63.9	150710000	150710000
522	5303;7611	5709;8255	13244;19307	16082;23538			IPI00496442;IPI00817574	IPI00496442;IPI00817574	2;1	2;1	2;1	Inositol(Myo)-1(Or 4)-monophosphatase 1	DKEY-181M9.6-001;impa1;DKEY-181M9.6-002	Inositol(Myo)-1(Or 4)-monophosphatase 1;Inositol(Myo)-1(Or 4)-monophosphatase 1	Q6DGB2;B0S5J9	2	2	2	2	2	2	2	12.4	30.579	282	2	1.161e-06	12.4	1474400	1474400
523	5385;5846	5795;6319	13437;14625	16339;17735	515	267	IPI00496481	IPI00496481	2	2	2	Eukaryotic translation initiation factor 3 subunit 6-interacting protein;Eukaryotic translation initiation factor 3 subunit E-interacting protein;Eukaryotic translation initiation factor 3 subunit L	eif3eip;eif3l;eif3s6ip	Eukaryotic translation initiation factor 3 subunit L	Q7T2A5	1	2	2	2	2	2	2	4.5	67.992	576	2	4.4579e-07	4.5	2382200	2382200
524	3752;5559;5834	4039;5981;6303	9312;13823;14601	11308;16763;17710			IPI00496565	IPI00496565	3	3	3	Stanniocalcin 1	stc1	Stanniocalcin 1	Q5IRA8;Q6NYL8;Q6PHV3	1	3	3	3	3	3	3	8	27.503	249	3	1.1928e-11	8	17891000	17891000
525	227;990;1027;1584;1649;1650;2494;4635;4636;5447;7227;7301;9170	247;1076;1116;1712;1781;1782;1783;2693;4999;5000;5001;5002;5861;7844;7925;9966	541;2527;2657;2658;4041;4203;4204;4205;4206;4207;6302;6303;6304;6305;6306;6307;11652;11653;11654;11655;13567;18352;18353;18354;18533;23274;23275;23276	608;3123;3281;3282;4870;5058;5059;5060;5061;5062;5063;5064;7576;7577;7578;7579;7580;7581;7582;7583;14203;14204;14205;14206;16478;22415;22416;22417;22614;22615;22616;22617;22618;22619;22620;22621;28076;28077;28078;28079;28080	516	113	IPI00496577	IPI00496577	13	13	13	Coactosin-like 1;Coactosin-like 1 (Dictyostelium)	CH211-260P9.7-001;cotl1;COTL1	Coactosin-like 1	Q6PFT7	1	13	13	13	13	13	13	77.5	15.904	142	28	2.8577e-168	77.5	307740000	307740000
526	789	861	1969;1970	2316;2317			IPI00496642	IPI00496642	1	1	1			similar to SAM and SH3 domain containing 3		1	1	1	1	1	1	1	4.8	41.78	376	2	7.466e-08	4.8	3830900	3830900
527	1468;6721	1588;7307	3773;17050	4573;20780			IPI00496645	IPI00496645	2	2	2	N-acetyltransferase NAT13;N-alpha-acetyltransferase 50, NatE catalytic subunit	mak3;naa50;nat13	N-acetyltransferase NAT13	Q6DBY2	1	2	2	2	2	2	2	13.1	19.195	168	2	0.0061056	13.1	4938700	4938700
528	7950	8627	20118;20119	24450;24451			IPI00496649	IPI00496649	1	1	1	Isocitrate dehydrogenase 3 (NAD+) alpha	idh3a	Isocitrate dehydrogenase 3 (NAD+) alpha	Q6NV33;Q7ZUJ7	1	1	1	1	1	1	1	3.3	39.983	365	2	0.0025115	3.3	4168300	4168300
529	8362	9082	21274	25854			IPI00803000;IPI00934627;IPI00496668	IPI00803000;IPI00934627;IPI00496668	1;1;1	1;1;1	1;1;1	Novel protein similar to vertebrate vav3 oncogene (VAV3)	CH211-255P13.2-001;wu:fk86g11	Novel protein similar to vertebrate vav3 oncogene;95 kDa protein;similar to Protein vav-3, partial	B0S6C8	3	1	1	1	1	1	1	1.2	94.787	822	1	0.018239	1.2	1355800	1355800
530	45;2519;8506	49;2719;9236	96;97;6351;21662	114;115;7645;26294			IPI00496757	IPI00496757	3	3	3	Novel protein similar to vertebrate BRI3 binding protein (BRI3BP);Bri3bp protein	bri3bp;DKEY-215K6.3-001	Novel protein similar to vertebrate BRI3 binding protein	A2CEA9;Q4V8R8	1	3	3	3	3	3	3	17.1	26.312	234	4	1.3826e-106	17.1	79127000	79127000
531	7280	7901	18466	22539			IPI00496886;IPI00807190;IPI00931227;IPI00915677	IPI00496886;IPI00807190;IPI00931227;IPI00915677	1;1;1;1	1;1;1;1	1;1;1;1	Zgc:110844	acp1;zgc:110844	Zgc:110844;18 kDa protein;15 kDa protein;11 kDa protein	Q58EK2	4	1	1	1	1	1	1	5.7	17.604	158	1	0.006051	5.7	738390	738390
532	1638;4361;4872;5887;6656	1769;4691;5251;6373;6374;7238	4187;10859;10860;10861;12208;12209;12210;14704;14705;16775	5040;13256;13257;13258;14813;14814;14815;14816;14817;14818;17824;17825;20264			IPI00496910	IPI00496910	5	1	1	Novel protein similar to vertebrate RAB1A, member RAS oncogene family (RAB1A)	CH73-131E21.5-001;si:ch73-131e21.5	Novel protein similar to vertebrate RAB1A, member RAS oncogene family	B8JLC8	1	5	1	1	5	1	1	8	22.314	201	1	5.154e-21	27.9	4762600	4762600
533	424;1633;6538	460;461;1764;7108	1050;1051;4180;16465	1175;1176;5033;19887	517	416	IPI00496921	IPI00496921	3	3	3	Protein phosphatase 1G (Formerly 2C), magnesium-dependent, gamma isoform	ppm1g	Protein phosphatase 1G (Formerly 2C), magnesium-dependent, gamma isoform	Q7ZTW5	1	3	3	3	3	3	3	8.9	53.327	495	4	9.438e-07	8.9	4588000	4588000
534	3803;6015	4096;6547	9439;9440;15112	11455;11456;18347			IPI00496979	IPI00496979	2	2	2	Ubiquinol-cytochrome c reductase core protein I	uqcrc1;zgc:73404	Ubiquinol-cytochrome c reductase core protein I	Q6NSN3;Q6PBH6	1	2	2	2	2	2	2	4.4	55.45	503	3	0.010381	4.4	3492600	3492600
535	3087;9338	3322;10139	7625;23658	9165;28525			IPI00497028;IPI00611304	IPI00497028;IPI00611304	2;1	2;1	2;1	Argininosuccinate synthase;Citrulline--aspartate ligase	ass;ass1;zgc:92051	Argininosuccinate synthase;similar to argininosuccinate synthetase, partial	Q66I24	2	2	2	2	2	2	2	4.1	47.128	414	2	0.00057899	4.1	257410	257410
536	7604	8248	19294	23521			IPI00852069;IPI00497104	IPI00852069;IPI00497104	1;1	1;1	1;1	ADP-ribosylation factor interacting protein 1 (Arfaptin 1);Arfip1 protein	arfip1	44 kDa protein;Arfip1 protein	Q7SYK6	2	1	1	1	1	1	1	2.8	43.741	390	1	2.3857e-05	2.8	756230	756230
537	543;949;3078;3119;3521;5238;5778;6145;6572;7565;7772;8430;8546;8787;9125;9261	593;1033;3311;3355;3787;5638;6225;6226;6685;7145;8205;8431;9155;9282;9547;9913;10060	1369;1370;2322;2323;7613;7706;7707;8754;8755;8756;13023;13024;13025;13026;14451;14452;14453;15446;16544;19187;19188;19189;19190;19191;19696;21456;21798;21799;21800;22357;23143;23144;23483	1541;1542;2725;2726;9152;9278;9279;9280;10662;10663;10664;15735;15736;15737;15738;15739;17544;17545;17546;18750;19972;23400;23401;23402;23403;23404;23976;26070;26445;26446;26447;27077;27934;27935;28319	518;519;520;521;522;523	64;275;310;383;463;468	IPI00497112	IPI00497112	16	16	16	Cytochrome b-245, beta polypeptide (Chronic granulomatous disease)	cybb	Cytochrome b-245, beta polypeptide	Q7T2A7	1	16	16	16	16	16	16	37.7	64.474	565	33	1.5937e-62	37.7	88300000	88300000
538	376;4158;4662	406;4473;5028	911;10365;11717	1029;12698;14277			IPI00497153;IPI00933274	IPI00497153;IPI00933274	3;3	3;3	3;3	Succinate-CoA ligase, ADP-forming, beta subunit	sucla2	Succinate-CoA ligase, ADP-forming, beta subunit;50 kDa protein	Q6PBI0	2	3	3	3	3	3	3	9.7	50.03	466	3	1.2437e-10	9.7	8957900	8957900
539	44;7050	48;7654	94;95;17828	112;113;21742			IPI00497198;REV__IPI00769839	IPI00497198;REV__IPI00769839	2;1	2;1	2;1	Novel protein similar to vertebrate ribosomal protein L32 (RPL32);Zgc:136952;Serine/arginine-rich protein specific kinase 1	CH211-257F16.3-001;zgc:136952;CH211-163L21.1-001;srpk1	Zgc:136952;>IPI:IPI00769839.4|TREMBL:A8Y5S5;Q6PGU8|ENSEMBL:ENSDARP00000032398|REFSEQ:NP_955944|VEGA:OTTDARP00000020781 Tax_Id=7955 Gene_Symbol=srpk1 Serine/arginine-rich protein specific kinase 1	Q24JV1;A8Y5S5;Q6PGU8	2	2	2	2	2	2	2	14.8	15.813	135	3	0.0029018	14.8	13516000	13516000
540	2297;3683;6890	2477;3963;7486	5796;9147;17469;17470;17471	6943;11116;21327;21328;21329			IPI00629078;IPI00497199	IPI00629078;IPI00497199	3;3	3;3	3;3	Uncharacterized protein C17orf62 homolog	zgc:91940	Uncharacterized protein C17orf62 homolog;similar to Uncharacterized protein C17orf62 homolog	Q6DGA7	2	3	3	3	3	3	3	18.9	23.376	206	5	1.2502e-19	18.9	25369000	25369000
541	7630	8276	19353;19354;19355;19356	23585;23586;23587;23588;23589			IPI00497210	IPI00497210	1	1	1			similar to glutamate receptor, ionotropic, N-methyl D-aspartate-associated protein 1		1	1	1	1	1	1	1	9	33.111	300	4	4.7553e-21	9	4571000	4571000
542	1338;1829;1830;3008;3067;4625;5039;5164;5435;5819;6612;6623;7730;7884;9382;9412	1450;1973;1974;3238;3299;3300;4985;5429;5562;5847;5848;6285;7190;7202;8384;8553;10186;10221	3420;4615;4616;7455;7456;7590;7591;7592;11615;11616;12623;12624;12860;12861;12862;13531;13532;14562;16682;16709;16710;16711;19560;19561;19562;19563;19564;19956;19957;23779;23870	4161;4162;4163;4164;5537;5538;8944;8945;8946;9127;9128;9129;14160;14161;14162;15281;15282;15541;15542;15543;16440;16441;16442;17665;20157;20158;20196;20197;20198;20199;20200;23809;23810;23811;23812;23813;23814;23815;24260;24261;28673;28785	524;525;526;527	41;179;247;337	IPI00497243;IPI00876705;IPI00500653;IPI00920418;IPI00513033	IPI00497243	16;6;5;5;1	16;6;5;5;1	16;6;5;5;1	Zgc:65788;Zgc:65788 protein	zgc:65788	Zgc:65788	Q6P0K5;Q6PHU7;Q7ZV48	5	16	16	16	16	16	16	42.5	53.537	480	31	2.9522e-238	42.5	406340000	406340000
543	2795;3787;6566	3009;4080;7138	6961;9408;16534	8339;11418;19962			IPI00497294;IPI00844885	IPI00497294;IPI00844885	3;2	3;2	3;2	Zgc:92608;Zgc:162941 protein	lygl1;zgc:92608;zgc:162941	Zgc:92608;Zgc:162941 protein	Q6DH80;A3KP47	2	3	3	3	3	3	3	18.4	21.647	196	3	3.3891e-10	18.4	21778000	21778000
544	794;1080;2086;3745;3928;4325;4360;5028;5811;8053	866;1173;2260;4029;4230;4652;4690;5417;6273;6274;8737	1976;1977;2792;2793;5332;5333;9297;9724;9725;10788;10855;10856;10857;10858;12591;12592;14536;14537;14538;14539;14540;14541;14542;20354;20355;20356;20357;20358	2323;2324;3436;3437;6443;6444;11291;11776;11777;13163;13250;13251;13252;13253;13254;13255;15244;15245;17634;17635;17636;17637;17638;17639;17640;24728;24729;24730;24731;24732	452	198	IPI00497311;IPI00496229	IPI00497311;IPI00496229	10;5	10;5	5;1	Guanine nucleotide binding protein (G protein), alpha inhibiting activity polypeptide 1;Guanine nucleotide binding protein (G protein), alpha inhibiting activity polypeptide a	DKEY-27K7.1-001;gnai1;gnaia	Guanine nucleotide binding protein (G protein), alpha inhibiting activity polypeptide 1;Guanine nucleotide binding protein (G protein), alpha inhibiting activity polypeptide a	Q7T3D3;Q7ZW82	2	10	10	5	10	10	5	33.6	40.329	354	28	4.677e-128	33.6	161330000	161330000
545	1296;1756;2783;2822;2865;2966;3169;3445;3891;4065;4524;4525;5895;6415;6697;6702;6722;7605;7672;8608	1405;1406;1894;2997;3040;3084;3189;3407;3703;4190;4191;4370;4371;4864;4865;6385;6386;6979;7283;7288;7308;7309;8249;8321;9351	3313;3314;3315;4432;4433;4434;6920;6921;6922;6923;6924;6925;6926;6927;7038;7125;7126;7127;7128;7129;7130;7131;7132;7133;7134;7375;7816;7817;7818;7819;8468;9630;9631;9632;10124;10125;10126;10127;10128;10129;10130;10131;10132;10133;10134;11260;11261;14718;14719;16185;16856;16861;17051;17052;17053;19295;19441;19442;19443;19444;21939;21940	4039;4040;4041;5316;5317;5318;5319;8287;8288;8289;8290;8291;8292;8293;8294;8430;8521;8522;8523;8524;8525;8526;8527;8528;8529;8530;8531;8857;9393;9394;9395;9396;10175;11672;11673;11674;12426;12427;12428;12429;12430;12431;12432;12433;12434;12435;12436;13708;13709;17839;17840;19576;20348;20353;20781;20782;20783;23522;23678;23679;23680;23681;23682;23683;26594;26595	528;529;530;531;532;533	12;38;207;272;352;377	IPI00497388;IPI00516071;IPI00506249;IPI00508395;IPI00482319;IPI00919712;IPI00919917	IPI00497388	20;8;5;3;2;2;2	20;8;5;3;2;2;2	20;8;5;3;2;2;2	Creatine kinase, brain b;Brain-subtype creatine kinase;Creatine kinase, brain	ckbb;CH211-271J4.2-001;ckb	Creatine kinase, brain b	Q7ZU04;Q8AY63	7	20	20	20	20	20	20	60.1	42.883	381	62	8.0542e-167	60.1	309220000	309220000
546	6052	6586	15238	18518			IPI00497389	IPI00497389	1	1	1	UPF0568 protein C14orf166 homolog	zgc:56576	UPF0568 protein C14orf166 homolog	Q7ZUH1	1	1	1	1	1	1	1	4.1	27.857	242	1	9.8833e-06	4.1	1153400	1153400
547	3622	3891	8970;8971	10925;10926			IPI00497467	IPI00497467	1	1	1	Novel protein similar to vertebrate carbamoyl-phosphate synthetase 1, mitochondrial (CPS1)	DKEY-225D17.3-001	similar to carbamoyl-phosphate synthetase 1, mitochondrial	B0V186	1	1	1	1	1	1	1	0.7	168.03	1524	2	0.016218	0.7	285290	285290
548	5843	6315	14621	17730	534	574	IPI00497472	IPI00497472	1	1	1	Novel mcm domain containing protein	CH211-112M17.2-001;mcm9;mcmdc1;si:ch211-112m17.2	Novel mcm domain containing protein	Q5SPR9	1	1	1	1	1	1	1	1.1	73.282	660	1	0.045852	1.1	200130	200130	+
549	2077;2219;2744;2778;4002;4927;5817	2250;2397;2958;2992;4306;5308;6283	5299;5300;5301;5613;6835;6836;6837;6838;6839;6840;6914;6915;9920;9921;12342;12343;14560	6402;6403;6404;6744;8195;8196;8197;8198;8199;8200;8281;8282;12103;12104;14960;14961;17663			IPI00497482	IPI00497482	7	7	4	Zgc:77052	zgc:77052	Zgc:77052	Q6NYA1	1	7	7	4	7	7	4	23.6	34.248	309	17	9.5594e-34	23.6	96218000	96218000
550	225;607;1282;1628;1785;3062;6560;6577;6991;9324	245;664;1388;1759;1925;1926;3294;7132;7150;7591;10125	536;537;1537;3283;4174;4496;4497;4498;4499;4500;7577;7578;7579;16521;16522;16523;16566;16567;16568;17691;17692;23631	603;604;1757;4009;5027;5400;5401;5402;5403;5404;9111;9112;9113;19945;19946;19947;20004;20005;20006;21591;21592;21593;28496;28497	535;536	131;174	IPI00497552;IPI00934152	IPI00497552;IPI00934152	10;10	10;10	10;10	Si:dkey-222f8.3 protein;Si:dkey-222f8.3	si:dkey-222f8.3	Si:dkey-222f8.3 protein;33 kDa protein	A4VCG0;B3DK73	2	10	10	10	10	10	10	38.6	33.406	290	22	1.2704e-79	38.6	146920000	146920000
551	2764	2978	6876	8239			IPI00497575	IPI00497575	1	1	1	Zgc:112053;Novel protein similar to vertebrate 13kDa differentiation-associated protein (DAP13)	ndufa12;zgc:112053;DKEY-183C16.3-001;si:dkey-183c16.3	NADH dehydrogenase (ubiquinone) 1 alpha subcomplex, 12	Q498W6;Q5RH31	1	1	1	1	1	1	1	5.5	16.969	146	1	0.0013969	5.5	1931500	1931500
552	62;819;7799	66;892;8459	128;2025;19760	151;2375;24045			IPI00497597;IPI00492489	IPI00497597;IPI00492489	3;2	3;2	3;2	NHP2 non-histone chromosome protein 2-like 1 (S. cerevisiae);Zgc:56066;Zgc:56066 protein	nhp2l1;zgc:56066	NHP2 non-histone chromosome protein 2-like 1;Zgc:56066 protein	Q7ZV23;Q7ZU93	2	3	3	3	3	3	3	31.2	14.018	128	3	5.3663e-15	31.2	6045500	6045500
553	5892	6381;6382	14714;14715	17835;17836	537	1	IPI00497602	IPI00497602	1	1	1	UPF0727 protein C6orf115 homolog	si:dkey-34f16.3	UPF0727 protein C6orf115 homolog	Q6TGV7	1	1	1	1	1	1	1	19.8	8.9532	81	2	0.0046673	19.8	47700000	47700000
554	5098;5120;5947;6839;6957;7690;8689;8799;9084;9424	5491;5517;6463;6464;7432;7555;8340;9444;9559;9870;10233	12741;12742;12743;12787;14952;14953;14954;17361;17625;19482;19483;22127;22379;23070;23071;23886;23887;23888	15416;15417;15418;15462;18165;18166;18167;21199;21200;21521;23726;23727;26800;27100;27850;27851;28803;28804;28805	538	164	IPI00497676;IPI00505525	IPI00497676	10;2	10;2	10;2	Voltage-dependent anion channel 2	vdac2;DKEY-27M7.1-001;zgc:55795	Voltage-dependent anion channel 2	Q4JHL7;Q8AWD0	2	10	10	10	10	10	10	51.9	30.284	283	18	2.4183e-60	51.9	75272000	75272000
555	208;1180;2824;3023;3024;3177;6093;8008;8463	227;1278;3042;3254;3255;3415;6632;8686;9192	499;500;3041;7042;7043;7044;7500;7501;7502;7832;7833;7834;7835;15343;20247;20248;21544	562;563;3711;8435;8436;8437;8995;8996;8997;9409;9410;9411;9412;18643;24589;24590;26159;26160			IPI00497680	IPI00497680	9	9	9	60S acidic ribosomal protein P0;60S ribosomal protein L10E;Rplp0 protein	arp;rplp0	60S acidic ribosomal protein P0	Q9PV90;Q6P5K3;Q7ZUG3	1	9	9	9	9	9	9	42.3	34.753	319	17	1.7512e-76	42.3	75033000	75033000
556	4661;5373;6328;6329;8707	5027;5783;6883;6884;9463	11716;13418;15946;15947;22173;22174	14276;16316;19300;19301;26858;26859			IPI00497691	IPI00497691	5	5	5	Zgc:77235	zgc:77235	Zgc:77235	Q6P2M0	1	5	5	5	5	5	5	35.8	16.579	148	6	7.6734e-14	35.8	75549000	75549000
557	276;348;1066;1067;1126;2216;2832;3694;3993;4161;4413;4565;5325;5330;5588;5745;6113;6233;6911;8440;8967;9145;9160;9207	299;375;376;1159;1160;1221;2394;3051;3975;4297;4476;4746;4906;5735;5740;6011;6186;6652;6783;7508;9167;9745;9938;9955;10004	649;650;651;826;827;828;829;830;2758;2759;2760;2909;5609;5610;7060;9174;9175;9906;9907;9908;9909;10369;10370;10371;10982;10983;10984;11377;11378;13304;13317;13318;13319;13320;13896;13897;13898;14382;15381;15382;15383;15384;15718;17507;17508;21491;21492;21493;22784;22785;22786;23212;23213;23247;23248;23249;23250;23376;23377;23378;23379	728;729;730;731;921;922;923;924;925;3401;3402;3403;3564;6740;6741;8454;11144;11145;12085;12086;12087;12088;12089;12090;12091;12702;12703;12704;12705;13391;13392;13393;13846;13847;13848;16152;16170;16171;16172;16173;16174;16175;16176;16177;16178;16844;16845;16846;17470;17471;18683;18684;18685;18686;19055;19056;21369;21370;21371;21372;21373;26105;26106;26107;27537;27538;27539;27540;28009;28010;2801…	539;540	384;495	IPI00497707	IPI00497707	24	24	24	WD repeat domain 1	wdr1	WD repeat domain 1	Q6NY25;Q7ZVQ3	1	24	24	24	24	24	24	50.2	66.483	606	61	2.7599e-150	50.2	342040000	342040000
558	3130;8360	3367;9079	7730;21265	9303;25844			IPI00497743	IPI00497743	2	2	1	Zgc:65942	grap2b;zgc:65942	Zgc:65942	Q6PE32	1	2	2	1	2	2	1	8.8	28.639	249	2	6.3466e-05	8.8	2179500	2179500
559	936;2789;5021;8795	1020;3003;5409;9555	2305;6952;12577;22373	2707;8328;8329;15230;27094			IPI00497756;IPI00486274	IPI00497756	4;1	4;1	4;1	LMP2;Proteasome subunit beta type	LMP2;psmb9a;CH211-51F10.6-001;PSMB9A;psmb9a-001	Proteasome subunit beta type	O57333;Q9PUS3	2	4	4	4	4	4	4	18.8	23.432	218	4	1.5964e-11	18.8	6080400	6080400
560	4815;6115;7233	5193;6654;7850	12079;15386;18360	14677;18688;22423	541	384	IPI00497764;IPI00931197;IPI00896290;IPI00934691;IPI00817334	IPI00497764;IPI00931197;IPI00896290	3;3;3;1;1	3;3;3;1;1	3;3;3;1;1	SUMO-activating enzyme subunit 2;Ubiquitin-like 1-activating enzyme E1B	sae2;sae2b;si:ch211-149o7.1;uba2;uble1b;zgc:66354	Isoform 1 of SUMO-activating enzyme subunit 2;72 kDa protein;Isoform 2 of SUMO-activating enzyme subunit 2	Q7SXG4-1;Q7SXG4;Q7SXG4-2	5	3	3	3	3	3	3	10.5	71.793	650	3	1.5412e-90	10.5	5464800	5464800
561	5429	5841	13520	16428			IPI00497767	IPI00497767	1	1	1	Zgc:77262	zgc:77262	Zgc:77262	Q6P0G2	1	1	1	1	1	1	1	4.2	37.257	331	1	0.001114	4.2	5346200	5346200
562	2160;7210;8348;8349;8906;8907;8928	2335;7827;9066;9067;9679;9680;9703	5506;5507;18282;18283;18284;18285;21229;21230;21231;22656;22657;22658;22659;22696	6633;6634;22340;22341;22342;22343;22344;25794;25795;25796;25797;25798;25799;27401;27402;27403;27404;27405;27445			IPI00497774	IPI00497774	7	7	7	Peptidyl-prolyl cis-trans isomerase	ppial;PPIA-1	Peptidylprolyl isomerase A, like	Q6PC53;Q6TNR6	1	7	7	7	7	7	7	31.7	17.489	164	14	3.4367e-29	31.7	156040000	156040000
563	2267;3238;7490;7817	2446;3481;8126;8478	5697;7946;18980;19796;19797;19798	6837;9534;23144;24085;24086;24087			IPI00497811;IPI00508844;IPI00851229	IPI00497811;IPI00508844;IPI00851229	4;4;3	4;4;3	4;4;3	60S ribosomal protein L9;Rpl9 protein;Ribosomal protein L9	rpl9	60S ribosomal protein L9;Rpl9 protein;17 kDa protein	Q6DRM3;A7YY92;Q5BKV9;Q6YIR2	3	4	4	4	4	4	4	30.1	21.909	193	6	5.7853e-36	30.1	46375000	46375000
564	1594;1918;2021;3564;4141;4169;4284;5865;7142;7318;7364;7754;7996;8226;9228;9347;9413	1722;2073;2189;3830;4453;4485;4609;6346;6347;7750;7942;7943;7993;8412;8674;8935;10026;10148;10222	4099;4803;4804;4805;4806;5170;8840;8841;8842;8843;10326;10327;10328;10329;10380;10664;10665;10666;10667;10668;14670;14671;18104;18556;18557;18558;18673;19652;20209;20922;20923;20924;23425;23677;23678;23679;23871;23872;23873	4946;5738;5739;5740;5741;6235;10753;10754;10755;10756;12655;12656;12657;12658;12714;13025;13026;13027;13028;13029;17788;17789;22112;22646;22647;22648;22781;23929;24546;25462;25463;25464;28259;28544;28545;28546;28786;28787;28788	542;543	26;47	IPI00497855	IPI00497855	17	17	17	T-complex protein 1 subunit alpha;T-complex polypeptide 1	tcp1;Tcp1;TCP1	T-complex protein 1, alpha subunit	Q803P2;Q9I868;Q9PW74;Q9PW75;Q9PW76;Q9W792	1	17	17	17	17	17	17	36.9	60.204	558	39	1.3136e-175	36.9	105390000	105390000
565	4535	4876	11296	13747			IPI00497892;IPI00919570;IPI00618355;IPI00805663	IPI00497892;IPI00919570;IPI00618355;IPI00805663	1;1;1;1	1;1;1;1	1;1;1;1	Decapentaplegic and Vg-related 1 RNA-binding protein;IGF-II mRNA-binding protein 3;Insulin-like growth factor 2 mRNA-binding protein 3;Vg1 RNA-binding protein;VICKZ family member 3;LOC557028 protein	dvr1rbp;igf2bp3;vickz3;LOC557028	Insulin-like growth factor 2 mRNA-binding protein 3;Protein;hypothetical protein LOC557028;18 kDa protein	Q9PW80;A4FVL6	4	1	1	1	1	1	1	2.4	63.351	582	1	0.0069161	2.4	5616400	5616400
566	1211;3760;4255;4693;4910;6203;8485	1311;4047;4579;5059;5291;6747;9215	3097;9322;10585;11803;11804;12308;15595;21629	3769;11321;12941;14367;14368;14926;18924;26258			IPI00497953;IPI00864573	IPI00497953;IPI00864573	7;7	7;7	7;7	Proteasome (Prosome, macropain) 26S subunit, non-ATPase, 13;Proteasome 26S subunit, non-ATPase, 13;Proteasome 26S non-ATPase subunit 13	psmd13;PSMD13	Proteasome 26S subunit, non-ATPase, 13;Proteasome (Prosome, macropain) 26S subunit, non-ATPase, 13	A8WGP1;Q6TGV4;C5IG48;Q7ZU69	2	7	7	7	7	7	7	20.6	46.912	413	8	2.9211e-26	20.6	16513000	16513000
567	303;535;1300;1395;1956;2361;3944;4257;4258;4292;4502;5695;5727;5793;6309;6445;6509;7056;7249;7531;7707;8245;8446;8486	327;585;1410;1511;2115;2544;4247;4581;4582;4618;4839;4840;6131;6168;6250;6251;6863;7009;7078;7660;7661;7869;8169;8358;8956;9173;9216	711;712;1346;1347;1348;1349;1350;1351;1352;1353;1354;1355;3320;3547;4910;4911;4912;4913;5926;5927;5928;5929;9754;9755;10587;10588;10589;10590;10591;10683;10684;11186;11187;11188;11189;11190;11191;11192;11193;11194;14224;14319;14495;14496;14497;14498;14499;14500;15909;15910;15911;16235;16236;16237;16238;16239;16395;16396;16397;16398;17873;17874;17875;17876;17877;17878;17879;17880;17881;18387;18388…	795;796;1518;1519;1520;1521;1522;1523;1524;1525;1526;1527;4046;4300;5872;5873;5874;5875;7109;7110;7111;7112;11809;11810;12943;12944;12945;12946;12947;13044;13045;13046;13624;13625;13626;13627;13628;13629;13630;13631;13632;17231;17348;17592;17593;17594;17595;17596;17597;19252;19253;19254;19626;19627;19628;19629;19630;19814;19815;19816;19817;21815;21816;21817;21818;21819;21820;21821;21822;21823;218…	544;545;546;547	142;257;322;423	IPI00497986	IPI00497986	24	24	24	Novel protein similar to vertebrate procollagen-proline, 2-oxoglutarate 4-dioxygenase (Proline 4-hydroxylase), beta polypeptide (Protein disulfide isomerase; thyroid hormone binding protein p55) (P4HB)	DKEY-237I9.2-001	procollagen-proline, 2-oxoglutarate 4-dioxygenase (proline 4-hydroxylase), beta polypeptide	B0S564	1	24	24	24	24	24	24	46.6	56.633	509	94	2.8706e-226	46.6	440120000	440120000
568	2594;2759;3120;6323;6937;7090;7589;8727	2798;2973;3356;6877;7535;7696;8232;9483	6528;6529;6530;6871;7708;7709;15933;17567;17568;17950;17951;19268;22204;22205	7851;7852;7853;8234;9281;9282;19282;21437;21438;21905;21906;23495;26894;26895			IPI00498021;IPI00501493	IPI00498021;IPI00501493	8;8	7;7	7;7	Annexin A11a;Annexin 11a	anxa11a;DKEY-48N15.1-001;DKEY-48N15.1-002	Annexin A11a;Annexin A11a	B8A4V2;Q804G4;Q7T391	2	8	7	7	8	7	7	17.1	55.747	526	13	2.5377e-69	18.8	43823000	43823000
569	1644;3746;4660;4935;8329	1776;4030;5026;5316;9044	4197;9298;9299;9300;11714;11715;12373;21184;21185	5051;5052;11292;11293;11294;14274;14275;14994;25746;25747			IPI00498033;IPI00507767	IPI00498033;IPI00507767	5;3	5;3	5;3	Setb protein;Myeloid leukemia-associated SET translocation protein;SET translocation (Myeloid leukemia-associated) A	setb;SET;CH211-51H9.2-001;seta	Myeloid leukemia-associated SET translocation protein;SET translocation (Myeloid leukemia-associated) A	Q6NYZ1;Q6TGU0;Q7ZUY0	2	5	5	5	5	5	5	20.4	31.798	275	9	3.4277e-19	20.4	42422000	42422000
570	265;305;2012;2895;4335;4614;4945;5501;5879;5880;8487;8691;8963;9054;9438;9515	288;329;2180;3114;4662;4965;4966;5327;5328;5921;6362;6363;6364;9217;9446;9740;9838;10248;10326	631;714;5153;7196;10800;11581;11582;12403;12404;13725;14688;14689;14690;21631;22129;22778;22779;22982;23909;24052;24053	709;798;6216;8599;13176;14124;14125;15024;15025;16656;17808;17809;17810;26260;26802;26803;27530;27531;27746;28829;28991;28992	548;549;550;551;552;553;554	18;19;136;151;167;340;475	IPI00498056;IPI00817327;IPI00817506;IPI00511955	IPI00498056;IPI00817327;IPI00817506;IPI00511955	16;9;9;8	16;9;9;8	16;9;9;8	Serine hydroxymethyltransferase;Shmt1 protein	shmt1	Serine hydroxymethyltransferase;28 kDa protein;27 kDa protein;Shmt1 protein (Fragment)	Q2TL58;Q6NYR0;Q7SXN1;Q7ZU61	4	16	16	16	16	16	16	40.5	53.277	481	21	2.4695e-63	40.5	34835000	34835000
571	266;3688;5007;7436	289;3968;5395;8071	632;9153;9154;12546;18852	710;11122;11123;15196;22980			IPI00498091;IPI00919749;IPI00919983;IPI00862807	IPI00498091;IPI00919749;IPI00919983	4;3;3;1	4;3;3;1	3;2;2;0	Histone H2A	CH73-343M8.1;CH73-343M8.1-001;h2afy2;zgc:114051;CH73-343M8.1-002;CH73-343M8.1-003	Histone H2A;Histone H2A;Histone H2A	Q4V914;B8JN01;B8JN00	4	4	4	3	4	4	3	12	39.864	367	5	5.9204e-32	12	7880900	7880900
572	1940	2098	4887	5848			IPI00498164	IPI00498164	1	1	1	Novel protein (Zgc:77589);Solute carrier family 30 (Zinc transporter), member 1	DKEY-249P7.2-001;slc30a1	Solute carrier family 30 (Zinc transporter), member 1	Q6P3M0	1	1	1	1	1	1	1	2.4	53.916	498	1	0.0025115	2.4	86845	86845
573	360;370;1519;1747;2964;3289;4728;5193;5298;7242;8019	389;400;1641;1884;3187;3537;5100;5592;5704;7861;7862;8698	859;887;888;3887;3888;3889;4410;4411;4412;7371;7372;7373;8076;8077;8078;11896;12914;12915;12916;13231;13232;13233;13234;13235;18373;18374;18375;18376;20268;20269	956;992;993;4701;4702;4703;5293;5294;5295;8853;8854;8855;9674;9675;9676;14470;15599;15600;15601;16068;16069;16070;16071;16072;22436;22437;22438;22439;24623;24624	555;556;557	69;74;454	IPI00498165	IPI00498165	11	11	11	Citrate synthase, mitochondrial;Citrate synthase	cs;zgc:55507	Citrate synthase, mitochondrial	Q7ZVY5;B2GTW6	1	11	11	11	11	11	11	26.5	51.751	468	30	1.2129e-111	26.5	110370000	110370000
574	8522	9254	21713	26353			IPI00498167	IPI00498167	1	1	1	Small nuclear ribonucleoprotein polypeptides B and B1;SnRNP-associated protein	snrpb;zgc:77315	SnRNP-associated protein	Q9I9E5	1	1	1	1	1	1	1	3.3	24.463	239	1	0.0019878	3.3	2426400	2426400
575	146;482;635;2124;2956;4008;6159	159;521;693;2298;3179;4312;6699	370;1186;1187;1605;5419;7318;9931;9932;9933;15469;15470	427;428;1326;1327;1838;6540;8727;12116;12117;12118;18773;18774	558	168	IPI00498278;IPI00817949;IPI00650514	IPI00498278;IPI00817949	7;7;1	7;7;1	6;6;0	Non-POU domain containing, octamer-binding	CH211-202L3.1-001;nono;CH211-202L3.1-002	Non-POU domain containing, octamer-binding;Non-POU domain containing, octamer-binding	Q802Z5;A2BGU3	3	7	7	6	7	7	6	20	50.458	441	11	2.9035e-25	20	20816000	20816000
576	549;1665;4110;4166;7120;7376;7635	600;1801;4421;4482;7727;8005;8006;8281	1386;4231;10262;10377;18049;18693;18694;19365	1558;5090;12585;12586;12711;22053;22804;22805;23599	559	109	IPI00498284;IPI00932153	IPI00498284;IPI00932153	7;6	7;6	7;6	Fgg protein;Fibrinogen, gamma polypeptide	fgg	Fibrinogen, gamma polypeptide;33 kDa protein	A8E5P0;Q7ZVG7	2	7	7	7	7	7	7	21.1	48.832	431	8	5.9423e-34	21.1	5592700	5592700
577	3204;3250;5074	3446;3494;3495;5467	7893;7974;7975;12700	9475;9476;9562;9563;15370	560	67	IPI00498381	IPI00498381	3	3	3	Novel protein with a FKBP-type peptidyl-prolyl cis-trans isomerase domain (Zgc:73373);Zgc:73373	DKEY-95O9.1;DKEY-95O9.1-001;zgc:73373	Zgc:73373	Q6PBJ8	1	3	3	3	3	3	3	39.8	11.685	108	4	5.0877e-20	39.8	18385000	18385000
578	317	341	733;734	818;819			IPI00498398	IPI00498398	1	1	1	Suppression of tumorigenicity 13 (Colon carcinoma) (Hsp70 interacting protein)	st13	Suppression of tumorigenicity 13	Q6NX98	1	1	1	1	1	1	1	2.8	39.861	362	2	0.0032129	2.8	3500100	3500100
579	3044	3276	7535	9033			IPI00498424;IPI00628114	IPI00498424;IPI00628114	1;1	1;1	1;1	Zgc:92326;Zgc:92326 protein;Galactoside-binding soluble lectin 9;Novel protein similar to vertebrate galectins	zgc:92326;dZ122B7.2-001;dZ122B7.2-002	Zgc:92326;Novel protein similar to vertebrate galectins	Q502T4;Q6DHG3;Q6TLH6;Q7T119;Q7T118	2	1	1	1	1	1	1	3.4	36.131	320	1	0.00050958	3.4	878290	878290
580	246;2224;3227;4679	269;2402;3469;5045	586;5623;7928;11762;11763	663;664;6754;9516;14323;14324;14325			IPI00498441;IPI00934372	IPI00498441;IPI00934372	4;3	4;3	4;3	Ribose 5-phosphate isomerase A (Ribose 5-phosphate epimerase);Rpia protein	DKEY-12J14.1-001;rpia	Ribose 5-phosphate isomerase A;30 kDa protein	B8JI15;Q5U3H4;Q6NXA0	2	4	4	4	4	4	4	19.3	30.432	275	5	1.6772e-09	19.3	20252000	20252000
581	1497;1783;2144;2315;2348;2349;2454;2536;4942;5422;5506;5516;5542;5632;5851;5883;5939;6326;6530;7298;7594;8469;8495;8736;9294;9295	1618;1923;2319;2496;2497;2531;2532;2651;2652;2737;5323;5324;5834;5926;5937;5964;6057;6326;6327;6368;6449;6450;6881;7100;7922;8237;9199;9225;9492;9493;10095;10096	3829;4491;4492;4493;4494;5473;5474;5822;5823;5882;5883;5884;6190;6191;6394;6395;6396;6397;6398;12395;12396;13509;13510;13511;13512;13731;13732;13733;13750;13797;14036;14037;14635;14636;14637;14694;14911;14912;15944;16440;16441;18522;18523;18524;18525;18526;18527;18528;19273;19274;19275;19276;21556;21557;21644;22233;22234;22235;22236;22237;22238;22239;22240;22241;22242;23539;23540;23541	4636;5394;5395;5396;5397;5398;6598;6599;6970;6971;7032;7033;7034;7035;7417;7418;7692;7693;7694;7695;7696;15016;15017;16417;16418;16419;16420;16662;16663;16664;16681;16736;16999;17000;17745;17746;17747;17814;18090;18091;19298;19861;19862;22603;22604;22605;22606;22607;22608;22609;23500;23501;23502;23503;26172;26173;26274;26940;26941;26942;26943;26944;26945;26946;26947;26948;26949;26950;28379;28380;…	561;562;563;564;565;566;567;568;569	1;23;82;90;132;158;250;424;434	IPI00498442;IPI00617551;IPI00507554	IPI00498442	26;7;2	26;7;2	26;7;2	Gdi2 protein;GDP dissociation inhibitor 2;Novel protein (Zgc:55919)	DKEY-108D22.3;DKEY-108D22.3-001;gdi2;GDI2;zgc:55919	Novel protein	Q6TNT9;Q7ZVL9	3	26	26	26	26	26	26	76.6	50.586	448	68	2.0611e-257	76.6	270960000	270960000
582	1276;2111	1382;2285	3262;5384	3977;6504			IPI00498452;IPI00851362;IPI00493109	IPI00498452;IPI00851362;IPI00493109	2;2;1	2;2;1	2;2;1	Tmed9 protein;Transmembrane emp24 protein transport domain containing 9;Zgc:86755	DKEYP-110E4.4-001;tmed9;DKEYP-110E4.4-002;zgc:110394;tmed4;zgc:86755	Transmembrane emp24 protein transport domain containing 9;Transmembrane emp24 protein transport domain containing 9;Zgc:86755	Q561X2;Q6IQJ4;Q499A0;Q6IQH9	3	2	2	2	2	2	2	8.5	26.296	223	2	0.00039441	8.5	4814700	4814700
583	8492	9222	21640	26270			IPI00498482	IPI00498482	1	1	1	Homeodomain-only protein	hop;hopx	Homeodomain-only protein	Q8AYB8	1	1	1	1	1	1	1	10.4	8.5186	77	1	0.021119	10.4	950460	950460
584	1397;6635;8262	1513;7214;8973	3551;3552;16731;21013;21014	4304;4305;20220;25558;25559			IPI00817732;IPI00498499	IPI00817732;IPI00498499	3;3	3;3	3;3	Proteasome (Prosome, macropain) 26S subunit, ATPase, 3	psmc3	48 kDa protein;Proteasome (Prosome, macropain) 26S subunit, ATPase, 3	Q6IQL5	2	3	3	3	3	3	3	9.6	47.883	427	5	5.5528e-13	9.6	10520000	10520000
585	428;517;634;811;859;893;1356;1670;2820;3595;3772;4121;5562;6300;7015;7448;8026;8027;8106;8479;8613;8614;8902	465;564;565;692;884;934;971;1471;1806;3038;3862;3863;4063;4432;5985;6853;6854;7616;7617;8084;8707;8708;8801;9209;9356;9357;9675	1058;1059;1060;1061;1062;1063;1307;1308;1603;1604;2010;2137;2214;2215;2216;2217;3466;3467;3468;3469;3470;3471;4236;4237;4238;4239;4240;4241;4242;4243;4244;4245;4246;4247;4248;4249;7031;7032;7033;7034;7035;7036;8897;8898;8899;8900;8901;8902;8903;9351;9352;9353;9354;9355;9356;9357;9358;10277;10278;13828;13829;13830;13831;13832;15890;15891;15892;15893;17753;17754;17755;17756;17757;17758;17759;17760;…	1183;1184;1185;1186;1187;1188;1479;1480;1835;1836;1837;2358;2525;2607;2608;2609;2610;2611;4215;4216;4217;4218;4219;4220;4221;5095;5096;5097;5098;5099;5100;5101;5102;5103;5104;5105;5106;5107;5108;8421;8422;8423;8424;8425;8426;8427;8428;10810;10811;10812;10813;10814;10815;10816;11358;11359;11360;11361;11362;11363;11364;11365;11366;12602;12603;16768;16769;16770;16771;16772;19233;19234;19235;19236;21…	570;571;572;573	134;227;353;607	IPI00498510	IPI00498510	23	23	23	Tkt protein;Transketolase	DKEY-32E6.4-001;tkt;TKT	transketolase-like 2	Q6PHI8;Q7T2Q9	1	23	23	23	23	23	23	49.3	67.838	625	127	4.4139e-154	49.3	1195200000	1195200000
586	12;441;694;779;970;1082;1086;1133;1142;1231;1803;1854;1910;1974;2005;2417;3010;3311;3398;4034;4149;4235;4287;4955;5161;5320;6190;6874;7140;8141;8246	13;478;758;850;1056;1175;1179;1230;1239;1332;1944;2000;2065;2137;2171;2608;3240;3559;3654;4338;4463;4559;4612;5339;5558;5728;6733;7470;7748;8840;8957	27;1098;1745;1947;2454;2802;2803;2811;2812;2930;2931;2946;3127;3128;3129;4539;4660;4791;4965;5132;5133;6049;7463;7464;7465;8119;8332;8333;9986;9987;9988;10344;10540;10541;10542;10671;10672;10673;10674;12422;12423;12853;13289;13290;15547;17429;17430;18100;18101;20676;20983	32;1228;2066;2294;3026;3448;3449;3457;3458;3586;3587;3603;3801;3802;3803;5452;5583;5726;5931;6192;6193;6194;7241;8953;8954;8955;9726;9976;9977;12178;12179;12180;12674;12887;12888;12889;13032;13033;13034;13035;15043;15044;15534;16136;16137;18871;21278;21279;22107;22108;25158;25526			IPI00862577;IPI00498546;IPI00512158;IPI00832173;IPI00864603;IPI00866226	IPI00862577;IPI00498546	31;31;2;2;2;2	31;31;2;2;2;2	27;27;0;2;2;2	Novel protein similar to vertebrate spectrin, beta, non-erythrocytic 2 (SPTBN2)	DKEY-99P10.2-001	274 kDa protein;Novel protein similar to vertebrate spectrin, beta, non-erythrocytic 2	A2BFE3	6	31	31	27	31	31	27	18	274.19	2393	51	3.7843e-177	18	168000000	168000000
587	28	30	49	54			IPI00498603	IPI00498603	1	1	1	Novel protein similar to vertebrate myosin ID (MYO1D)	DKEYP-92C9.3-001;si:dkeyp-92c9.3	Novel protein similar to vertebrate myosin ID	Q1LWT1	1	1	1	1	1	1	1	1.3	114.3	998	1	0.0030174	1.3	1566800	1566800
588	892;1741;4618;5389;5820;8471	970;1878;4971;5800;6286;9201	2213;4402;11592;13442;14563;21559	2606;5284;14135;16344;17666;26175			IPI00498609	IPI00498609	6	6	6	Zgc:92027	zgc:92027	Zgc:92027	Q63ZW0	1	6	6	6	6	6	6	34.1	22.898	205	6	6.4619e-35	34.1	7918100	7918100
589	8188	8895	20831	25345			IPI00931837;IPI00498614;IPI00516035	IPI00931837;IPI00498614;IPI00516035	1;1;1	1;1;1	1;1;1	Novel protein (Zgc:86930);Nudix (Nucleoside diphosphate linked moiety X)-type motif 5	CH211-206K18.3-001;nudt5;OTTDARP00000010970;CH211-206K18.3-002;OTTDARP00000010971	Novel protein;24 kDa protein;Novel protein	Q6IQ66;Q5RHY3	3	1	1	1	1	1	1	7.4	24.01	217	1	0.00031175	7.4	1317500	1317500
590	3756;8093	4043;8786	9316;20497	11313;24890			IPI00498624	IPI00498624	2	2	2	Zgc:103654	zgc:103654	Zgc:103654	A8WGL5;Q5U3E7	1	2	2	2	2	2	2	9.5	32.404	296	2	2.5027e-08	9.5	7654600	7654600
591	719;782;2130;3574;3618;3625;3735;3820;4037;5102;6827;7055;7303;9117	783;853;2304;3840;3887;3894;4018;4114;4341;4342;5495;7418;7659;7927;9905	1795;1954;5425;8862;8863;8965;8966;8976;9281;9470;9991;9992;9993;9994;9995;12748;17323;17872;18537;23133;23134;23135	2121;2301;6546;10775;10776;10920;10921;10931;11275;11487;12183;12184;12185;12186;12187;15423;21153;21814;22625;22626;27924;27925;27926	574	170	IPI00498630	IPI00498630	14	14	14	Chaperonin containing TCP1, subunit 5 (Epsilon);TCP-1 epsilon	cct5;CCT5	TCP-1 epsilon	Q6NVI6	1	14	14	14	14	14	14	33.5	59.394	541	22	2.8726e-94	33.5	50346000	50346000
592	5858	6338;6339	14661;14662;14663	17779;17780;17781	575	59	IPI00833505;IPI00498696	IPI00833505;IPI00498696	1;1	1;1	1;1	Novel protein similar to H.sapiens MGST1, microsomal glutathione S-transferase 1 (MGST1, zgc:92357);Zgc:92357	DKEY-8M7.1;DKEY-8M7.1-001;zgc:92357	Novel protein similar to H.sapiens MGST1, microsomal glutathione S-transferase 1;Zgc:92357	B0R1E9;Q6GMM2	2	1	1	1	1	1	1	6.6	17.313	152	3	0.0066712	6.6	7822800	7822800
593	1667;3796;5976;8605	1803;4089;6505;9347	4233;9422;15018;21932;21933	5092;11438;18240;26587;26588			IPI00498781	IPI00498781	4	4	4	Apurinic/apyrimidinic endonuclease 1;Apex1 protein;Novel protein (Zgc:66204);APEX nuclease (Multifunctional DNA repair enzyme) 1	apex1;apex1a;apex1b;CH211-214J24.12;CH211-214J24.12-001;zgc:66204	Apurinic/apyrimidinic endonuclease 1	A0MTA1;Q4V955;Q5RHZ7;Q7SXL6	1	4	4	4	4	4	4	20.6	34.896	310	5	5.0696e-25	20.6	12611000	12611000
594	2565;3386	2767;3641	6459;8289	7761;9926			IPI00498815	IPI00498815	2	2	2	STT3, subunit of the oligosaccharyltransferase complex, homolog B (S. cerevisiae)	stt3b;zgc:56494	STT3, subunit of the oligosaccharyltransferase complex, homolog B	Q7ZTH5	1	2	2	2	2	2	2	3.1	91.287	805	2	3.3277e-07	3.1	4225500	4225500
595	6893;9335	7489;10136	17476;23654	21335;28521			IPI00498841;IPI00931710;IPI00607312;IPI00654494;IPI00923195;IPI00630847;IPI00632706	IPI00498841;IPI00931710;IPI00607312;IPI00654494;IPI00923195;IPI00630847;IPI00632706	2;2;2;2;2;1;1	2;2;2;2;2;1;1	2;2;2;2;2;1;1	Zgc:101684;Probable thiopurine S-methyltransferase;Novel protein (Zgc:109981);Zgc:109981	zgc:101684;tpmt;zgc:109981;CH73-345A19.2;CH73-345A19.2-001	Zgc:101684;28 kDa protein;Probable thiopurine S-methyltransferase;26 kDa protein;thiopurine S-methyltransferase;10 kDa protein;Zgc:109981	Q5XJQ2;Q504A5;B8JKP3;Q6DGV9	7	2	2	2	2	2	2	8.9	27.667	246	2	3.0346e-15	8.9	3097200	3097200
596	947;1698;2386;3559;4365;6778;7882	1031;1834;2577;3825;4695;7367;8551	2319;2320;4313;5987;5988;5989;5990;5991;8832;10870;10871;17185;19953	2721;2722;2723;5179;7174;7175;7176;7177;7178;10745;13268;13269;20966;24257			IPI00498885	IPI00498885	7	3	3	Si:dkey-16k6.1 protein;Novel protein similar to human and mouse capping protein (Actin filament) muscle Z-line, alpha (CAPZA, zgc:101755);Si:dkey-16k6.1	capza1b;si:dkey-16k6.1;zgc:101755;DKEY-16K6.1;DKEY-16K6.1-001	Si:dkey-16k6.1 protein	Q6NWD6;Q6ZM50	1	7	3	3	7	3	3	17.1	32.727	286	8	8.9163e-65	30.1	59366000	59366000
597	781;1293;1389;1851;3899;5787;6147;7538;7539;8601;9165;9332;9357	852;1401;1504;1505;1997;4199;6241;6242;6687;8176;8177;8178;9342;9960;10133;10159	1950;1951;1952;1953;3308;3531;3532;3533;3534;3535;3536;4655;4656;9647;9648;14479;14480;14481;15449;15450;19114;19115;19116;19117;21919;21920;21921;23261;23262;23649;23650;23710	2297;2298;2299;2300;4034;4284;4285;4286;4287;4288;4289;5578;5579;11689;11690;17574;17575;17576;18753;18754;23303;23304;23305;23306;26573;26574;26575;28063;28064;28516;28517;28579;28580	576;577	1;218	IPI00498898;IPI00932921;IPI00482129;IPI00772265	IPI00498898;IPI00932921	13;12;4;4	5;5;1;1	3;3;0;0	14-3-3 protein beta/alpha-2	ywhab;ywhab2;ywhaba;zgc:64092	14-3-3 protein beta/alpha-2;27 kDa protein	Q7T356	4	13	5	3	13	5	3	20.7	27.392	242	9	4.2477e-141	53.3	71045000	71045000
598	4186;9396	4503;10203	10411;10412;23830	12747;12748;28735			IPI00498908;IPI00899260	IPI00498908;IPI00899260	2;1	2;1	2;1	eIF-3 p25;Eukaryotic translation initiation factor 3 subunit 12;Eukaryotic translation initiation factor 3 subunit K	eif3k;eif3s12;zgc:110726	Eukaryotic translation initiation factor 3 subunit K;similar to eukaryotic translation initiation factor 3, subunit 12, partial	Q567V6	2	2	2	2	2	2	2	11.9	25.427	219	3	1.5395e-11	11.9	10493000	10493000
599	2502;2756;3932;4311;7569	2702;2970;4234;4638;8211	6323;6863;6864;9734;10751;19198	7614;8226;8227;11786;13121;23411			IPI00498988	IPI00498988	5	5	5	Glyoxalase 1	DKEYP-2E4.9-001;glo1	Glyoxalase 1	Q6P696	1	5	5	5	5	5	5	31.1	20.301	180	6	1.1743e-13	31.1	52270000	52270000
600	3295;6561;6894;7818;9348	3543;7133;7490;8479;10149	8090;16524;16525;17477;19799;23680	9688;19948;19949;21336;24088;28547			IPI00499007	IPI00499007	5	4	4	Zgc:114066	zgc:114066	Zgc:114066	Q4V902	1	5	4	4	5	4	4	7.8	60.6	538	4	4.0764e-12	9.3	3237800	3237800
601	1013;1069;1113;2663;4900;5312;5751;6489;6568;6873	1101;1162;1207;1208;2870;5280;5281;5720;6192;7057;7140;7141;7469	2587;2762;2763;2888;2889;2890;2891;6674;6675;12289;12290;12291;13272;13273;13274;14394;14395;16356;16357;16537;16538;16539;16540;17427;17428	3188;3405;3406;3543;3544;3545;3546;8008;8009;14907;14908;14909;16111;16112;16113;17483;17484;19774;19775;19965;19966;19967;19968;21276;21277	578;579;580	84;89;126	IPI00499039;IPI00631354	IPI00499039	10;1	10;1	10;1	Transgelin;Tagln2 protein;Transgelin 2	TAGLN;tagln2	Transgelin	Q6TGT5;Q803W9	2	10	10	10	10	10	10	59.7	22.449	201	25	2.654e-98	59.7	158620000	158620000
602	2173;5268;6454;9286	2349;5670;7020;10087	5527;5528;13098;13099;16258;23524;23525	6656;6657;15827;15828;15829;19649;28364;28365			IPI00499049;IPI00511527;IPI00484834;IPI00919945	IPI00499049;IPI00511527;IPI00484834	4;4;3;1	4;4;3;1	1;1;1;0	RAB5C, member RAS oncogene family;RAB5A, member RAS oncogene family like;Rab5a protein;RAB5A, member RAS oncogene family	rab5c;rab5ab;rab5al;CH211-1J13.1-001;rab5a;rab5aa	RAB5C, member RAS oncogene family;RAB5A, member RAS oncogene family like;Rab5a protein	Q7ZVP2;Q7ZUG4;Q7ZUW5	4	4	4	1	4	4	1	20.8	23.642	221	7	1.819e-11	20.8	18622000	18622000
603	2390;2928;4481;6983;8597;9425	2581;3150;4815;7582;9338;10234	5998;7276;11103;17675;21903;23889	7185;8685;13518;13519;21573;26556;28806			IPI00499072;IPI00895697;IPI00851776	IPI00499072;IPI00895697	6;5;2	6;5;2	6;5;2	Eftud2 protein	eftud2;zgc:66214	Eftud2 protein;Eftud2 protein	A8WFS1;Q803Q6;Q7SXL2	3	6	6	6	6	6	6	6.7	109.29	973	6	8.3491e-13	6.7	7200000	7200000
604	459;5878;8299;8375	496;6361;9013;9098	1132;14686;14687;21113;21295	1266;17806;17807;25662;25878			IPI00499105	IPI00499105	4	4	4	60S ribosomal protein L24	rpl24	60S ribosomal protein L24	Q8JGR4	1	4	4	4	4	4	4	21	17.869	157	5	7.6225e-12	21	10708000	10708000
605	5175;7705;8018;8264	5573;8355;8356;8697;8975	12883;12884;12885;19513;19514;19515;19516;19517;20267;21026	15564;15565;15566;23758;23759;23760;23761;23762;24621;24622;25572	581	89	IPI00499145	IPI00499145	4	4	4	CDNA, clone cssl:d0147	sc:d147;si:ch211-264f5.2	CDNA, clone cssl:d0147	A4JYJ6	1	4	4	4	4	4	4	17.4	45.106	409	10	2.0161e-51	17.4	13126000	13126000
606	1708;1709;2429;6419;7401;7402;9433	1844;1845;2621;2622;6983;8035;8036;10243	4333;4334;4335;4336;6079;6080;6081;6082;6083;6084;6085;6086;6087;6088;6089;6090;6091;6092;6093;6094;6095;6096;6097;6098;6099;6100;6101;6102;6103;6104;6105;6106;16189;18749;18750;18751;18752;18753;18754;18755;18756;18757;23900;23901;23902	5200;5201;5202;5203;5204;7276;7277;7278;7279;7280;7281;7282;7283;7284;7285;7286;7287;7288;7289;7290;7291;7292;7293;7294;7295;7296;7297;7298;7299;7300;7301;7302;7303;7304;7305;7306;7307;7308;7309;7310;7311;7312;7313;7314;7315;7316;7317;19580;22867;22868;22869;22870;22871;22872;22873;22874;22875;22876;22877;22878;28818;28819;28820;28821	582	91	IPI00499191;IPI00836039	IPI00499191;IPI00836039	7;6	7;6	1;1	Histone H3.2;Zgc:158701 protein;Histone H3	si:dkeyp-46h3.6;zgc:113984;zgc:158629;zgc:158701	Histone H3.2;similar to His3:CG31613 CG31613-PA isoform 1	Q4QRF4;A2VD44;A2VD45;A8E503	2	7	7	1	7	7	1	44.1	15.388	136	45	4.1769e-76	44.1	1019300000	1019300000
607	4457	4791	11063;11064	13473;13474			IPI00499213	IPI00499213	1	1	1	NADH dehydrogenase (Ubiquinone) 1 alpha subcomplex, 10	CH211-219A4.1-001;ndufa10	NADH dehydrogenase (Ubiquinone) 1 alpha subcomplex, 10	B0UYL0;Q6IQS0;Q6PBM0	1	1	1	1	1	1	1	6.2	40.336	355	2	1.3246e-09	6.2	7155300	7155300
608	4418;4613;5813;6055	4752;4964;6277;6589;6590	10993;10994;10995;10996;11580;14545;15245;15246;15247	13403;13404;13405;13406;14123;17644;18526;18527;18528	583	167	IPI00499224	IPI00499224	4	4	4	Rho-class glutathione S-transferase;Gstr1 protein;Novel protein similar to glutathione S-transferase family	gstR2;gstR3;DKEY-263H23.6-001;gstr1;gstR1;tfa	Rho-class glutathione S-transferase	A2V6B1;A2V6B2;Q1L907	1	4	4	4	4	4	4	23	26.408	226	9	5.1656e-68	23	32468000	32468000
609	5066	5457	12680	15348			IPI00499311	IPI00499311	1	1	1	Zgc:101832	zgc:101832	Zgc:101832	Q5U3P3	1	1	1	1	1	1	1	18.7	10.421	91	1	2.0254e-07	18.7	2026900	2026900
610	11;216;238;561;887;1537;1538;2139;2654;2678;2877;3109;3110;3223;3877;4482;5437;5538;6434;6641;6685;8672;8869;8918	12;235;259;260;261;613;965;1662;1663;2313;2860;2885;3096;3344;3345;3465;4175;4816;5850;5959;6998;7221;7269;7270;7271;9424;9425;9634;9635;9691	24;25;26;515;567;568;569;570;571;572;573;574;575;1403;1404;1405;2206;2207;2208;3943;3944;3945;3946;3947;3948;3949;5449;5450;6657;6658;6659;6660;6661;6662;6697;6698;7170;7680;7681;7682;7683;7684;7921;7922;7923;7924;9595;9596;9597;9598;9599;11104;11105;13534;13535;13536;13786;13787;13788;13789;13790;13791;13792;16217;16739;16822;16823;16824;16825;16826;16827;16828;16829;16830;16831;16832;16833;1683…	29;30;31;579;641;642;643;644;645;646;647;648;649;650;1577;1578;1579;2598;2599;2600;4762;4763;4764;4765;4766;4767;4768;4769;6572;6573;7989;7990;7991;7992;7993;7994;8033;8034;8569;9238;9239;9240;9241;9242;9507;9508;9509;9510;9511;9512;11629;11630;11631;11632;11633;11634;11635;11636;11637;11638;11639;13520;13521;13522;16444;16445;16446;16725;16726;16727;16728;16729;16730;16731;19608;20228;20313;2031…	584;585;586;587;588;589	151;286;293;332;496;527	IPI00499318	IPI00499318	24	3	3	Pyruvate kinase	pkm2a	Pyruvate kinase	Q6NXD1	1	24	3	3	24	3	3	8.3	58.701	533	6	1.4603e-196	47.8	39129000	39129000
611	8782	9542	22345	27064			IPI00499333;IPI00920381	IPI00499333;IPI00920381	1;1	1;1	1;1	LOC100007906 protein	LOC100007906;parp2	similar to poly (ADP-ribose) polymerase family, member 2;Protein	A5PLJ8	2	1	1	1	1	1	1	1.8	73.127	649	1	5.9625e-05	1.8	1269600	1269600
612	2479;3508;3966;5548;7462	2678;3773;4269;5970;8098	6269;6270;8732;9793;13804;18928	7538;7539;10639;11848;16743;23089			IPI00499368;IPI00774300;IPI00613432;IPI00650731;IPI00866134;IPI00650866;IPI00650378;IPI00506266;IPI00510290	IPI00499368;IPI00774300	5;4;1;1;1;1;1;1;1	4;3;1;1;1;1;1;1;1	4;3;1;1;1;1;1;1;1	Reticulon 3;Reticulon 3-a1;Reticulon 3-a2	rtn3;rtn3-001	Reticulon 3-a1;Reticulon 3-a2	Q7ZUD6;Q4G5W3	9	5	4	4	5	4	4	13.6	24.495	221	5	1.8022e-14	19	82404000	82404000
613	7814	8475	19792	24081			IPI00615838;IPI00499447;IPI00911389;IPI00929991	IPI00615838;IPI00499447;IPI00911389;IPI00929991	1;1;1;1	1;1;1;1	1;1;1;1	Signal transducer and activator of transcription 6;Signal transducer and activator of transcription 6, interleukin-4 induced;Stat7 protein	stat6;Stat7	87 kDa protein;Signal transducer and activator of transcription 6, interleukin-4 induced;similar to STAT6;Stat7 protein	B3DGV1;C0SPC9	4	1	1	1	1	1	1	1.4	87.014	760	1	0.022477	1.4	418970	418970
614	2557;2803;2804;7922;8530;9440	2759;3019;3020;8596;9263;10250	6438;6978;6979;20049;20050;21733;23913	7739;8357;8358;24358;24359;26374;28833			IPI00632982;IPI00499529;IPI00919683;IPI00920048;IPI00919840;IPI00855618;IPI00498014;IPI00486150	IPI00632982;IPI00499529;IPI00919683;IPI00920048;IPI00919840	6;6;5;4;4;2;1;1	6;6;5;4;4;2;1;1	6;6;5;4;4;2;1;1	Casein kinase 2 alpha 1;Casein kinase 2 alpha subunit;Zgc:86598	ck2a1;CH211-133N4.5-001;zgc:86598	Casein kinase 2 alpha 1;Zgc:86598;28 kDa protein;17 kDa protein;17 kDa protein	Q803N7;Q91397;Q6IQV0	8	6	6	6	6	6	6	19.5	45.607	395	7	2.3365e-62	19.5	46359000	46359000
615	211	230	506	569			IPI00499560	IPI00499560	1	1	1	Uroporphyrinogen decarboxylase	urod;CH73-38P6.2-001	Uroporphyrinogen decarboxylase	Q9PTS2;B8JM98;Q32PL0;Q568V5	1	1	1	1	1	1	1	6	41.644	369	1	8.0663e-05	6	1221600	1221600
616	756;1002;1132;2696;3507;5666;6097;6358;8372;9408	823;1088;1229;2905;3772;6097;6636;6917;9095;10216	1891;1892;1893;1894;2563;2927;2928;2929;6754;6755;6756;6757;8728;8729;8730;8731;14123;14124;14125;15349;15999;21288;21289;23845	2236;2237;2238;2239;3160;3583;3584;3585;8108;8109;8110;8111;8112;8113;10634;10635;10636;10637;10638;17094;17095;17096;18649;18650;19358;25870;25871;25872;28752			IPI00499593;IPI00496710	IPI00499593	10;1	10;1	10;1	Zgc:162944 protein;Novel protein (Zgc:162944)	zgc:162944;DKEY-57A22.8;DKEY-57A22.8-001	Zgc:162944 protein	A4IGF7;B0UYN4	2	10	10	10	10	10	10	54.5	24.07	224	24	4.9273e-52	54.5	284770000	284770000
617	1235;1833;4423;5580;7080	1336;1977;4757;6003;7686	3138;4622;11004;13877;17935	3812;5544;13414;16825;21884			IPI00499597	IPI00499597	5	1	1	Anp32b protein	anp32b	acidic (leucine-rich) nuclear phosphoprotein 32 family, member B	Q6P034	1	5	1	1	5	1	1	6.2	29.473	259	1	7.3655e-48	22	11800000	11800000
618	1598;2853	1727;3072	4106;7097	4953;8491			IPI00502546;IPI00882908;IPI00845897;IPI00499631;IPI00650868;IPI00858906;IPI00900044;IPI00513287;IPI00502331;IPI00491949;IPI00860611;IPI00631492;IPI00845939;IPI00932588;IPI00484893;IPI00865537	IPI00502546;IPI00882908;IPI00845897;IPI00499631;IPI00650868;IPI00858906;IPI00900044;IPI00513287;IPI00502331;IPI00491949;IPI00860611;IPI00631492;IPI00845939;IPI00932588;IPI00484893;IPI00865537	2;2;2;2;2;2;1;1;1;1;1;1;1;1;1;1	2;2;2;2;2;2;1;1;1;1;1;1;1;1;1;1	2;2;2;2;2;2;1;1;1;1;1;1;1;1;1;1	Novel protein (Zgc:64115);Zgc:64115 protein;cDNA, clone cssl:d0754;Zgc:64115;Novel protein (Zgc:111893);Zgc:136614 protein;Zgc:111893;Novel protein;SI:dZ63M10.3 (Novel MHC class I antigen);SI:dZ63M10.1 (Novel MHC class I antigen);MHC class I antigen;Mhc1ze protein;Major histocompatibility complex class I ZE gene;LOC571647 protein;Zgc:162351 protein;SI:dZ63M10.2 (Novel MHC class I antigen)	CH211-287J19.4;CH211-287J19.4-001;zgc:64115;CH211-287J19.5;CH211-287J19.5-001;zgc:136614;zgc:111893;CH211-287J19.6-001;SI:dZ63M10.3;SI:dZ63M10.1;dare-ZE*1401;hla-ze;mhc1ze;dare-ZE*1301;dare-ZE*1201;dare-ZE*1001;dare-ZE*0801;dare-ZE*0601;dare-ZE*0501;dare-ZE*0101;LOC571647;dare-ZE*0401;zgc:162351;SI:dZ63M10.2	Zgc:64115 protein;Zgc:136614 protein;Zgc:111893;Novel protein;SI:dZ63M10.1;22 kDa protein;similar to MHC class I antigen;Major histocompatibility complex class I ZE gene;similar to H-2 class I histocompatibility antigen, Q10 alpha chain;LOC571647 protein;s	A8E7F4;B0CM10;Q7T345;A4FUM4;Q498X1;A8E7F2;Q7YP14;Q7YP16;Q8MHA5;Q8MHA6;Q8MHA7;Q8MHA9;Q8MHB1;Q8MHB3;Q8MHB4;Q6DFZ4;Q6P3G6;Q8MHB8;A7MBX5;Q8MHB5;A4QN65;Q7YP15	16	2	2	2	2	2	2	4.5	45.327	398	2	0.00016554	4.5	1882200	1882200
619	3253	3499	7982;7983	9570;9571			IPI00817827;IPI00499672	IPI00817827;IPI00499672	1;1	1;1	1;1	Slc4a1 protein;Solute carrier family 4, anion exchanger, member 1;Novel solute carrier protein;Erythroid band 3 anion exchanger 1;Band 3 anion exchange protein	slc4a1;dZ180G5.1-001;ae1	Solute carrier family 4, anion exchanger, member 1;Erythroid band 3 anion exchanger 1	A4QN38;A7MD95;B3DKQ1;Q08CS0;Q567M0;Q8JFT9;Q7ZZJ7;Q7ZZV6	2	1	1	1	1	1	1	1.1	101.41	905	2	0.019618	1.1	3680700	3680700
620	84;4279;5713;8382	88;4604;6154;9106	161;162;10654;10655;14290;21323	187;188;13015;13016;17310;25908			IPI00499674;IPI00608762;IPI00934910;IPI00499926;IPI00834241;IPI00512835;IPI00934463	IPI00499674;IPI00608762;IPI00934910	4;2;2;1;1;1;1	4;2;2;1;1;1;1	3;1;1;0;0;0;0	Serpin peptidase inhibitor, clade A (Alpha-1 antiproteinase, antitrypsin), member 7;LOC564060 protein	serpina7;zgc:103617;LOC564060	Serpin peptidase inhibitor, clade A (Alpha-1 antiproteinase, antitrypsin), member 7;LOC564060 protein;43 kDa protein	Q5XJ64;A8E5C1;A8E5C2	7	4	4	3	4	4	3	11.6	42.899	372	6	1.5641e-19	11.6	6577700	6577700
621	956;3297;3630;3849;4252;4812;5068;6078;8256;8322	1040;3545;3899;3900;4143;4576;5190;5459;6617;8967;9036	2342;8092;8093;8984;8985;8986;9522;9523;10580;10581;12072;12073;12074;12682;15301;20999;21166	2752;9690;9691;10939;10940;10941;11549;11550;12936;12937;14670;14671;14672;15350;15351;18591;25543;25727	590	59	IPI00499741	IPI00499741	10	10	10	Asparagine synthetase	asns;DKEY-202E17.5-001	Asparagine synthetase	A3KQK2;Q6NXD4;Q7ZTW9	1	10	10	10	10	10	10	23	64.034	560	17	1.3869e-51	23	46128000	46128000
622	2305;2313;3902;4469;4780;6017;6032	2485;2494;4202;4803;5154;6549;6566	5806;5807;5819;5820;9655;9656;11081;11082;11994;15120;15121;15175	6953;6954;6955;6967;6968;11697;11698;13492;13493;14587;18355;18356;18431			IPI00499748;IPI00920208;IPI00497484	IPI00499748;IPI00920208	7;6;1	7;6;1	7;6;1	Glutathione peroxidase	DKEY-51M8.1-001;gpx1;gpx1a;DKEY-51M8.1-002	glutathione peroxidase 1;Glutathione peroxidase	Q5XJ48;Q802G3;B0V1T0	3	7	7	7	7	7	7	44	21.717	191	12	2.9379e-26	44	87354000	87354000
623	989;3532;3533;4049;4396;4585;5832;5833;6172;6460	1075;3798;3799;4354;4729;4929;6300;6301;6302;6713;7027;7028	2524;2525;2526;8780;8781;10048;10049;10050;10051;10942;10943;11471;14596;14597;14598;14599;14600;15497;15498;16291;16292	3120;3121;3122;10688;10689;12273;12274;12275;12276;13351;13352;13960;17705;17706;17707;17708;17709;18804;18805;19694;19695	591;592	110;134	IPI00554402;IPI00499807;IPI00513339;IPI00920071;IPI00486541;IPI00500989;IPI00933652	IPI00554402;IPI00499807;IPI00513339;IPI00920071;IPI00486541;IPI00500989;IPI00933652	10;10;10;10;8;8;8	4;4;4;4;3;3;3	4;4;4;4;3;3;3	ADP-ribosylation factor 3b;Novel protein similar to human ADP-ribosylation factor 1 (ARF1);ADP-ribosylation factor 2;ADP-ribosylation factor 1;ADP-ribosylation factor 1 like;Arf1l protein;ADP-ribosylation factor 3a	arf3b;dZ202L16.1-001;arf2;arf1l;arf3a;arf1	ADP-ribosylation factor 3b;ADP-ribosylation factor 2;Arf1l protein;16 kDa protein;ADP-ribosylation factor 3a;ADP-ribosylation factor 1;21 kDa protein	Q78AP9;Q6NYD8;Q7ZUA0;Q7ZUZ7;Q6DHP3;Q803D1	7	10	4	4	10	4	4	26	20.601	181	9	4.6298e-88	55.8	68901000	68901000
624	4031;4080	4335;4386	9983;10176	12175;12486			IPI00499841	IPI00499841	2	2	2	Novel protein similar to H.sapiens STK38, serine/threonine kinase 38 (STK38, zgc:55572);Zgc:55572	DKEY-48J7.4;DKEY-48J7.4-001;zgc:55572	Zgc:55572	Q803L5	1	2	2	2	2	2	2	4.3	54.379	468	2	1.9264e-05	4.3	1926100	1926100
625	5323;6059	5732;5733;6594	13300;13301;15251	16147;16148;18532	593	85	IPI00499854;IPI00886603	IPI00499854;IPI00886603	2;1	2;1	2;1	Selenoprotein W, 1;Selenoprotein W1;Selenoprotein W	sepw1	selenoprotein W, 1;Selenoprotein W	Q802G9;Q568W0	2	2	2	2	2	2	2	25.3	9.9123	87	3	1.9934e-06	25.3	6808900	6808900
626	2255;6247;6317;6747;7169;8569;9383	2433;6798;6871;7335;7782;9309;10187	5678;15768;15925;17098;18175;18176;18177;21852;21853;23780	6816;19106;19274;20830;22197;22198;22199;26503;26504;26505;28674			IPI00499892	IPI00499892	7	7	7	Ribosomal protein L15	DKEY-126A1.2;DKEY-126A1.2-001;rpl15;zgc:92114	Ribosomal protein L15	Q6DHS3	1	7	7	7	7	7	7	27.5	24.064	204	10	1.3265e-12	27.5	90171000	90171000
627	366;1549;8342	395;1675;9059;9060	874;3977;3978;21216;21217	977;4803;4804;25779;25780	458	144	IPI00499941;IPI00488248;IPI00923343	IPI00499941;IPI00488248	3;2;1	1;1;1	1;1;1	Novel protein similar to vertebrate myosin, light chain 6, alkali, smooth muscle and non-muscle (MYL6, zgc:77231);Zgc:77231;Fast skeletal muscle myosin light polypeptide 3;Mylz3 protein;Myosin, light polypeptide 3, skeletal muscle;Fast skeletal myosin light chain 3	DKEY-225D17.1;DKEY-225D17.1-001;zgc:77231;DKEY-197A6.5-001;mylz3	Zgc:77231;Myosin, light polypeptide 3, skeletal muscle	Q6P0G6;Q9I8U7;Q9IB40	3	3	1	1	3	1	1	4.7	20.932	190	1	8.6331e-07	17.4	74111	74111
628	456;457;795;796;2612;2613;3146;4740;4741;7621	493;494;867;868;2817;2818;3384;5112;5113;5114;8266;8267	1129;1130;1978;1979;6574;6575;7780;11918;11919;11920;19333;19334;19335	1263;1264;2325;2326;7901;7902;9355;14495;14496;14497;23564;23565;23566	594	179	IPI00499999	IPI00499999	10	10	10	Pleckstrin	plek	Pleckstrin	Q6P7E2	1	10	10	10	10	10	10	27.6	40.194	352	13	1.6094e-61	27.6	84205000	84205000
629	6282;9220	6835;10018	15855;23407;23408	19197;28240;28241			IPI00500002;IPI00920114;IPI00931772	IPI00500002;IPI00920114;IPI00931772	2;2;2	2;2;2	2;2;2	Small nuclear ribonucleoprotein D1;Small nuclear ribonucleoprotein D1 polypeptide;Snrpd1 protein	CH211-149A19.7-001;snprd1;snrpd1;CH211-149A19.7-002;snrnpd1	Snrpd1 protein;Small nuclear ribonucleoprotein D1 polypeptide;Small nuclear ribonucleoprotein D1	Q8JHH1;B8JKY9;A4VAK3	3	2	2	2	2	2	2	27.7	13.283	119	3	1.0885e-14	27.7	18112000	18112000
630	468;762;1545;2006;2400;2542;2834;2835;3689;4155;4629;4719;4923;4963;5162;5762;5763;6299;7021;7563;9368	505;506;829;830;1670;1671;2172;2173;2591;2744;3053;3054;3969;3970;4469;4470;4990;4991;5088;5304;5347;5348;5559;5560;6203;6204;6205;6852;7625;8203;10170	1147;1148;1149;1150;1909;1910;1911;1912;1913;3967;3968;5134;5135;5136;5137;6015;6413;7063;7064;7065;7066;7067;7068;9155;9156;9157;9158;9159;9160;9161;9162;9163;10353;10354;10355;10356;10357;10358;10359;10360;11635;11636;11637;11638;11639;11876;12331;12332;12440;12441;12442;12443;12444;12445;12854;12855;12856;12857;12858;14418;14419;14420;14421;14422;14423;14424;14425;14426;15884;15885;15886;15887…	1282;1283;1284;1285;1286;2255;2256;2257;2258;2259;2260;4792;4793;4794;6195;6196;6197;6198;7203;7204;7711;8457;8458;8459;8460;8461;8462;11124;11125;11126;11127;11128;11129;11130;11131;11132;12684;12685;12686;12687;12688;12689;12690;12691;12692;14186;14187;14188;14189;14190;14450;14949;14950;15061;15062;15063;15064;15065;15066;15067;15535;15536;15537;15538;15539;17509;17510;17511;17512;17513;17514;…	344;345;346;347;348;349;350;474;475;476	73;147;164;233;257;267;293;330;363;388	IPI00500040;IPI00934329	IPI00500040;IPI00934329	21;21	21;21	0;0	Tubulin, beta 2c;Tubulin, beta, 2	tubb2c;tubb2;TUBB2	tubulin, beta 2c;Tubulin, beta, 2	Q6P5M9;Q6TGT0	2	21	21	0	21	21	0	66.7	49.786	445	90	1.3321e-233	66.7	719210000	719210000
631	1055;1422;1484;3534;3792;3793;4264;5261;8050;8563	1145;1146;1539;1604;3800;4085;4086;4588;4589;5662;8733;9300	2733;2734;3661;3800;8782;8783;9417;9418;9419;10609;10610;13074;20348;20349;21835	3373;3374;4444;4603;4604;4605;4606;10690;10691;11433;11434;11435;12967;12968;12969;15791;15792;24719;24720;24721;26486	595;596;597	101;140;176	IPI00500119;IPI00866527	IPI00500119;IPI00866527	10;6	10;6	10;6	Peptidyl-prolyl cis-trans isomerase	ppib	Peptidylprolyl isomerase B;similar to peptidylprolyl isomerase B, partial	Q6PBW4	2	10	10	10	10	10	10	45.8	23.928	216	15	3.8083e-39	45.8	168230000	168230000
632	2720;3904;5586	2932;4205;6009	6794;6795;9664;13894	8152;8153;11706;16842			IPI00500189;IPI00919619	IPI00500189;IPI00919619	3;2	3;2	3;2	Heterogeneous nuclear ribonucleoprotein A1	hnrnpa1;hnrpa1	Heterogeneous nuclear ribonucleoprotein A1;Protein	Q803K3	2	3	3	3	3	3	3	10.2	42.647	422	4	1.9754e-06	10.2	5906500	5906500
633	8881	9650	22601	27342			IPI00500209	IPI00500209	1	1	1	Eukaryotic translation initiation factor 3 RNA-binding subunit;Eukaryotic translation initiation factor 3 subunit 4;Eukaryotic translation initiation factor 3 subunit G	eif3g;eif3s4	Eukaryotic translation initiation factor 3 subunit G	Q6DRC4	1	1	1	1	1	1	1	3.1	32.843	293	1	0.0039134	3.1	1297000	1297000
634	1240;2218;2748;8380;8498	1343;2396;2962;9104;9228	3160;5612;6847;6848;6849;6850;6851;6852;21320;21321;21648;21649	3841;6743;8207;8208;8209;8210;8211;8212;25905;25906;26278;26279			IPI00500216	IPI00500216	5	5	4	Heterogeneous nuclear ribonucleoprotein D-like	hnrpdl	Heterogeneous nuclear ribonucleoprotein D-like	Q7SXN2	1	5	5	4	5	5	4	16.9	33.253	296	12	2.3128e-23	16.9	52228000	52228000
635	4467	4801	11078	13489			IPI00500230	IPI00500230	1	1	1	Interferon regulatory factor 2-binding protein 1	irf2bp1;si:dkey-223n17.3	Interferon regulatory factor 2-binding protein 1	Q1LV17	1	1	1	1	1	1	1	1.8	64.905	605	1	2.6836e-12	1.8	3120500	3120500
636	1305;4498;6746	1415;4834;7334	3325;11153;17097	4051;13575;20829			IPI00500231;IPI00929990	IPI00500231	3;1	3;1	3;1	LOC562826 protein	im:7162646;LOC562826	similar to K-Cl cotransporter	Q4VBH0	2	3	3	3	3	3	3	2.2	121.92	1095	3	0.00071612	2.2	2760000	2760000
637	1871;5156;6164	2025;5553;6705	4698;4699;12848;15477	5623;5624;15529;18784			IPI00500235	IPI00500235	3	3	3	Cell differentiation protein RCD1 homolog	rcd1;rqcd1;si:dkeyp-84a8.6;zgc:85618	Cell differentiation protein RCD1 homolog	Q6NWL4	1	3	3	3	3	3	3	10.7	33.355	298	4	1.2218e-06	10.7	9700600	9700600
638	13;14;237;1421;2407;4313;5750;8467	14;15;258;1538;2598;4640;6191;9197	28;29;566;3660;6034;6035;10761;10762;14393;21552	33;34;640;4443;7224;7225;7226;13133;13134;17482;26168	598	84	IPI00500253;IPI00920637	IPI00500253	8;1	8;1	8;1	60S ribosomal protein L10a;Ribosomal protein L1	rpl10a;zgc:73082;CH211-163L21.3-001	60S ribosomal protein L10a	Q6PC69;A8Y5S7	2	8	8	8	8	8	8	33.3	24.622	216	10	2.4492e-14	33.3	118560000	118560000
639	7028	7632	17793	21704			IPI00500260	IPI00500260	1	1	1	Ppm1a protein;Protein phosphatase 1A, magnesium dependent, alpha isoform	ppm1a;zgc:92329	Protein phosphatase 1A, magnesium dependent, alpha isoform	A7YYD2;Q5U386	1	1	1	1	1	1	1	6.3	42.198	382	1	0.00024787	6.3	1540300	1540300
640	1629;9414	1760;10223	4175;23874	5028;28789	599	7	IPI00500325	IPI00500325	2	2	2	60S ribosomal protein L36	rpl36	60S ribosomal protein L36	Q6Q415	1	2	2	2	2	2	2	19	12.179	105	2	0.00039756	19	5792300	5792300
641	2352	2535	5887	7039			IPI00500334	IPI00500334	1	1	1	Zgc:112303	zgc:112303	Zgc:112303	Q4KMD4	1	1	1	1	1	1	1	4.7	31.243	277	1	0.0002153	4.7	1761200	1761200
642	144;1873;2301;3306;3499;3620;3925;3984;4215;4527;4673;4802;4920;5029;6137;6393;6556;6845;7953;8150;8503;9302;9376	157;2027;2481;3554;3763;3889;4227;4288;4536;4867;5039;5179;5301;5418;6676;6955;7128;7438;8630;8853;9233;10103;10178	365;366;367;368;4702;4703;4704;5802;8109;8710;8968;9713;9714;9715;9716;9717;9825;10483;11267;11268;11269;11744;11745;11746;11747;11748;11749;12046;12047;12048;12049;12050;12326;12327;12593;15426;15427;15428;15429;16136;16516;16517;17368;20122;20123;20720;20721;21656;21657;21658;21659;23585;23586;23587;23769	422;423;424;425;5627;5628;5629;6949;9707;10609;10923;11764;11765;11766;11767;11768;11884;12826;13715;13716;13717;14305;14306;14307;14308;14309;14310;14644;14645;14646;14647;14648;14944;14945;15246;18729;18730;18731;18732;19525;19526;19940;19941;21207;24454;24455;25225;25226;26287;26288;26289;26290;26291;28447;28448;28449;28662	600	84	IPI00500355;IPI00935026;IPI00650881	IPI00500355;IPI00935026	23;23;3	23;23;3	23;23;3	Zgc:136268 protein;Novel protein simlar to human and mouse vacuolar protein sorting 35 (Yeast) (VPS35)	vps35;zgc:136268;bZ34G2.3-001	vacuolar protein sorting 35;91 kDa protein	Q1ED30;Q6ZM34	3	23	23	23	23	23	23	36.1	95.28	831	55	1.3871e-183	36.1	103350000	103350000
643	7526;7669;8104	8164;8318;8799	19089;19437;20561	23276;23674;25026			IPI00500367	IPI00500367	3	3	3	Sorting nexin 5;Snx5 protein	snx5;DKEY-76K16.1-001	Sorting nexin 5	Q0QGJ3;Q6DI32;Q803H8	1	3	3	3	3	3	3	7.8	45.934	399	3	4.3247e-05	7.8	5732500	5732500
644	8034;8612	8715;9355	20322;21944	24689;26599			IPI00500404	IPI00500404	2	2	2	Si:dkey-98p3.7;Novel protein containing an inosine-uridine preferring nucleoside hydrolase domain	si:dkey-98p3.7;zgc:136431;DKEY-98P3.7-001;zgc:103582	Si:dkey-98p3.7	A2VD36;Q1RM56;Q5PNQ1;Q5XJ72	1	2	2	2	2	2	2	6.8	35.496	323	2	0.0023809	6.8	2725800	2725800
645	680;835;1118;1351;2359;2469;3091;3304;4213;4379;4549;4657;4906;5292;5951;6133;9511	741;909;1213;1466;2542;2668;3326;3552;4533;4534;4709;4890;5023;5287;5698;6469;6672;10322	1696;1697;1698;2058;2896;3450;5895;5896;5897;6233;6234;7636;7637;8103;10479;10480;10481;10906;11329;11709;11710;11711;12304;13215;14959;15421;15422;24048	1944;1945;1946;2411;3551;4196;7047;7048;7049;7471;7472;9177;9178;9701;12822;12823;12824;13311;13312;13781;14269;14270;14271;14922;16052;18172;18724;18725;28987	601	291	IPI00500416	IPI00500416	17	17	16	Isocitrate dehydrogenase 2 (NADP+), mitochondrial	idh2	Isocitrate dehydrogenase 2 (NADP+), mitochondrial	Q7ZUP6	1	17	17	16	17	17	16	43.7	50.396	449	28	5.208e-61	43.7	138920000	138920000
646	776;983;2120;8514	847;1069;2294;9244	1940;1941;1942;1943;2508;2509;5403;21688;21689	2287;2288;2289;2290;3098;3099;6523;26328;26329			IPI00500466	IPI00500466	4	4	4	NADH-ubiquinone oxidoreductase 75 kDa subunit	ndufs1;zgc:92209	NADH-ubiquinone oxidoreductase 75 kDa subunit	Q5RKM2	1	4	4	4	4	4	4	7.8	79.432	731	9	2.5732e-57	7.8	13768000	13768000
647	419;3427;4239;5420	455;3684;4563;5832	1040;1041;8392;8393;10549;10550;13506;13507	1165;1166;10047;10048;12896;12897;16414;16415			IPI00500495;IPI00509886;IPI00509185	IPI00500495;IPI00509886;IPI00509185	4;4;4	4;4;4	2;2;2	Proteasome subunit alpha type	zgc:92716;psma6a	Proteasome subunit alpha type;Proteasome subunit alpha type;Proteasome subunit alpha type	Q6DGY8;Q7SXN6;Q90ZS4	3	4	4	2	4	4	2	17.9	27.369	246	8	2.7729e-11	17.9	36404000	36404000
648	4385	4716	10916	13323			IPI00500497	IPI00500497	1	1	1	N-glycanase 1;Peptide:N-glycanase;Peptide-N(4)-(N-acetyl-beta-glucosaminyl)asparagine amidase;Novel protein similar to vertebrate N-glycanase 1 (NGLY1)	ngly1;zgc:110561;CH211-129N15.1-001	Peptide-N(4)-(N-acetyl-beta-glucosaminyl)asparagine amidase	Q503I8;A3KQW7	1	1	1	1	1	1	1	1.7	72.488	644	1	0.00014069	1.7	678390	678390
649	4532	4873	11293	13744			IPI00500511;IPI00934669	IPI00500511;IPI00934669	1;1	1;1	1;1	Importin 9	CH211-137O16.4-001;ipo9;zgc:66429	Importin 9;115 kDa protein	A2VD24;Q6PCR2	2	1	1	1	1	1	1	1.5	115.56	1043	1	6.3542e-07	1.5	692080	692080
650	833;1817;5579;7343;7921	907;1958;6002;7969;7970;8595	2055;4560;13876;18633;18634;18635;20048	2408;5473;16824;22735;22736;22737;22738;24357	602	49	IPI00500537	IPI00500537	5	5	5	Acidic leucine-rich nuclear phosphoprotein 32 family member E;Acidic (Leucine-rich) nuclear phosphoprotein 32 family, member E	anp32e;zgc:65995;zgc:85827;DKEY-200H23.1-001	Acidic leucine-rich nuclear phosphoprotein 32 family member E	Q6NUW5;A8E7N3	1	5	5	5	5	5	5	35.6	28.135	250	7	1.9211e-43	35.6	34435000	34435000
651	37;688;737;872;1263;1287;1357;1895;1980;2045;2593;2640;2641;2987;3641;3879;5286;5439;5703;6482;6920;7895;8012;8130;8131;8807;8810;8885;9384;9385;9498;9499	39;40;751;752;803;948;1368;1393;1472;2050;2143;2217;2796;2797;2845;2846;3211;3212;3917;4177;4178;5691;5692;5852;5853;6140;6141;7050;7517;8565;8566;8690;8828;8829;9567;9571;9656;9657;10188;10189;10190;10309;10310	76;77;78;79;80;81;1726;1727;1728;1729;1730;1731;1732;1733;1838;1839;1840;1841;1842;2156;2157;3239;3240;3241;3242;3243;3289;3472;3473;3474;3475;4753;4754;4755;4756;4973;4974;4975;5209;5210;5211;5212;5213;5214;5215;5216;5217;5218;5219;6517;6518;6519;6520;6521;6522;6523;6524;6525;6526;6527;6624;6625;6626;6627;6628;7409;7410;9035;9036;9037;9038;9039;9040;9041;9042;9043;9044;9601;9602;9603;9604;9605;9…	84;85;86;87;88;89;90;91;92;2046;2047;2048;2049;2050;2051;2052;2053;2174;2175;2176;2177;2178;2179;2180;2181;2182;2544;2545;3954;3955;3956;3957;3958;4015;4222;4223;4224;4225;5685;5686;5687;5688;5939;5940;5941;6280;6281;6282;6283;6284;6285;6286;6287;6288;6289;6290;6291;6292;6293;6294;7828;7829;7830;7831;7832;7833;7834;7835;7836;7837;7838;7839;7840;7841;7842;7843;7844;7845;7846;7847;7848;7849;7850;79…	603;604;605;606;607;608;609	24;112;149;204;303;320;559	IPI00500568	IPI00500568	32	32	32	Novel protein similar to gelsolin, like 1 (Gsnl1, zgc:77481);Scinderin like b	CH211-132A5.1;CH211-132A5.1-001;scinlb;zgc:77481	Novel protein similar to gelsolin, like 1	A5PMZ3;Q6NYM6	1	32	32	32	32	32	32	48.1	79.466	720	176	0	48.1	1877100000	1877100000
652	5402;7320;8557	5813;7945;9294	13466;18560;21818	16372;22650;26467			IPI00509664;IPI00500585;IPI00851689;IPI00507264;IPI00851356;IPI00852028;IPI00508217;IPI00495001;IPI00499798	IPI00509664;IPI00500585;IPI00851689;IPI00507264	3;3;3;2;1;1;1;1;1	3;3;3;2;1;1;1;1;1	3;3;3;2;1;1;1;1;1	Ubiquitin carrier protein	ube2d1;zgc:66323;zgc:162263	Ubiquitin carrier protein;Ubiquitin carrier protein;15 kDa protein;Ubiquitin carrier protein	Q6PC58;Q7SXH5;A4QNX5	9	3	3	3	3	3	3	38.1	16.635	147	3	2.1965e-20	38.1	5241000	5241000
653	2916;6167	3136;6708	7238;15484	8643;18791			IPI00500610;IPI00851679;IPI00859900	IPI00500610;IPI00851679;IPI00859900	2;2;1	2;2;1	2;2;1	Nucleosome assembly protein 1-like 4b	nap1l4b;zgc:101613	hypothetical protein;21 kDa protein;Nucleosome assembly protein 1-like 4b	Q5U3U9	3	2	2	2	2	2	2	6.3	42.297	367	2	0.00017469	6.3	2594300	2594300
654	1248;2548;3913;6047;6241;7326	1352;2750;4215;6581;6791;7951	3187;6426;6427;9694;9695;15231;15232;15745;15746;18602	3876;7726;7727;11745;11746;18510;18511;19083;19084;22702			IPI00500619	IPI00500619	6	6	6	60S ribosomal protein L18a	rpl18a;zgc:56546	60S ribosomal protein L18a	Q7ZWJ4	1	6	6	6	6	6	6	27.8	20.68	176	10	6.3281e-16	27.8	25494000	25494000
655	2777;5520;7404;7783;8595	2991;5941;8038;8442;9336	6913;13755;18763;18764;19721;19722;21901	8280;16686;16687;16688;16689;22886;22887;24001;24002;26554			IPI00500626	IPI00500626	5	5	5	60S ribosomal protein L13	rpl13	60S ribosomal protein L13	Q90Z10	1	5	5	5	5	5	5	22.7	24.364	211	7	3.5835e-12	22.7	48194000	48194000
656	656;2304;3096	716;2484;3331	1663;5805;7645;7646	1906;1907;6952;9186;9187			IPI00500645	IPI00500645	3	3	3	Signal sequence receptor, alpha;Translocon-associated protein alpha	ssr1	Signal sequence receptor, alpha	Q8AWW3	1	3	3	3	3	3	3	12.4	32.473	290	4	7.8193e-14	12.4	10788000	10788000
657	126;434;547;579;1355;1409;2058;2129;2531;3435;3841;4758;5013;5308;5807;6016;7265;7636;7757;7989;8335;8352;8554;8786;9064;9185	134;471;598;634;1470;1526;2231;2303;2732;3692;4135;5131;5401;5714;6269;6548;7885;8282;8416;8667;9050;9070;9290;9546;9849;9982	285;286;287;288;289;290;1080;1081;1378;1379;1380;1381;1453;1454;3465;3604;3605;5246;5424;6373;6374;6375;6376;6377;6378;8451;8452;9503;9504;9505;9506;9507;9508;11945;11946;12553;12554;12555;12556;13262;13263;13264;13265;13266;14530;14531;15113;15114;15115;15116;15117;15118;15119;18431;18432;18433;19366;19367;19368;19657;19658;19659;19660;19661;20196;21195;21196;21197;21198;21199;21236;21237;21810;…	320;321;322;323;324;325;1208;1209;1550;1551;1552;1553;1629;1630;4214;4364;4365;6322;6545;7669;7670;7671;7672;7673;7674;10157;10158;10159;11528;11529;11530;11531;11532;11533;11534;11535;14526;14527;15203;15204;15205;15206;16100;16101;16102;16103;16104;17628;17629;18348;18349;18350;18351;18352;18353;18354;22500;22501;22502;23600;23601;23602;23936;23937;23938;23939;23940;24533;25758;25759;25760;2576…	610;611;612;613;614;615	324;436;442;577;581;738	IPI00500668;IPI00864605	IPI00500668;IPI00864605	26;13	20;11	10;1	Novel protein similar to vitellogenin 1 (Vg1);Vitellogenin 2	DKEY-4C23.2-001;vtg2;vg2	Novel protein similar to vitellogenin 1;94 kDa protein	Q1MTC4;Q3T7B3	2	26	20	10	26	20	10	14.7	179.89	1631	52	4.05e-125	18.4	24835000	24835000
658	3833;5572;6610	4127;5995;7188	9493;13855;16680	11518;16800;16801;20155			IPI00500680	IPI00500680	3	3	3	Ribosomal protein L38	rpl38;zgc:92860	Ribosomal protein L38	Q6DGL9	1	3	3	3	3	3	3	32.9	8.2178	70	3	1.0243e-05	32.9	6325100	6325100
659	8113	8810	20609	25081			IPI00500731	IPI00500731	1	1	1	Smc2 protein;Novel protein similar to fibroblast growth factor receptor 4 (FGFR4, zgc:55326)	smc2;DKEY-245P14.3;DKEY-245P14.3-001	structural maintenance of chromosomes 2	A7MD82;B8A5K9	1	1	1	1	1	1	1	1.7	135.29	1199	1	2.5719e-11	1.7	351690	351690
660	261;1626;3267;3268;3567;3960;4108;4606;5235;5728;7097;7685;7835;8155;8162;8531;9251;9252;9509	284;1755;1756;3514;3515;3516;3833;4263;4418;4419;4951;4952;5635;6169;7703;8335;8498;8858;8865;9264;10050;10051;10320	612;613;614;4159;4160;4161;4162;4163;4164;4165;8010;8011;8012;8013;8014;8015;8847;9785;9786;10252;10253;10254;10255;10256;10257;10258;10259;10260;11549;11550;11551;13011;14320;14321;14322;17962;17963;17964;17965;19464;19465;19466;19467;19468;19469;19839;19840;20728;20729;20730;20731;20732;20733;20734;20735;20754;21734;21735;21736;23462;23463;23464;23465;23466;23467;24044;24045;24046	690;691;692;5010;5011;5012;5013;5014;5015;5016;5017;5018;9599;9600;9601;9602;9603;9604;10760;11840;11841;12572;12573;12574;12575;12576;12577;12578;12579;12580;12581;12582;12583;14089;14090;14091;15722;17349;17350;17351;21917;21918;21919;21920;23705;23706;23707;23708;23709;23710;23711;24135;24136;25233;25234;25235;25236;25237;25238;25239;25240;25260;26375;26376;26377;28298;28299;28300;28301;28302;…	616;617;618;619	207;384;409;421	IPI00500752;IPI00897983	IPI00500752	19;7	1;0	0;0	Novel protein similar to aldehyde dehydrogenase 2, like (Aldh2l)	CH211-157P22.5-001;zgc:113050	Novel protein similar to aldehyde dehydrogenase 2, like	A2BGR9	2	19	1	0	19	1	0	4.5	56.539	516	1	4.9822e-204	46.7	949280	949280
661	3130;3318	3367;3567	7730;8132	9303;9740			IPI00500821;IPI00852106	IPI00500821;IPI00852106	2;2	1;1	1;1	Zgc:112091	grap2a;zgc:112091	Zgc:112091;27 kDa protein	Q567F1	2	2	1	1	2	1	1	3.2	31.876	284	1	0.00018346	8.1	951020	951020
662	41;649;3587;3629;4791;7784	45;709;3854;3898;5168;8443	87;88;1650;8886;8887;8888;8982;8983;12017;19723	99;100;1889;1890;1891;1892;10799;10800;10801;10937;10938;14611;24003			IPI00500824	IPI00500824	6	6	6	Ribosomal protein L7	rpl7;CH211-193N21.2-001	Ribosomal protein L7	A8WGL4;Q3B7P9;Q5RKN1;Q6Q417	1	6	6	6	6	6	6	30.1	28.445	246	10	1.3971e-23	30.1	98722000	98722000
663	8170	8875	20791;20792	25303;25304			IPI00500892;IPI00508972;IPI00503117;IPI00630178	IPI00500892;IPI00508972;IPI00503117;IPI00630178	1;1;1;1	1;1;1;1	1;1;1;1	Small ubiquitin-related modifier 2;Small ubiquitin-related modifier 3;SUMO-3-B;Small ubiquitin-related modifier 3-like;SUMO-3-A	sumo2;zgc:92241;sumo3;sumo3b;zgc:86902;sumo3a;sumo3l;zgc:65847;zgc:85643	Small ubiquitin-related modifier 2;Small ubiquitin-related modifier 3;Small ubiquitin-related modifier 3-like;SMT3 suppressor of mif two 3 homolog 3 precursor	Q6DHL4;Q6DI05;Q6NV25	4	1	1	1	1	1	1	12.5	11.029	96	2	0.00010406	12.5	22208000	22208000
664	1085;1390;1391;2818;3030;3143;3551;3565;3945;3996;4017;4343;4729;4847;5416;6879;8621;8779;8911;9484	1178;1506;1507;3036;3261;3381;3817;3831;4248;4300;4321;4671;4672;5101;5225;5828;7475;9364;9539;9684;10295	2809;2810;3537;3538;7028;7029;7513;7773;7774;7775;7776;8815;8816;8844;9756;9757;9758;9759;9912;9913;9946;10815;10816;11897;12153;12154;12155;12156;13502;17444;21965;22334;22668;22669;23993;23994	3455;3456;4290;4291;8418;8419;9010;9348;9349;9350;9351;10726;10727;10757;11811;11812;11813;11814;12094;12095;12096;12133;12134;13194;13195;14471;14758;14759;14760;14761;16410;21293;26622;27053;27415;27416;28926;28927	620;621;622	93;96;458	IPI00500902;IPI00898337	IPI00500902;IPI00898337	20;20	20;20	20;20			wu:fj78b06;similar to glucose-6-phosphate dehydrogenase		2	20	20	20	20	20	20	44.4	59.695	523	36	1.7731e-78	44.4	183810000	183810000
665	9090	9876	23081	27861			IPI00500904	IPI00500904	1	1	1	Density-regulated protein	denr;zgc:92629	Density-regulated protein	Q6DH65	1	1	1	1	1	1	1	8.2	22.804	208	1	0.00055349	8.2	5740700	5740700
666	4319;5134;5274;8420	4646;5531;5676;9145	10773;12813;13105;21424	13147;15490;15835;26023			IPI00500964;IPI00851869;IPI00851767	IPI00500964;IPI00851869	4;2;1	4;2;1	4;2;1	Eukaryotic translation initiation factor 2 gamma;Eukaryotic translation initiation factor 2, subunit 3 gamma	eif2s3	Eukaryotic translation initiation factor 2, subunit 3 gamma;31 kDa protein	Q7SXT9	3	4	4	4	4	4	4	10	51.221	472	4	8.0569e-07	10	3964100	3964100
667	5054;6209;7192;8390;9219	5445;6754;7808;9114;10017	12665;15621;18247;21364;23406	15333;18952;22304;25954;28239			IPI00501009;IPI00932925	IPI00501009;IPI00932925	5;3	2;1	2;1	Glutamic-oxaloacetic transaminase 2b, mitochondrial (Aspartate aminotransferase 2)	got2b;zgc:56425	Aspartate aminotransferase;26 kDa protein	Q7ZWF5	2	5	2	2	5	2	2	7.2	47.41	428	2	1.2471e-11	16.4	5686500	5686500
668	727;3213;4726;4727;5057;5831;6703;7735;9144	792;3455;5096;5097;5098;5099;5448;6298;6299;7289;8389;8390;9936;9937	1808;1809;1810;1811;1812;7904;7905;11885;11886;11887;11888;11889;11890;11891;11892;11893;11894;11895;12668;12669;14591;14592;14593;14594;14595;16862;19576;19577;19578;19579;19580;19581;19582;19583;23209;23210;23211	2138;2139;2140;2141;2142;2143;2144;9488;9489;9490;14459;14460;14461;14462;14463;14464;14465;14466;14467;14468;14469;15336;15337;17697;17698;17699;17700;17701;17702;17703;17704;20354;23829;23830;23831;23832;23833;23834;23835;23836;23837;23838;28006;28007;28008	623;624;625;626	25;58;96;131	IPI00501058	IPI00501058	9	9	9	Peroxiredoxin 5	prdx5;zgc:112318	Peroxiredoxin 5	Q502C8	1	9	9	9	9	9	9	73.5	17.109	162	37	4.2327e-111	73.5	988140000	988140000
669	1310;2332;2857;3262;4499;5785;8586	1420;2515;3076;3508;4835;6238;6239;9327	3348;3349;5849;5850;7107;7108;7109;7110;7111;7994;7995;11154;14473;14474;14475;14476;14477;21881	4077;4078;6997;6998;8502;8503;8504;8505;8506;8507;9583;9584;13576;17568;17569;17570;17571;17572;26534	627	1	IPI00501062;IPI00884714;IPI00486439;IPI00931906	IPI00501062;IPI00884714	7;5;3;2	7;5;3;2	7;5;3;2	Importin 7;Ipo7 protein	ipo7;zgc:76878	Importin 7;Ipo7 protein	Q6NYN3;A9JST0	4	7	7	7	7	7	7	10.1	119.44	1039	18	2.1126e-30	10.1	20643000	20643000
670	5497;6013;6789;7593	5917;6545;7378;8236	13713;15109;17212;19272	16639;18344;21011;23499			IPI00501108	IPI00501108	4	4	4	S-phase kinase-associated protein 1;S-phase kinase-associated protein 1A	skp1;skp1a;zgc:73186	S-phase kinase-associated protein 1A	Q6PBY8	1	4	4	4	4	4	4	21.5	18.69	163	4	9.9093e-18	21.5	13722000	13722000
671	8961	9738	22776	27528			IPI00501152	IPI00501152	1	1	1	Selenoprotein W, 2a;Selenoprotein W2a	sepw2a	selenoprotein W, 2a	Q802F5	1	1	1	1	1	1	1	17.9	10.572	95	1	4.8516e-16	17.9	2191400	2191400
672	5652;7168;7368;7507	6080;7781;7997;8144	14091;18174;18680;19029	17059;22196;22788;23210			IPI00501155	IPI00501155	4	4	3	Eukaryotic translation elongation factor 1 beta 2	eef1b2;EEF1B2	Eukaryotic translation elongation factor 1 beta 2	Q6IQE2;Q7ZV16	1	4	4	3	4	4	3	33.8	24.533	225	4	1.9409e-32	33.8	9237000	9237000
673	39;3570;4247;7957	43;3836;4571;8634	84;8850;8851;8852;8853;10569;10570;10571;10572;10573;20130	95;10763;10764;10765;10766;12924;12925;12926;12927;12928;24462			IPI00501157;IPI00489958;IPI00487427;IPI00512478;IPI00481607;IPI00900896;IPI00634917;IPI00865750;IPI00507652;IPI00834696;IPI00832476;IPI00484543;IPI00504101;IPI00817710;IPI00509411;IPI00939066;IPI00774172;IPI00484353;IPI00931755;IPI00617919;IPI00500275;IPI00954713;IPI00501720;IPI00489784;IPI00920221;IPI00920691;IPI00801441;IPI00512142;IPI00758519;IPI00859526;IPI00500866;IPI00898366;IPI00482423;IPI…	IPI00501157;IPI00489958;IPI00487427;IPI00512478;IPI00481607	4;3;2;2;2;1;1;1;1;1;1;1;1;1;1;1;1;1;1;1;1;1;1;1;1;1;1;1;1;1;1;1;1;1;1;1;1;1;1;1;1;1;1;1;1;1;1	2;1;0;0;0;0;0;0;0;0;0;0;0;0;0;0;0;0;0;0;0;0;0;0;0;0;0;0;0;0;0;0;0;0;0;0;0;0;0;0;0;0;0;0;0;0;0	2;1;0;0;0;0;0;0;0;0;0;0;0;0;0;0;0;0;0;0;0;0;0;0;0;0;0;0;0;0;0;0;0;0;0;0;0;0;0;0;0;0;0;0;0;0;0	Yes-relayed kinase;Yes-related kinase;Yrk protein;V-yes-1 Yamaguchi sarcoma viral oncogene homolog 1;Protein-tyrosine kinase;Yes-kinase;FYN oncogene related to SRC, FGR, YES b;Fyn Kinase	CU104776.2-002;yrk;CU104776.2-001;CH211-212M21.2-001;yes1;c-yes;fynb;zgc:109996;fyn;fyna;c-fyn	Yes-relayed kinase;Yes-relayed kinase;V-yes-1 Yamaguchi sarcoma viral oncogene homolog 1;FYN oncogene related to SRC, FGR, YES b;Fyn Kinase	Q8AWF1;A5WWJ6;Q66HZ1;A1A5H8;Q6EWH1;Q8AXW6;Q4KMJ8;Q58HR4;Q6EWH2	47	4	2	2	4	2	2	7.4	59.155	525	2	6.376e-21	10.9	4571000	4571000
674	230;1227;1414;2380;3817;5377;5863;7099;7193;8151;9138	251;1328;1531;2570;4111;5787;6344;7705;7809;8854;9929	545;546;547;3121;3122;3123;3617;3618;3619;5976;9466;9467;13425;13426;14668;17967;17968;17969;18248;20722;20723;23195	613;614;615;3795;3796;3797;4377;4378;4379;7163;11483;11484;16323;16324;17786;21922;21923;21924;22305;25227;25228;27991	628	853	IPI00501181	IPI00501181	11	8	8			similar to Androgen-induced proliferation inhibitor		1	11	8	8	11	8	8	7.4	160.53	1415	17	1.0696e-76	9.2	7822200	7822200
675	3194	3433	7867;7868	9446;9447			IPI00501258	IPI00501258	1	1	1	Zgc:77126	zgc:77126	Zgc:77126	Q6P0K4	1	1	1	1	1	1	1	3.6	40.174	359	2	0.0033963	3.6	5116600	5116600
676	1952;4159;7087	2111;4474;7693	4903;10366;17946	5865;12699;21895			IPI00501298;IPI00851594	IPI00501298;IPI00851594	3;3	3;3	3;3	Cytokine receptor-like factor 3;Zgc:110212 protein	clf-3;crlf3;zgc:110212	Cytokine receptor-like factor 3;17 kDa protein	Q568M3;A9JRV6	2	3	3	3	3	3	3	6.8	49.267	444	3	6.9088e-07	6.8	11473000	11473000
677	2235;3202;3329	2413;3443;3580	5645;7889;7890;8150	6779;9471;9472;9760			IPI00501377;IPI00679285	IPI00501377	3;1	3;1	3;1	NADH dehydrogenase (Ubiquinone) flavoprotein 1;Novel protein (Zgc:86620)	CH211-130O18.1;CH211-130O18.1-001;ndufv1	Novel protein	Q6AZA2	2	3	3	3	3	3	3	6.1	53.69	492	4	0.00016499	6.1	5249200	5249200
678	4184;8987	4501;9767	10406;10407;10408;10409;22823;22824	12741;12742;12743;12744;12745;27577;27578			IPI00501378	IPI00501378	2	2	2	60S ribosomal protein L19	rpl19;zgc:77733	60S ribosomal protein L19	Q6P5L3	1	2	2	2	2	2	2	13.3	23.453	196	6	6.9211e-16	13.3	15849000	15849000
679	1730;4854	1867;5232	4372;12175	5246;14780			IPI00508244;IPI00555459;IPI00501437	IPI00508244;IPI00555459;IPI00501437	2;2;2	2;2;2	2;2;2	Neural cell expressed, developmentally down-regulated 8;NEDD8;Novel ubiquitin-like protein;Neural cell expressed, developmentally down-regulated 8, like	nedd8;nedd8l;zC14A17.5-001	Neural cell expressed, developmentally down-regulated 8;hypothetical protein;Novel ubiquitin-like protein	Q7SXD9;B0R023;Q6DGU4	3	2	2	2	2	2	2	31.5	10.163	89	2	2.4939e-06	31.5	2327400	2327400
680	364;1921;2953;4492;6679;7816;8043	393;2076;3176;4827;7263;8477;8726	871;872;4810;4811;7311;11139;16814;19795;20338;20339	974;975;5745;5746;8720;13559;20305;24084;24708;24709			IPI00501456;IPI00497768	IPI00501456	7;2	7;2	7;2	Si:dkey-180p18.9;Si:dkey-180p18.9 protein;Novel protein similar to vertebrate aldo-keto reductase family 1	si:dkey-180p18.9;DKEY-180P18.9-001	Si:dkey-180p18.9	Q1JPZ2;Q502L9;Q5RH67;Q6AZC3	2	7	7	7	7	7	7	27.2	35.452	316	10	2.865e-18	27.2	48739000	48739000
681	49;5253;7043;8067	53;5654;7647;8756	101;13054;17820;20423;20424	119;15768;21734;24809;24810			IPI00501499;IPI00506664	IPI00501499;IPI00506664	4;4	4;4	4;4	Chromosome adhesion protein SMC1-like;Smc1a protein	smc1a;smc1al;smc1l1	Chromosome adhesion protein SMC1-like;structural maintenance of chromosomes 1A	Q6DRM9;Q7SXX2	2	4	4	4	4	4	4	3.2	143.14	1233	5	1.8068e-11	3.2	5532800	5532800
682	631;5248	689;5649	1600;13045;13046	1832;15759;15760			IPI00900724;IPI00758720;IPI00501507;IPI00758911;IPI00860944	IPI00900724;IPI00758720;IPI00501507;IPI00758911;IPI00860944	2;2;2;2;2	2;2;2;2;2	2;2;2;2;2	Si:ch211-51f10.1;Novel protein similar to tapasin (Tpsn);Tpsn;Tpsn protein;Tapasin	si:ch211-51f10.1;CH211-51F10.1-001;tpsn;tpsn-001;DKEY-264N13.8-001	similar to tapasin;Si:ch211-51f10.1;Tpsn protein;Novel protein similar to tapasin;47 kDa protein	B3DIC7;Q1LWY4;A4JYD5;A7MC30;Q9W7A9;Q9W7B0;Q1LUU3	5	2	2	2	2	2	2	4.1	50.954	469	3	2.1302e-05	4.1	2840300	2840300
683	2609;3026	2814;3257	6563;6564;6565;7509	7888;7889;7890;9006			IPI00501524	IPI00501524	2	2	2	Zgc:112042	zgc:112042	Zgc:112042	Q567H7	1	2	2	2	2	2	2	10	48.953	450	4	2.8864e-17	10	8329600	8329600
684	78;687;2701;3276;4030;4701;5232;5590;5605;9282	82;750;2911;2912;3524;4334;5067;5632;6013;6029;10083	154;1724;1725;6764;6765;6766;8039;9982;11815;11816;12997;13900;13948;13949;23517	180;2044;2045;8120;8121;8122;9632;9633;12174;14379;14380;15697;16848;16902;16903;28356	629	75	IPI00501538	IPI00501538	10	10	10	Zgc:91930	zgc:91930	Zgc:91930	Q68EH2	1	10	10	10	10	10	10	52.1	21.442	194	15	7.894e-78	52.1	170520000	170520000
685	4770	5144	11973	14559			IPI00501560;IPI00851851;IPI00851159;IPI00851443	IPI00501560;IPI00851851;IPI00851159;IPI00851443	1;1;1;1	1;1;1;1	1;1;1;1	GTPase activating protein (SH3 domain) binding protein 1	g3bp1;zgc:56034	GTPase activating protein (SH3 domain) binding protein 1;39 kDa protein;Protein;21 kDa protein	Q6P124;Q7ZVG3	4	1	1	1	1	1	1	3.6	53.169	477	1	5.9929e-05	3.6	2018700	2018700
686	2719;3742;3953;5587	2931;4025;4026;4256;6010	6792;6793;9291;9292;9293;9294;9777;13895	8150;8151;11285;11286;11287;11288;11832;16843	630	138	IPI00501561	IPI00501561	4	4	4	Zgc:66127	zgc:66127	Zgc:66127	Q7SXQ3	1	4	4	4	4	4	4	10.8	38.458	388	8	3.4269e-16	10.8	19330000	19330000
687	2583;4083;4206;6421;9463	2785;4389;4390;4525;6985;10273	6496;6497;6498;6499;10195;10196;10197;10460;16191;16192;23950	7807;7808;7809;7810;12514;12515;12516;12799;19582;19583;28870	631	149	IPI00501573	IPI00501573	5	5	5	Proteasome (Prosome, macropain) 26S subunit, non-ATPase, 6	psmd6	Proteasome (Prosome, macropain) 26S subunit, non-ATPase, 6	Q7ZWE5	1	5	5	5	5	5	5	16.1	45.327	386	11	1.2386e-36	16.1	36786000	36786000
688	3136;4119;4786;5988;9205	3373;4430;5162;6517;10002	7758;10275;12010;12011;15042;23373	9333;12600;14603;14604;18266;28204			IPI00501589	IPI00501589	5	5	5	Ubiquinol-cytochrome c reductase core protein II	uqcrc2	Ubiquinol-cytochrome c reductase core protein II	A7YYB3;Q4QRG3;Q6IQ59;Q7SZ50	1	5	5	5	5	5	5	17.6	48.096	454	6	8.796e-22	17.6	11123000	11123000
689	319;2212;6202;7014;7627	343;2390;6745;6746;7615;8273	736;737;738;739;5604;15592;15593;15594;17751;17752;19347	821;822;823;824;6735;18921;18922;18923;21662;21663;23578	632	197	IPI00501612	IPI00501612	5	5	5	Cdipt protein;Phosphatidylinositol synthase;CDP-diacylglycerol--inositol 3-phosphatidyltransferase (Phosphatidylinositol synthase)	cdipt	Cdipt protein	Q6DRN8;Q6NYP5	1	5	5	5	5	5	5	29.1	23.994	213	11	1.286e-22	29.1	32022000	32022000
690	3510;5360;9369	3775;5770;10171	8735;13382;23742	10642;16266;28615			IPI00501657	IPI00501657	3	3	3	Ribosome biogenesis protein wdr12;WD repeat-containing protein 12	wdr12	Ribosome biogenesis protein wdr12	Q6NX08	1	3	3	3	3	3	3	10.4	47.281	422	3	7.923e-05	10.4	2725800	2725800
691	2511;4750	2711;5123	6341;11935	7633;14514			IPI00501716;IPI00501129;IPI00932680	IPI00501716;IPI00501129;IPI00932680	2;1;1	2;1;1	2;1;1	Collapsin response mediator protein 5.2;Dihydropyrimidinase-like 5b;Novel protein similar to vertebrate dihydropyrimidinase-like 5 (DPYSL5);Collapsin response mediator protein 5.1;Dpysl5a protein	dpysl5b;CH211-152C2.6-001;dpysl5a	Collapsin response mediator protein 5.2;Dpysl5a protein;38 kDa protein	Q52PJ8;Q5RGY8;Q52PJ7	3	2	2	2	2	2	2	3.9	61.363	568	2	0.00053272	3.9	1641400	1641400
692	3987;4405;4773	4291;4738;5147	9828;10969;10970;11976	11887;13378;13379;14562			IPI00501731	IPI00501731	3	3	3	Platelet-activating factor acetylhydrolase, isoform Ib, gamma subunit	DKEY-81P7.7-001;pafah1b3	Platelet-activating factor acetylhydrolase, isoform Ib, gamma subunit	Q7ZTU4	1	3	3	3	3	3	3	22.2	24.519	221	4	4.9105e-09	22.2	17996000	17996000
693	1295;1841;4624;5024;5095;6502	1404;1985;4982;4983;4984;5412;5413;5488;7071	3312;4633;11609;11610;11611;11612;11613;11614;12584;12585;12586;12738;16382	4038;5555;14154;14155;14156;14157;14158;14159;15237;15238;15239;15412;15413;19800	633;634;635	70;102;133	IPI00501747	IPI00501747	6	6	6	Sorcin	sri	Sorcin	Q7T365	1	6	6	6	6	6	6	32.1	21.377	190	13	1.8364e-21	32.1	46463000	46463000
694	5805;8698	6267;9454	14528;22156;22157;22158	17626;26841;26842;26843	636	16	IPI00501772	IPI00501772	2	2	2	ELOVL family member 5, elongation of long chain fatty acids (Yeast);Polyunsaturated fatty acid elongase	CH211-71K24.4-001;elovl5	Polyunsaturated fatty acid elongase	Q8AX86	1	2	2	2	2	2	2	6.5	34.679	291	4	7.4747e-06	6.5	2611600	2611600
695	5187	5586	12904	15586			IPI00501777	IPI00501777	1	1	1	LOC797088 protein;Zgc:86833	LOC797088;psmd4;zgc:86833	Zgc:86833	A7MCH6;Q6IQC6	1	1	1	1	1	1	1	4.8	40.124	372	1	0.021067	4.8	4270700	4270700
696	7061	7666	17887	21830;21831			IPI00501795	IPI00501795	1	1	1	Enhancer of rudimentary homolog	e(r);erh;zgc:86761	Enhancer of rudimentary homolog	Q98874	1	1	1	1	1	1	1	10.6	12.245	104	1	5.6606e-06	10.6	1190600	1190600
697	965;6312	1050;6866	2433;15918;15919	2965;19267;19268			IPI00501826	IPI00501826	2	2	2	Novel protein similar to phosphatidylinositol binding clathrin assembly protein (Picalm)	CH211-200P22.4-001	Novel protein similar to phosphatidylinositol binding clathrin assembly protein	B7ZDD1	1	2	2	2	2	2	2	3.4	64.58	587	3	6.1473e-08	3.4	6293800	6293800
698	699;1128;1389;6147;6446;7483;7646;8601;9291;9337	763;1223;1504;1505;6687;7010;8119;8293;8294;9342;10092;10138	1752;2911;2912;3531;3532;3533;3534;3535;3536;15449;15450;16240;18965;18966;18967;19394;19395;21919;21920;21921;23530;23531;23532;23533;23534;23656;23657	2073;3566;3567;4284;4285;4286;4287;4288;4289;18753;18754;19631;23129;23130;23131;23630;23631;26573;26574;26575;28370;28371;28372;28373;28374;28523;28524	637	218	IPI00501838	IPI00501838	10	7	7	Tryosine 3-monooxygenase/tryptophan 5-monooxygenase activation protein, zeta polypeptide;Tyrosine 3-monooxygenase/tryptophan 5-monooxygenase activation protein, theta polypeptide b	ywhaq1;ywhaqb;ywhaz	Tyrosine 3-monooxygenase/tryptophan 5-monooxygenase activation protein, theta polypeptide b	Q803M8	1	10	7	7	10	7	7	41.2	27.803	245	16	1.0863e-50	47.8	86562000	86562000
699	1228;3934;8134	1329;4236;8832	3124;9736;20658	3798;11788;25138			IPI00501910;IPI00934206	IPI00501910;IPI00934206	3;2	3;2	3;2	Zgc:112036	ndufs2;zgc:112036	NADH dehydrogenase (ubiquinone) Fe-S protein 2;42 kDa protein	Q502L5	2	3	3	3	3	3	3	8.4	52.712	464	3	2.8969e-05	8.4	2166200	2166200
700	5297;6128	5703;6667	13230;15411	16067;18714			IPI00501914	IPI00501914	2	1	1	Thbs4a protein	thbs4a	Thbs4a protein	A9ULT0	1	2	1	1	2	1	1	0.8	104.06	944	1	0.011768	1.7	433500	433500
701	102;8037	110;8718	230;20325	263;24692			IPI00501919;IPI00497215;IPI00877540;IPI00504825;IPI00851473;IPI00484641	IPI00501919;IPI00497215;IPI00877540;IPI00504825;IPI00851473;IPI00484641	2;1;1;1;1;1	2;1;1;1;1;1	2;1;1;1;1;1	Serine/threonine kinase 24 (STE20 homolog, yeast);Novel serine/threonine kinase protein (Zgc:77029);Serine/threonine kinase 25 (STE20 homolog, yeast);Zgc:163071 protein;Zgc:175288 protein;Zgc:92836	stk24;zgc:66137;CH211-105D4.3;CH211-105D4.3-001;stk25;zgc:77029;zgc:163071;zgc:175288;CH211-105D4.3-002;zgc:92836	Serine/threonine kinase 24;Serine/threonine kinase 25;Zgc:163071 protein;Zgc:175288 protein;Novel serine/threonine kinase protein;Zgc:92836	Q7SYN3;Q7ZVG8;A3KP89;B1WB98;B0S7M5;Q5XIY3	6	2	2	2	2	2	2	6	46.861	420	2	2.1276e-24	6	4668400	4668400
702	1723;2868;3670;3848;3851;3878;5051;5140;6720;8500	1859;3087;3948;3949;4142;4145;4176;5442;5537;7306;9230	4356;7144;9111;9112;9521;9525;9600;12661;12823;17048;17049;21651;21652	5227;8542;11079;11080;11548;11553;11640;15327;15328;15329;15500;20778;20779;26281;26282	638	175	IPI00501923	IPI00501923	10	10	10	Protein phosphatase 1 regulatory subunit 22;Protein phosphatase 1 regulatory subunit 7	ppp1r7;sds22;zgc:123325	Protein phosphatase 1 regulatory subunit 7	Q32PL1	1	10	10	10	10	10	10	36.2	39.384	345	13	1.4308e-103	36.2	33794000	33794000
703	612;1324;1577;4351;8574	669;1435;1704;4680;9314	1554;3385;4030;10829;10830;21859;21860	1778;4123;4859;13208;13209;26511;26512			IPI00501947	IPI00501947	5	5	2	Prohibitin 2	phb2	Prohibitin 2	Q6PC13	1	5	5	2	5	5	2	17.5	33.357	302	7	1.4228e-18	17.5	15297000	15297000
704	221;438;854;1279;1342;1639;1758;2250;2728;2978;3394;3885;4576;5376;5514;5603;6363;6427;7403;7568;8518;9043;9322	240;241;475;929;1385;1454;1455;1770;1896;2428;2940;3201;3649;3650;4184;4918;5786;5935;6027;6922;6991;8037;8210;9249;9250;9827;10123	521;522;523;524;525;1089;2130;3266;3267;3424;3425;3426;4188;4436;5671;6807;7394;8306;8307;9620;9621;9622;11427;11428;13424;13746;13747;13939;16007;16008;16208;18758;18759;18760;18761;18762;19196;19197;21706;21707;21708;22958;22959;22960;23629	585;586;587;588;589;1219;2514;3982;3983;4168;4169;4170;4171;5041;5321;6809;8165;8877;9946;9947;11661;11662;11663;13912;13913;16322;16677;16678;16890;19366;19367;19599;22879;22880;22881;22882;22883;22884;22885;23409;23410;26346;26347;26348;27719;27720;27721;28494	639;640;641;642;643;644;645;646;647	173;183;204;335;343;481;496;559;585	IPI00502009;IPI00498184	IPI00502009	23;7	23;7	23;7	Thioredoxin reductase 1;Thioredoxin reductase TrxR1	txnrd1	thioredoxin reductase 3	A8WGN7;Q7T2C8;Q802F7	2	23	23	23	23	23	23	53	66.07	602	45	1.6868e-182	53	200000000	200000000
705	116;462;627;1232;2063;2071;3327;4057;5049;5112;5151;6060;7767;8135	124;499;684;1333;2236;2244;3577;3578;4362;5440;5506;5548;6595;8426;8833	251;252;253;254;255;1136;1590;1591;3130;5254;5271;5272;8146;8147;8148;10101;12659;12767;12768;12842;12843;15252;19687;20659;20660	284;285;286;287;288;1270;1822;1823;3804;6330;6351;6352;9756;9757;9758;12399;15325;15442;15443;15523;15524;18533;23967;25139;25140	648	367	IPI00502046;IPI00785735	IPI00502046	14;1	14;1	14;1	Novel protein (Zgc:55729);Cullin-associated and neddylation-dissociated 1	cand1;DKEY-39A18.2;DKEY-39A18.2-001	Novel protein	Q5TYZ5;Q802V5	2	14	14	14	14	14	14	12.7	136.52	1233	25	2.3878e-61	12.7	32934000	32934000
706	4872;5226	5251;5626	12208;12209;12210;12986	14813;14814;14815;14816;14817;14818;15683			IPI00614562;IPI00832042;IPI00502053;IPI00832765;IPI00512249;IPI00503279;IPI00817706;IPI00835746	IPI00614562;IPI00832042;IPI00502053;IPI00832765;IPI00512249;IPI00503279;IPI00817706;IPI00835746	2;2;2;2;2;2;2;2	1;1;1;1;1;1;1;1	1;1;1;1;1;1;1;1	RAB6B, member RAS oncogene family;Rab6b protein;Zgc:63637;Zgc:63637 protein;Rab6a protein;Novel protein similar to RAB6B, member RAS oncogene family (Rab6b, zgc:112018);Zgc:112018;RAB6A, member RAS oncogene family	rab6b;zgc:110405;zgc:112018;zgc:63637;rab6a;DKEY-261L2.1;DKEY-261L2.1-001	RAB6B, member RAS oncogene family;Zgc:63637;Zgc:63637 protein;24 kDa protein;Rab6a protein;Zgc:112018;23 kDa protein;RAB6A, member RAS oncogene family	Q498Z8;Q68EL1;A8KBS0;Q6PEH6;Q4V957;A9ULS4;Q5BJD1;Q803G7	8	2	1	1	2	1	1	5.1	24.223	215	1	8.4079e-18	10.2	5387600	5387600
707	2839;7749	3058;8406	7072;7073;19638;19639	8466;8467;23914;23915			IPI00899443;IPI00502058	IPI00899443;IPI00502058	2;2	2;2	2;2	Ubiquitin carboxyl-terminal hydrolase L5	uchl5;zgc:85615	similar to Ubiquitin carboxyl-terminal hydrolase isozyme L5;Ubiquitin carboxyl-terminal hydrolase L5	Q6NWL6	2	2	2	2	2	2	2	7.5	39.205	335	4	1.592e-11	7.5	5337300	5337300
708	1303;2251	1413;2429	3323;5672	4049;6810			IPI00502075;IPI00898108	IPI00502075;IPI00898108	2;1	2;1	2;1	Novel protein (Zgc:86648);Tropomodulin 2	CH211-12A1.6;CH211-12A1.6-001;tmod2;zgc:86648	Tropomodulin 2;similar to tropomodulin	A3KQQ6;Q66I39	2	2	2	2	2	2	2	5.8	38.723	344	2	0.0011631	5.8	5736700	5736700
709	3951;9076;9366	4254;9862;10168	9775;23053;23727	11830;27829;28599			IPI00502102;IPI00632509;IPI00770623;IPI00610058;IPI00897582	IPI00502102;IPI00632509;IPI00770623;IPI00610058	3;2;2;2;1	3;2;2;2;1	3;2;2;2;1	Eukaryotic translation initiation factor 3 subunit 6-A;Eukaryotic translation initiation factor 3 subunit E-A;Eukaryotic translation initiation factor 3 subunit 6-B;Eukaryotic translation initiation factor 3 subunit E-B	eif3ea;eif3s6a;int6;eif3eb;eif3s6b;si:ch211-129b17.1	Eukaryotic translation initiation factor 3 subunit E-A;53 kDa protein;Isoform 1 of Eukaryotic translation initiation factor 3 subunit E-B;Isoform 2 of Eukaryotic translation initiation factor 3 subunit E-B	Q6DRI1;Q1LUA8-1;Q1LUA8;Q1LUA8-2	5	3	3	3	3	3	3	5.8	52.388	446	3	4.2958e-05	5.8	10018000	10018000
710	321;4526;7907	345;4866;8580	742;11262;11263;11264;11265;11266;20023	827;13710;13711;13712;13713;13714;24331			IPI00502132;IPI00503693;IPI00931275;IPI00505723	IPI00502132	3;1;1;1	2;0;0;0	2;0;0;0	Splicing factor, arginine/serine-rich 6;Splicing factor, arginine/serine-rich 6b	CH211-266K22.1-001;sfrs6;sfrs6b	Splicing factor, arginine/serine-rich 6b	A8DZG2;Q5M9N3	4	3	2	2	3	2	2	6.2	41.129	355	2	2.9485e-08	8.7	8307200	8307200
711	1241;1602;2746;2747;4000;4001;4006;6954;7504	1344;1345;1731;2960;2961;4304;4305;4310;7552;8141	3161;3162;3163;3164;4117;4118;6842;6843;6844;6845;6846;9918;9919;9927;9928;9929;17620;17621;17622;19026	3842;3843;3844;3845;4968;4969;8202;8203;8204;8205;8206;12101;12102;12110;12111;12112;12113;21514;21515;21516;21517;23207	649	124	IPI00507638;IPI00502168	IPI00507638;IPI00502168	9;9	9;9	9;9	Heterogeneous nuclear ribonucleoprotein A0;Hnrpa0 protein	hnrnpa0;hnrpa0	Heterogeneous nuclear ribonucleoprotein A0;Hnrpa0 protein (Fragment)	Q6NYW8;Q6PHJ4	2	9	9	9	9	9	9	34.1	32.486	314	20	1.1245e-98	34.1	110850000	110850000
712	2505;5038;6266;8365	2705;5428;6818;9086	6333;12621;12622;15809;21278	7624;15279;15280;19149;25858			IPI00502192;IPI00617335;IPI00608497;IPI00932165;IPI00817249;IPI00931378	IPI00502192	4;1;1;1;1;1	4;1;1;1;1;1	4;1;1;1;1;1	Novel protein (Zgc:55429);Zgc:55429	DKEY-85K8.2;DKEY-85K8.2-001;hnrpl;zgc:55429	Zgc:55429	Q7ZW09	6	4	4	4	4	4	4	8.2	59.168	536	5	1.1604e-13	8.2	10711000	10711000
713	5423	5835	13513	16421			IPI00502209	IPI00502209	1	1	1	SAPS domain family, member 3	saps3	SAPS domain family, member 3	Q7ZVC3	1	1	1	1	1	1	1	5.3	45.768	396	1	1.0468e-15	5.3	1113700	1113700
714	4947	5330	12406	15027			IPI00860329;IPI00502217;IPI00555486;IPI00774482	IPI00860329;IPI00502217;IPI00555486;IPI00774482	1;1;1;1	1;1;1;1	1;1;1;1	Fibronectin 1b;Fibronectin 3;Fibronectin 1;Fn1 protein;Fibronectin 1a isoform 2;Fibronectin 1a isoform 1;Fibronection fn1;Fn1b protein	CH211-172N16.1-001;fn1b;fn1l;DKEY-30L22.1-001;fn1;fn1a	Fibronectin 1b;Fn1 protein;Fn1b protein;41 kDa protein	A2CEW3;Q58XP5;Q6JAN2;Q7T2W7;B0S602;B3DGZ1;O93405;O93406;Q98TS8;A3KNU0	4	1	1	1	1	1	1	0.3	275.77	2500	1	0.0085835	0.3	107610	107610
715	396;2268;2379;3218;3575;3681;5530;5926;5927;6079;7038;7180;7497;7618;8749;9513	428;2447;2448;2569;3460;3841;3961;5951;6431;6432;6433;6434;6435;6618;7642;7793;8133;8263;9507;10324	974;975;5698;5699;5700;5701;5702;5703;5704;5705;5973;5974;5975;7912;7913;8864;8865;9145;13772;13773;14885;14886;14887;14888;14889;14890;14891;14892;15302;15303;15304;15305;17815;18212;18998;18999;19326;19327;22278;24050	1094;1095;1096;1097;6838;6839;6840;6841;6842;6843;6844;6845;7160;7161;7162;9497;9498;10777;10778;11114;16708;16709;18062;18063;18064;18065;18066;18067;18068;18069;18070;18592;18593;18594;18595;18596;18597;18598;18599;18600;18601;21728;22265;22266;23165;23166;23557;23558;26994;28989	650;651;652;653;654	51;161;189;230;241	IPI00502228;IPI00858981	IPI00502228;IPI00858981	16;13	16;13	11;8	Sulfotransferase family 2, cytosolic sulfotransferase 1;SULT2 sulfotransferase	sult2st1;sult2st	Sulfotransferase family 2, cytosolic sulfotransferase 1;34 kDa protein	Q6P2U4;Q6Y597	2	16	16	11	16	16	11	68.6	33.6	287	40	5.7543e-62	68.6	563460000	563460000
716	119;199;1210;1686;1802;5340	127;215;1310;1822;1943;5750	259;260;473;3096;4287;4538;13335	292;293;535;3768;5152;5451;16195			IPI00502249	IPI00502249	6	6	6	Basic leucine zipper and W2 domain-containing protein 1-A	bzw1;bzw1a;si:ch211-246m6.3;zgc:63787	Basic leucine zipper and W2 domain-containing protein 1-A	Q6PD83	1	6	6	6	6	6	6	14.6	48.075	419	7	9.1853e-29	14.6	11636000	11636000
717	1722;2440	1858;2637	4355;6162	5226;7387			IPI00502339	IPI00502339	2	2	2	Protein archease;Protein zbtb8os	si:dkeyp-2e4.1;zbtb8os;zgc:112460	Protein archease	Q566V0	1	2	2	2	2	2	2	11.7	19.02	162	2	1.6738e-08	11.7	7196200	7196200
718	1630;1710;1828;2765;2859;2967;3264;4816;8560	1761;1846;1972;2979;3078;3190;3511;5194;9297	4176;4337;4338;4339;4340;4614;6877;6878;7113;7376;7377;7378;7379;7380;7998;7999;8000;12080;12081;21823;21824;21825;21826;21827;21828;21829	5029;5205;5206;5207;5208;5536;8240;8241;8509;8858;8859;8860;8861;8862;9587;9588;9589;14678;14679;26472;26473;26474;26475;26476;26477;26478			IPI00502344	IPI00502344	9	9	2	Eukaryotic translation initiation factor 4A, isoform 1A	eif4a1a	eukaryotic translation initiation factor 4A, isoform 1A	Q802C9	1	9	9	2	9	9	2	28.3	46.253	406	26	3.313e-43	28.3	79990000	79990000
719	2858;3470;5689;5973;9446	3077;3731;6125;6501;10256	7112;8536;14213;14214;15013;15014;23921	8508;10302;17220;17221;18234;18235;18236;28841			IPI00502356	IPI00502356	5	5	5	Zgc:65996	zgc:65996	Zgc:65996	Q7T1K0	1	5	5	5	5	5	5	28.8	21.428	184	7	1.1163e-12	28.8	19157000	19157000
720	3506;6318	3771;6872	8727;15926	10633;19275	655	197	IPI00502357;IPI00800668;IPI00865611;IPI00931964;IPI00803613;IPI00496985;IPI00897768	IPI00502357;IPI00800668;IPI00865611;IPI00931964;IPI00803613;IPI00496985;IPI00897768	2;2;1;1;1;1;1	2;2;1;1;1;1;1	2;2;1;1;1;1;1	Novel protein similar to vertebrate kinesin family member 5A (KIF5A);Novel protein similar to vertebrate kinesin family member 5C (KIF5C);LOC553428 protein	CH211-159P3.5-001;kif5ba;CH211-157C24.3-001;kif5a;LOC553428	kinesin family member 5B, a;similar to kinesin family member 5B;118 kDa protein;114 kDa protein;Novel protein similar to vertebrate kinesin family member 5C;similar to neuronal kinesin heavy chain;LOC553428 protein (Fragment)	B0UYK4;B0S8J1;Q504B9	7	2	2	2	2	2	2	2.6	110.28	969	2	3.3875e-07	2.6	1030200	1030200
721	113;1486;9346	121;1606;10147	248;3802;23676	281;4608;28543			IPI00502396;IPI00860877	IPI00502396	3;1	3;1	2;0			wu:fe23c11		2	3	3	2	3	3	2	8.3	42.941	373	3	7.4297e-06	8.3	7890500	7890500
722	2714;4720;7250;7670	2926;5089;7870;8319	6785;11877;18390;19438;19439	8143;14451;22456;23675;23676			IPI00852029;IPI00502402;IPI00931950;IPI00851189;IPI00494714	IPI00852029;IPI00502402;IPI00931950	4;4;4;1;1	4;4;4;1;1	4;4;4;1;1	AP-2 complex subunit mu-1-A;AP-2 mu-2 chain A;Clathrin assembly protein complex 2 medium chain A;Clathrin coat assembly protein AP50-A;Clathrin coat-associated protein AP50-A;Mu2-adaptin-A;Plasma membrane adaptor AP-2 50 kDa protein A;AP-2 complex subunit mu-1-B;AP-2 mu-2 chain B;Clathrin assembly protein complex 2 medium chain B;Clathrin coat assembly protein AP50-B;Clathrin coat-associated prot…	ap2m1a;si:ch211-252f13.2;zgc:85653;ap2m1;ap2m1b;zgc:56643	AP-2 complex subunit mu-1-A;AP-2 complex subunit mu-1-B;50 kDa protein	Q6NWK2;Q7ZW98	5	4	4	4	4	4	4	8.5	49.659	436	5	2.0746e-07	8.5	3433500	3433500
723	578;678;1289;1570;2177;2208;2209;2986;3014;3032;3240;3721;3907;5058;5928;6008;6417;6867;7136;7311;7493;8061;8112;9057;9059;9091;9109;9514	633;739;1395;1396;1696;2354;2386;2387;3210;3244;3263;3483;4003;4208;5449;6436;6437;6539;6540;6981;7460;7744;7935;8129;8748;8749;8809;9841;9844;9877;9896;10325	1452;1694;3291;3292;3293;4020;5541;5542;5543;5598;5599;7408;7471;7515;7516;7949;7950;9229;9667;9668;12670;12671;14893;14894;14895;15089;15090;16187;17406;18092;18093;18094;18547;18983;20408;20409;20607;20608;22988;22991;22992;23082;23083;23084;23122;24051	1628;1942;4017;4018;4019;4849;6671;6672;6673;6729;6730;8894;8961;9012;9013;9537;9538;11202;11709;11710;15338;15339;18071;18072;18073;18315;18316;19578;21254;22099;22100;22101;22636;23147;24793;24794;25079;25080;27752;27755;27756;27862;27863;27864;27912;28990	656;657;658;659;660	301;520;617;1179;1356	IPI00502478	IPI00502478	28	28	28	Si:dkey-78p20.2 protein	im:7150926;si:dkey-78p20.2	hypothetical protein LOC504036	Q58EG8	1	28	28	28	28	28	28	21.2	188.04	1648	46	2.1663e-189	21.2	36112000	36112000
724	2580;2657;3033;3359;5533;5667	2782;2863;2864;3264;3613;5954;6098;6099	6491;6665;6666;7517;8219;13778;14126;14127;14128;14129	7802;7997;7998;9014;9834;16716;17097;17098;17099;17100;17101;17102	661	50	IPI00502509	IPI00502509	6	6	6	Myotrophin	mtpn	Myotrophin	Q7T2B9	1	6	6	6	6	6	6	65.3	12.748	118	10	1.4875e-81	65.3	38048000	38048000
725	3155;9296	3393;10097	7793;23542	9368;28382	662	333	IPI00502510	IPI00502510	2	2	2	Aldehyde dehydrogenase 3 family, member D1;Aldehyde dehydrogenase	aldh3d1;aldh3d1-001	Aldehyde dehydrogenase 3 family, member D1	Q7ZU10;Q90ZZ7	1	2	2	2	2	2	2	6.8	52.558	473	2	3.3084e-11	6.8	1111600	1111600
726	2232;2389	2410;2580	5642;5996;5997	6776;7183;7184			IPI00502532;IPI00817908;IPI00488949	IPI00502532;IPI00817908;IPI00488949	2;2;1	2;2;1	2;2;1	Growth factor receptor-bound protein 2;Novel protein (Zgc:103549);Zgc:103549	grb2;CH211-260P11.3;CH211-260P11.3-001;zgc:103549	Growth factor receptor-bound protein 2;17 kDa protein;Zgc:103549	Q6PC73;Q5RKN6	3	2	2	2	2	2	2	9.7	25.287	217	3	0.0001506	9.7	2788400	2788400
727	503;2236;2237;2628;4018;4128;4980;6387;6438;6692;6791;7737;9006;9007	544;2414;2415;2833;4322;4439;4440;5368;6949;7002;7278;7380;7381;8392;8393;9787;9788;9789	1222;1223;1224;1225;1226;1227;1228;1229;1230;1231;1232;1233;5646;5647;5648;5649;5650;5651;5652;5653;5654;5655;6601;6602;6603;6604;9947;9948;9949;10292;10293;10294;10295;10296;10297;10298;10299;10300;10301;10302;10303;10304;10305;10306;10307;12490;16123;16124;16125;16126;16127;16128;16129;16222;16851;17215;17216;17217;17218;17219;17220;17221;19587;19588;19589;19590;19591;19592;19593;19594;19595;19…	1364;1365;1366;1367;1368;1369;1370;1371;1372;1373;1374;1375;1376;1377;1378;6780;6781;6782;6783;6784;6785;6786;6787;6788;6789;6790;6791;7928;7929;7930;7931;12135;12136;12137;12617;12618;12619;12620;12621;12622;12623;12624;12625;12626;12627;12628;12629;12630;12631;12632;12633;12634;12635;12636;15124;19512;19513;19514;19515;19516;19517;19518;19613;20343;21014;21015;21016;21017;21018;21019;21020;2102…	663;664;665	60;132;147	IPI00502613;IPI00833403	IPI00502613	14;2	14;2	14;2	Leukocyte cell-derived chemotaxin 2;Leukocyte cell-derived chemotaxin 2 like	lect2;lect2l	Leukocyte cell-derived chemotaxin 2 like	Q0H0R9	2	14	14	14	14	14	14	77.1	16.974	157	83	5.8331e-178	77.1	2321700000	2321700000
728	1609;1890;3743;3744;6597;9004;9005;9157	1738;2045;4027;4028;7173;7174;9785;9786;9952	4127;4128;4735;9295;9296;16641;16642;22856;22857;22858;23242	4978;4979;5662;5663;5664;5665;11289;11290;20103;20104;20105;27612;27613;27614;28043	666	24	IPI00502633	IPI00502633	8	8	8	SH3 domain binding glutamic acid-rich protein like;Zgc:64130	zgc:64130	Zgc:64130	Q7T2A8	1	8	8	8	8	8	8	84.3	12.921	115	11	2.9515e-56	84.3	97831000	97831000
729	2303;3100;3166;5560;7870;8748	2483;3335;3404;5982;5983;8538;9506	5804;7650;7651;7652;7653;7811;7812;7813;13824;13825;19931;19932;19933;22277	6951;9191;9192;9193;9194;9388;9389;9390;16764;16765;24235;24236;24237;26993	667	319	IPI00502651;IPI00506482	IPI00502651	6;1	6;1	6;1	Fructose-1,6-bisphosphatase 1, like;Fructose-1,6-bisphosphatase 1a	DKEY-146L2.2-001;fbp1a;fbp1l	Fructose-1,6-bisphosphatase 1a	Q6PFT1	2	6	6	6	6	6	6	25.5	36.735	337	14	3.8782e-39	25.5	45957000	45957000
730	382;582;677;869;1884;2161;4557;4558;4617;6022;8600	412;637;738;945;2038;2039;2336;2337;4898;4899;4970;6554;6555;9341	939;940;1457;1692;1693;2152;2153;4727;4728;4729;5508;5509;5510;11345;11346;11347;11591;15130;15131;21916;21917;21918	1057;1058;1633;1940;1941;2540;2541;5654;5655;5656;6635;6636;6637;6638;13798;13799;13800;14134;18365;18366;26570;26571;26572	668;669;670;671	21;40;69;93	IPI00502668;IPI00607367	IPI00502668	11;4	11;4	11;4	Glutathione S-transferase pi;Gstp1 protein;Pi-class glutathione S-transferase	gstp1	glutathione S-transferase pi	Q9DDU5	2	11	11	11	11	11	11	59.6	23.526	208	22	3.1326e-91	59.6	216790000	216790000
731	568;6912;8381	621;7509;9105	1422;17509;21322	1598;21374;25907			IPI00502755;IPI00864374;IPI00769675	IPI00502755;IPI00864374;IPI00769675	3;3;3	3;3;3	3;3;3	Flotillin 1;Flot1b protein;Reggie 2b	FLOT1;flot1b	Flotillin 1;47 kDa protein;33 kDa protein	Q6TH07;Q7ZWG3;Q98TZ5	3	3	3	3	3	3	3	9.4	47.28	425	3	5.0665e-09	9.4	7474600	7474600
732	3363;5495	3618;5915	8226;13711	9842;16637			IPI00502862	IPI00502862	2	2	2	Ribosomal protein L21	rpl21	Ribosomal protein L21	Q6IQQ0	1	2	2	2	2	2	2	12.5	18.531	160	2	0.00062134	12.5	12086000	12086000
733	4590;6357;6841	4935;6916;7434	11513;15998;17363;17364	14052;19357;21202;21203			IPI00502942	IPI00502942	3	3	3	Integrin beta	itgb1b;itgb1	Integrin beta	B3DHB6;Q3YAA0	1	3	3	3	3	3	3	6.5	87.591	795	4	4.1972e-60	6.5	1990300	1990300
734	8550	9286	21806	26453			IPI00502952	IPI00502952	1	1	1	Zgc:63600	zgc:63600	spermidine synthase	Q7SY20	1	1	1	1	1	1	1	4.5	32.84	289	1	0.017997	4.5	1981900	1981900
735	509	554	1294	1465			IPI00503095	IPI00503095	1	1	1	Interferon gamma inducible protein 30	ifi30	Interferon gamma inducible protein 30	Q5XJN2	1	1	1	1	1	1	1	5.5	28.327	255	1	0.010506	5.5	1025300	1025300
736	201;722;744;1473;1600;1755;2141;2145;3749;4157;4316;5055;6103;6786;7167;8411	217;218;786;787;810;1593;1729;1892;1893;2315;2320;4034;4035;4472;4643;5446;6642;7375;7780;9135	476;477;478;1799;1800;1801;1802;1861;1862;3784;3785;4115;4428;4429;4430;4431;5454;5455;5456;5457;5458;5459;5460;5461;5475;9305;9306;9307;9308;10364;10766;10767;10768;10769;12666;15365;17204;18169;18170;18171;18172;18173;21409;21410;21411;21412	538;539;540;541;2125;2126;2127;2128;2129;2130;2131;2206;2207;4587;4588;4963;4964;4965;4966;5312;5313;5314;5315;6578;6579;6580;6581;6582;6583;6584;6585;6600;11301;11302;11303;11304;12697;13139;13140;13141;13142;13143;15334;18667;20999;22190;22191;22192;22193;22194;22195;26006;26007;26008;26009;26010;26011	13;14;15;672	117;377;398;413	IPI00503124	IPI00503124	16	5	2	Tubulin, alpha 8 like;Tubulin, alpha 2	tuba8l;DKEYP-53E12.1-001;TUBA2	Tubulin, alpha 8 like	Q6NWI0;Q6TNP9	1	16	5	2	16	5	2	14.3	50.034	449	10	1.4021e-172	43.7	79291000	79291000
737	707;1169;2492;2667;2828;3921;5564	771;1266;2691;2874;3046;4223;5987	1765;3025;6299;6679;7049;9708;13834	2086;3695;7573;8013;8442;11759;16774			IPI00503131	IPI00503131	7	7	7	Ubiquitin carboxyl-terminal hydrolase	CH211-69G19.5-001;usp5	Ubiquitin carboxyl-terminal hydrolase	Q1MT86;Q4V973;Q6NY90	1	7	7	7	7	7	7	9	94.796	853	7	4.5301e-13	9	11778000	11778000
738	4806;5275	5183;5677	12057;13106	14655;15836			IPI00503134	IPI00503134	2	2	2	Protein kinase, AMP-activated, gamma 1 non-catalytic subunit	prkag1	Protein kinase, AMP-activated, gamma 1 non-catalytic subunit	Q6PCS7	1	2	2	2	2	2	2	8.8	37.298	330	2	7.1733e-10	8.8	5068200	5068200
739	2086;3928;4360;5811;6899;7286;8053	2260;4230;4690;6273;6274;7495;7907;8737	5332;5333;9724;9725;10855;10856;10857;10858;14536;14537;14538;14539;14540;14541;14542;17485;17486;18484;20354;20355;20356;20357;20358	6443;6444;11776;11777;13250;13251;13252;13253;13254;13255;17634;17635;17636;17637;17638;17639;17640;21344;21345;22561;22562;24728;24729;24730;24731;24732	452	199	IPI00503142;IPI00774442	IPI00503142;IPI00774442	7;6	2;2	2;2	Guanine nucleotide binding protein (G protein), alpha inhibiting activity polypeptide 2	gnai2	40 kDa protein;Guanine nucleotide binding protein (G protein), alpha inhibiting activity polypeptide 2	Q7ZWI5	2	7	2	2	7	2	2	10.7	40.453	355	3	1.3672e-62	26.8	7413800	7413800
740	2100;3905;4384;7474;8201	2274;4206;4715;8110;8908	5356;9665;10915;18944;18945;20874	6469;11707;13322;23106;23107;25401			IPI00503150;IPI00852050	IPI00503150;IPI00852050	5;4	5;4	5;4	Endoplasmic reticulum lipid raft-associated protein 1;Erlin-1;Novel protein similar to vertebrate ER lipid raft associated 1 (ERLIN1, zgc:110547)	erlin1;si:ch211-223p8.2;zgc:110547;CH211-223P8.2;CH211-223P8.2-002	Erlin-1;Novel protein similar to vertebrate ER lipid raft associated 1	Q58EG2;B7ZD02	2	5	5	5	5	5	5	17	38.319	342	6	1.5703e-17	17	13544000	13544000
741	1881;3206;3588;5840;6116;6681	2035;3448;3855;6311;6655;7265	4715;7895;8889;14616;15387;16816	5642;9478;10802;17725;18689;20307	673;674;675	1;21;63	IPI00503163	IPI00503163	6	6	6	4-aminobutyrate aminotransferase	abat	4-aminobutyrate aminotransferase	Q7ZVS4	1	6	6	6	6	6	6	16.9	45.48	408	6	3.824e-28	16.9	5372700	5372700
742	226;1226;1958;2126;2850;4640;4879;6346;7721;8407;8541;8915	246;1327;2117;2300;3069;5006;5258;6904;8374;9131;9277;9688	538;539;540;3118;3119;3120;4915;4916;5421;7091;11660;12221;15976;19543;21402;21788;21789;21790;22673	605;606;607;3792;3793;3794;5877;5878;6542;8485;14211;14830;19333;23791;25999;26435;26436;26437;27420			IPI00503237	IPI00503237	12	12	11	Protein-tyrosine phosphatase SHP-1;Protein tyrosine phosphatase non-receptor type 6;Protein tyrosine phosphatase, non-receptor type 6	ptpn6	Protein tyrosine phosphatase, non-receptor type 6	C7U118;Q801L1;Q803M6	1	12	12	11	12	12	11	29.9	67.004	589	19	2.2384e-100	29.9	25241000	25241000
743	2769;3732;3916;4619;5254;8350	2983;4015;4218;4972;4973;5655;9068	6884;6885;9278;9701;11593;11594;13055;21232	8247;8248;11272;11752;14136;14137;14138;15769;25800	676	341	IPI00503318;IPI00489722	IPI00503318	6;2	6;2	6;2	Alcohol dehydrogenase 8b;Mixed alcohol dehydrogenase Adh8b	adh8b;CH211-200O8.1-001	Alcohol dehydrogenase 8b	Q7T2J4	2	6	6	6	6	6	6	20.5	40.824	376	8	4.4867e-30	20.5	17947000	17947000
744	553;3181;4479;4480;4772;4829;5477;5655;7287;7692;7951;9025;9026	604;605;3420;4813;4814;5146;5207;5894;6084;7908;7909;8342;8628;9809;9810	1391;1392;7845;7846;7847;11100;11101;11102;11975;12109;12110;12111;12112;13633;13634;14095;14096;14097;18485;18486;18487;18488;18489;19487;20120;22904;22905;22906	1564;1565;9422;9423;9424;9425;9426;13515;13516;13517;14561;14708;14709;14710;14711;16552;16553;17063;17064;17065;22563;22564;22565;22566;22567;22568;23732;24452;27661;27662;27663	677;678;679	74;196;395	IPI00503338	IPI00503338	13	13	13	Zgc:63524	canx;zgc:63524	Zgc:63524	Q7SYE1	1	13	13	13	13	13	13	23	67.874	600	28	2.6966e-53	23	81778000	81778000
745	4872;7408	5251;8042	12208;12209;12210;18773;18774	14813;14814;14815;14816;14817;14818;22897;22898			IPI00503345	IPI00503345	2	1	1	Novel Ras family member	si:ch211-10e8.3;zC10E8.3-001	si:ch211-10e8.3	Q7T015	1	2	1	1	2	1	1	2.5	76.466	676	2	6.2661e-20	4.1	2433000	2433000
746	6836	7429	17356	21194			IPI00503405	IPI00503405	1	1	1	Retinoblastoma binding protein 5	rbbp5;zgc:56078	Retinoblastoma binding protein 5	Q6NWA2;Q7ZUU9	1	1	1	1	1	1	1	2.3	56.364	512	1	0.00037241	2.3	344710	344710
747	3594	3861	8896	10809			IPI00503410	IPI00503410	1	1	1	PRP40 pre-mRNA processing factor 40 homolog A (Yeast)	CH211-279A7.3-001;prpf40a	PRP40 pre-mRNA processing factor 40 homolog A	Q7ZUE4	1	1	1	1	1	1	1	1.1	97.694	851	1	0.00072879	1.1	1225600	1225600
748	411	443	1003	1126			IPI00503479	IPI00503479	1	1	1	Myotubularin related protein 6	mtmr6	Myotubularin related protein 6	Q803S4	1	1	1	1	1	1	1	1.7	73.825	643	1	0.014967	1.7	848380	848380
749	1129;1293;1309;1389;5786;6147;6651;8601	1224;1401;1419;1504;1505;6240;6687;7233;9342	2913;2914;3308;3347;3531;3532;3533;3534;3535;3536;14478;15449;15450;16767;16768;16769;21919;21920;21921	3568;3569;4034;4076;4284;4285;4286;4287;4288;4289;17573;18753;18754;20256;20257;20258;26573;26574;26575	317	218	IPI00503481	IPI00503481	8	4	4	Tyrosine 3-monooxygenase/tryptophan 5-monooxygenase activation protein, theta polypeptide;Tyrosine 3-monooxygenase/tryptophan 5-monooxygenase activation protein, theta polypeptide a	DKEY-81B15.3-001;ywhaq;ywhaq2;ywhaqa	Tyrosine 3-monooxygenase/tryptophan 5-monooxygenase activation protein, theta polypeptide a	Q7ZUM0	1	8	4	4	8	4	4	23.7	27.764	245	7	1.7436e-72	38	39004000	39004000
750	8655	9401	22059	26729	680	150	IPI00503498	IPI00503498	1	1	1	Zgc:103715	zgc:103715	Zgc:103715	Q66I60	1	1	1	1	1	1	1	7.1	19.053	169	1	8.4855e-05	7.1	672650	672650
751	5036	5426	12617;12618	15273;15274;15275;15276	681	451	IPI00503502;IPI00637635;IPI00902206	IPI00503502;IPI00637635;IPI00902206	1;1;1	1;1;1	1;1;1	Zgc:172315 protein	zgc:172315	Zgc:172315 protein;similar to UDP glycosyltransferase 2 family, polypeptide A1;similar to UDP glycosyltransferase 2 family, polypeptide A1	A8WGC1	3	1	1	1	1	1	1	2.1	60.818	527	2	0.051003	2.1	280110000	280110000	+
752	140;141;469;470;668;860;885;903;904;932;1014;1331;1882;3220;3554;3555;3783;3837;4062;4528;5471;5575;5637;5808;6119;6418;6591;6666;6667;7023;7254;7581;7809;8702	150;151;152;153;507;508;509;729;935;962;982;983;1016;1102;1442;1443;2036;3462;3820;3821;4075;4131;4367;4868;4869;5888;5998;6064;6065;6270;6658;6982;7166;7167;7250;7251;7627;7874;8223;8469;9458	350;351;352;353;354;355;356;357;358;359;360;1151;1152;1153;1154;1155;1156;1680;1681;1682;1683;2138;2139;2200;2201;2202;2203;2229;2230;2231;2232;2299;2300;2301;2588;3395;3396;3397;3398;4716;4717;4718;4719;4720;4721;4722;4723;7915;7916;7917;7918;8820;8821;8822;8823;8824;8825;8826;8827;9393;9394;9395;9396;9397;9398;9399;9400;9401;9402;9497;9498;10111;10112;10113;10114;11270;11271;11272;11273;11274;1…	407;408;409;410;411;412;413;414;415;416;417;1287;1288;1289;1290;1291;1292;1293;1927;1928;1929;1930;2526;2527;2592;2593;2594;2595;2623;2624;2625;2626;2701;2702;2703;3189;4134;4135;4136;4137;4138;5643;5644;5645;5646;5647;5648;5649;5650;9500;9501;9502;9503;10731;10732;10733;10734;10735;10736;10737;10738;10739;10740;11403;11404;11405;11406;11407;11408;11409;11410;11411;11412;11522;11523;12410;12411;1…	682;683;684;685;686;687	115;137;143;245;273;330	IPI00503505;IPI00632582;IPI00862164;IPI00482554	IPI00503505	34;1;1;1	34;1;1;1	34;1;1;1			similar to CD18 type 2		4	34	34	34	34	34	34	46.4	84.589	769	143	0	46.4	831480000	831480000
753	402;691;770;1212;2558;7840	434;755;840;1312;2760;8503	986;1737;1927;3098;6439;19848	1109;2057;2058;2274;3770;7740;24145			IPI00503522	IPI00503522	6	6	6	Programmed cell death 6 interacting protein	CH73-92O9.1-001;pdcd6ip	programmed cell death 6 interacting protein	B8JLR1;Q7SY03	1	6	6	6	6	6	6	7.6	95.77	866	6	4.8824e-36	7.6	23679000	23679000
754	89;518;908;977;981;1047;1134;1146;1735;1912;3664;3739;3808;3822;3831;4203;4697;4828;4834;4851;5568;5576;5735;5980;6174;6315;6444;6541;7768;7886;8567;8864;8894	95;566;987;1063;1067;1137;1231;1243;1872;2067;3942;4022;4101;4116;4125;4522;5063;5206;5212;5229;5991;5999;6176;6509;6716;6869;7008;7112;8427;8555;9307;9629;9666	171;172;173;174;1309;2236;2237;2493;2506;2697;2932;2933;2934;2953;2954;2955;2956;2957;4380;4381;4793;4794;9096;9097;9098;9287;9288;9450;9473;9489;9490;9491;10455;11809;12108;12124;12125;12167;12168;13845;13846;13867;14369;14370;15022;15023;15504;15922;16232;16233;16234;16471;19688;19689;19690;19959;19960;19961;21848;21849;22536;22537;22632	199;200;201;202;1481;2630;2631;3082;3096;3326;3588;3589;3590;3611;3612;3613;3614;3615;3616;5257;5258;5728;5729;11064;11065;11066;11281;11282;11466;11490;11514;11515;11516;12794;14373;14707;14724;14725;14726;14772;14773;16785;16786;16815;17453;17454;18244;18245;18812;19271;19623;19624;19625;19893;23968;23969;23970;24263;24264;24265;26499;26500;27271;27272;27376	688;689;690;691;692;693	450;984;1165;1431;1683;1807	IPI00503572;IPI00773363;IPI00911387;IPI00858466;IPI00497758;IPI00933204;IPI00500057;IPI00932699;IPI00769945;IPI00899063;IPI00934435;IPI00774587;IPI00934366;IPI00799514;IPI00897078;IPI00914342;IPI00882712;IPI00771791;IPI00934683;IPI00486438;IPI00496068;IPI00934193;IPI00934971;IPI00934567;IPI00490216;IPI00860402;IPI00501288;IPI00817693	IPI00503572;IPI00773363;IPI00911387;IPI00858466;IPI00497758;IPI00933204;IPI00500057;IPI00932699;IPI00769945;IPI00899063;IPI00934435;IPI00774587	33;33;33;31;28;28;27;26;21;21;21;20;12;12;11;11;11;11;11;11;10;10;8;8;7;7;6;3	31;31;31;29;26;26;25;24;19;19;19;18;10;10;9;9;9;9;9;9;8;8;7;7;6;7;4;3	18;18;18;17;14;13;15;14;6;6;9;8;2;2;1;1;0;1;1;1;1;1;5;5;2;4;1;1	Myhz1 protein;Novel myosin family protein;Myosin, heavy polypeptide 1, skeletal muscle;Fast skeletal myosin heavy chain 4;Fast skeletal myosin heavy chain 3;Fast skeletal muscle myosin heavy polypeptide 1;Fast myosin heavy chain x;LOC797753 protein;Myosin heavy chain 4;Fast myosin heavy chain 4;Myhc4 protein;Myhz2 protein;Myosin, heavy polypeptide 2, fast muscle specific;Fast muscle-specific myos…	myhz1;myhz1.1;CH211-158M24.7-001;CH211-158M24.8-001;si:ch211-158m24.7;myhc4;myhc3;myhz1.2;myhc;myhz1.3;ns:zf-e68;LOC797753;CH211-158M24.9-001;CH211-251M3.2-001;myhz2;CH211-251M3.1-001;CH211-251M3.3-001;CH211-158M24.10-001;zgc:66156	Novel myosin family protein;Novel myosin family protein;Myosin, heavy polypeptide 1, skeletal muscle;Novel myosin family protein;Myosin heavy chain 4;Myosin, heavy polypeptide 2, fast muscle specific;similar to myosin heavy chain 4;186 kDa protein;hypothet	A9JT78;B8A568;B8A561;B3DJM6;Q7T1B7;Q7T1B8;Q9I8U6;A7Y224;A8E507;B8A569;A2BGX6;Q508P7;Q803U1;A0JMC2;A5D6S9;Q1JPZ0;Q6IQX1;Q90ZE5;A2BGX8;B8A559;Q7SXN9;Q802Z4	28	33	31	18	33	31	18	19	222.15	1937	60	7.6863e-125	19.8	12226000	12226000
755	4526;5722;6062;8401;8870	4866;6163;6597;9125;9636	11262;11263;11264;11265;11266;14311;14312;15255;21390;22551;22552	13710;13711;13712;13713;13714;17340;17341;18536;25987;27286;27287			IPI00503585;IPI00497610;IPI00512023;IPI00516172;IPI00804441	IPI00503585;IPI00497610	5;3;2;2;2	5;3;2;2;2	4;2;1;1;1	Splicing factor, arginine/serine-rich 5;Sfrs5a protein	sfrs5;SFRS5;sfrs5a	Splicing factor, arginine/serine-rich 5;Sfrs5a protein	Q6TGT9;Q6P4V0	5	5	5	4	5	5	4	15.4	29.57	259	11	1.7209e-14	15.4	74194000	74194000
756	3679;4877;5163;6832;7132	3959;5256;5561;7423;7740	9143;12217;12218;12219;12859;17329;18081;18082	11112;14826;14827;14828;15540;21160;22087;22088			IPI00503646	IPI00503646	5	5	5	Engulfment and cell motility 1 (Ced-12 homolog, C. elegans)	elmo1	Engulfment and cell motility 1	Q6NV39	1	5	5	5	5	5	5	7.2	83.926	726	8	9.0662e-13	7.2	16411000	16411000
757	2172;6086;8901	2348;6625;9674	5526;15325;15326;22642	6655;18625;18626;27387			IPI00503659	IPI00503659	3	3	3	NADH dehydrogenase (Ubiquinone) Fe-S protein 3, (NADH-coenzyme Q reductase)	ndufs3;zgc:112520	NADH dehydrogenase (Ubiquinone) Fe-S protein 3	Q566S4	1	3	3	3	3	3	3	16.1	29.484	255	4	8.8327e-08	16.1	4915500	4915500
758	4675	5041	11754	14315			IPI00835532;IPI00503686;IPI00774498	IPI00835532;IPI00503686;IPI00774498	1;1;1	1;1;1	1;1;1			similar to mLimk1;similar to mLimk1;68 kDa protein		3	1	1	1	1	1	1	1.4	112.27	1009	1	0.0012785	1.4	1420300	1420300
759	777;3428;3536;8957;8986;9075	848;3685;3802;9734;9766;9861	1944;8394;8785;22769;22822;23050;23051;23052	2291;10049;10693;27521;27576;27826;27827;27828			IPI00503692	IPI00503692	6	6	6	Echinoderm microtubule associated protein like 2	eml2;zgc:110445	Echinoderm microtubule associated protein like 2	Q4KMH7	1	6	6	6	6	6	6	9.2	88.529	805	8	3.0449e-19	9.2	10763000	10763000
760	5940;9243	6451;10041	14913;23448	18092;28283			IPI00503694;IPI00512310	IPI00503694;IPI00512310	2;2	2;2	2;2	Histone deacetylase 1;Histone deaceytlase 1;Hdac1 protein	hdac1	Histone deacetylase 1;Hdac1 protein	Q5RKQ4;Q8JIY7;Q6P2A8	2	2	2	2	2	2	2	5.2	54.724	480	2	0.0025455	5.2	2856000	2856000
761	1664;8292	1800;9005;9006	4230;21100;21101;21102	5089;25648;25649;25650	694	35	IPI00503732	IPI00503732	2	2	2	40S ribosomal protein S28;Novel protein (Zgc:73367)	rps28;zgc:73367;RP71-39B20.2;RP71-39B20.2-001	40S ribosomal protein S28	Q6PBK3;B0S6G3	1	2	2	2	2	2	2	30.4	7.8239	69	4	4.5857e-08	30.4	6833200	6833200
762	8965	9742	22781	27533			IPI00503742	IPI00503742	1	1	1			im:7148788		1	1	1	1	1	1	1	0.9	155.08	1384	1	0.01205	0.9	509320	509320
763	6359	6918	16000	19359			IPI00503803	IPI00503803	1	1	1	C-src tyrosine kinase	csk	C-src tyrosine kinase	A0JMN4	1	1	1	1	1	1	1	2.4	51.017	450	1	0.017123	2.4	468470	468470
764	1136	1233	2936;2937	3592;3593			IPI00503832;IPI00817268	IPI00503832;IPI00817268	1;1	1;1	1;1	Syndecan binding protein;Syndecan binding protein (Syntenin)	sdcbp;SDCBP	Syndecan binding protein;29 kDa protein	Q803J6	2	1	1	1	1	1	1	7.7	32.437	299	2	5.0691e-14	7.7	4525100	4525100
765	1465;5929	1585;6438	3769;3770;14896	4569;4570;18074	695	157	IPI00503854;IPI00899533	IPI00503854;IPI00899533	2;2	2;2	2;2			similar to MGC82017 protein;similar to solute carrier family 1 (glutamate/neutral amino acid transporter), member 4		2	2	2	2	2	2	2	5	57.82	539	3	9.4583e-30	5	2638700	2638700
766	2931;2932	3153;3154	7280;7281	8689;8690			IPI00503863	IPI00503863	2	2	2	Zgc:109973	zgc:109973	Zgc:109973	Q504B1	1	2	2	2	2	2	2	19.5	13.875	123	2	2.6667e-15	19.5	7881400	7881400
767	38;477;889;5191;5748;8160	41;42;516;967;5590;6189;8863	82;83;1170;1171;2210;12909;12910;12911;12912;14385;20744;20745;20746	93;94;1307;1308;2602;2603;15591;15592;15593;15594;15595;15596;17474;25250;25251;25252	696	104	IPI00503909	IPI00503909	6	6	6	Rpl14 protein;60S ribosomal protein L14	rpl14	Rpl14 protein	A8E526;Q6DRN7	1	6	6	6	6	6	6	44.6	16.128	139	13	1.9332e-26	44.6	110310000	110310000
768	3659;5304;5550;9388	3936;5710;5972;10195	9089;13245;13809;23797;23798	11057;16083;16748;28692;28693			IPI00862214;IPI00503919;IPI00607322	IPI00862214;IPI00503919;IPI00607322	4;4;4	4;4;4	4;4;4	Proteasome subunit alpha type	RP71-45K5.4-001;si:rp71-45k5.4;psma2	Proteasome subunit alpha type;Proteasome subunit alpha type;Proteasome subunit alpha type	Q1LWX4;B3DG31;Q6PBY5;Q4VBR8	3	4	4	4	4	4	4	26.1	26.262	238	5	4.3098e-40	26.1	23872000	23872000
769	2102;4986;5899;6943	2276;5374;6392;7541	5358;12499;14790;17581	6471;15134;17937;21451			IPI00503951;IPI00899602;IPI00509710;IPI00486021;IPI00493368;IPI00650716	IPI00503951;IPI00899602;IPI00509710;IPI00486021;IPI00493368	4;4;3;3;2;1	4;4;3;3;2;1	4;4;3;3;2;1	Neurocalcin-delta A;Hippocalcin;Novel protein (Zgc:73126);Novel protein (Zgc:63695);Zgc:63695;Neurocalcin-delta B	ncalda;zgc:175182;DKEY-148N22.4;DKEY-148N22.4-001;hpca;zgc:73126;DKEY-181F18.1;DKEY-181F18.1-001;zgc:63695;ncald;ncaldb;si:dkey-21k18.3;zgc:100982	Neurocalcin-delta A;similar to Neurocalcin-delta isoform 1;Novel protein;Zgc:63695;Neurocalcin-delta B	A9JTH1;Q6PC34;Q7SXX4;Q6AXL4	6	4	4	4	4	4	4	19.7	22.224	193	4	3.4139e-19	19.7	31729000	31729000
770	2241;2902;3910;5137;5392	2419;3121;4211;5534;5803	5659;5660;7215;9672;12818;13446	6795;6796;8619;11714;15495;16349			IPI00503987	IPI00503987	5	5	5	Zgc:110239	zgc:110239	Zgc:110239	Q568K7	1	5	5	5	5	5	5	11	61.351	546	6	1.7473e-14	11	34348000	34348000
771	3763;5227;7639	4052;5627;8285;8286	9335;12987;19372;19373	11337;15684;23606;23607	697	119	IPI00504006;IPI00618104;IPI00865243	IPI00504006	3;1;1	3;1;1	3;1;1	SAR1a gene homolog 2 (S. cerevisiae)	sara2	SAR1a gene homolog 2	Q6PBX2	3	3	3	3	3	3	3	22.7	22.228	198	4	7.3919e-44	22.7	25312000	25312000
772	1748;9500	1885;10311	4413;24032	5296;28971			IPI00934288;IPI00504035	IPI00934288;IPI00504035	2;2	2;2	2;2	Methylenetetrahydrofolate dehydrogenase (NADP+ dependent)	mthfd1	Methylenetetrahydrofolate dehydrogenase;101 kDa protein	Q6DI12;Q7ZVV5	2	2	2	2	2	2	2	3.2	100.49	934	2	7.0526e-07	3.2	7545500	7545500
773	3541	3807	8793	10701			IPI00504066	IPI00504066	1	1	1	Zgc:86674	zgc:86674	NADH dehydrogenase (ubiquinone) 1 alpha subcomplex, 1	Q6IQP6	1	1	1	1	1	1	1	15.5	8.2126	71	1	0.0016565	15.5	226640	226640
774	255;706;1524;3549;6074;8476	278;770;1648;3815;6611;9206	603;1763;1764;3918;8804;8805;8806;8807;8808;8809;8810;8811;8812;8813;15282;21580;21581	681;2084;2085;4735;10712;10713;10714;10715;10716;10717;10718;10719;10720;10721;10722;10723;10724;18566;26205;26206	698	199	IPI00865710;IPI00636729;IPI00504087;IPI00866567;IPI00498656;IPI00758589;IPI00489480;IPI00758877;IPI00892407;IPI00892442;IPI00496576;IPI00864129	IPI00865710;IPI00636729;IPI00504087;IPI00866567;IPI00498656;IPI00758589;IPI00489480;IPI00758877;IPI00892407;IPI00892442;IPI00496576;IPI00864129	6;6;6;6;5;5;4;4;4;4;3;3	4;4;4;4;4;4;2;2;2;2;1;2	4;4;4;4;4;4;2;2;2;2;1;2	Novel protein similar to type I cytokeratin, enveloping layer;Type I cytokeratin, enveloping layer, like;Type I cytokeratin, enveloping layer;Type I cytokeratin;Si:dkeyp-113d7.7;Zgc:92533;Type I keratin;Zgc:109868 protein;Zgc:109868	cyt1l;DKEYP-113D7.6-001;cyt1;DKEYP-113D7.3-001;DKEYP-113D7.7-001;si:dkeyp-113d7.7;DKEYP-113D7.3-003;DKEYP-113D7.8-001;zgc:92533;zgc:109868;DKEYP-113D7.5-001;cki;CKI	47 kDa protein;Type I cytokeratin, enveloping layer, like;Type I cytokeratin, enveloping layer;46 kDa protein;Si:dkeyp-113d7.7;Type I cytokeratin, enveloping layer;Zgc:92533;Zgc:109868;47 kDa protein;47 kDa protein;Type I cytokeratin;40 kDa protein	Q1LXJ7;Q6P0E4;Q9PWD8;Q1LXJ1;Q1LXJ2;Q1LXJ0;Q6DHB6;Q9PW37;A1L222;Q1LXJ8;Q1RM74;Q568U3;Q9PUB6	12	6	4	4	6	4	4	11.1	46.915	431	5	6.5674e-15	14.8	718790	718790
775	787;7011;8972	859;7612;9750	1967;17747;22793;22794	2314;21658;27547;27548			IPI00504105	IPI00504105	3	1	1	Similar to 16.5 kDa secretory protein	LOC565099	Similar to 16.5 kDa secretory protein	B3DFW4	1	3	1	1	3	1	1	15.4	16.444	149	1	2.7943e-07	35.6	3006100	3006100
776	247;248;771;948;1157;1503;1547;2355;3326;4491;4571;5295;6131;6250;6728;7640;8426;8434;8516;9108;9266	270;271;841;1032;1254;1624;1673;2538;3576;4825;4826;4913;5701;6670;6801;7315;8287;9151;9160;9246;9247;9895;10066;10067	587;588;589;590;591;592;593;594;1928;1929;1930;1931;1932;2321;2992;2993;2994;2995;3842;3970;3971;3972;3973;5890;8145;11132;11133;11134;11135;11136;11137;11138;11390;11391;13219;13220;13221;13222;13223;13224;13225;13226;13227;13228;15415;15416;15417;15418;15419;15772;15773;15774;15775;17066;19374;19375;19376;19377;19378;19379;19380;21445;21446;21469;21470;21471;21472;21473;21474;21475;21691;21692;…	665;666;667;668;669;670;671;672;2275;2276;2277;2278;2279;2724;3656;3657;3658;3659;4649;4796;4797;4798;4799;7042;9755;13552;13553;13554;13555;13556;13557;13558;13860;13861;16056;16057;16058;16059;16060;16061;16062;16063;16064;16065;18718;18719;18720;18721;18722;19110;19111;19112;19113;20796;23608;23609;23610;23611;23612;23613;23614;26057;26058;26083;26084;26085;26086;26087;26088;26089;26331;26332;…	431;432;433;699	61;142;340;437	IPI00504197	IPI00504197	21	21	2	6-phosphogluconate dehydrogenase, decarboxylating	pgd;PGD	6-phosphogluconate dehydrogenase, decarboxylating	Q6TNR8	1	21	21	2	21	21	2	52.8	53.242	483	89	0	52.8	705670000	705670000
777	4788	5164	12013	14606			IPI00504220	IPI00504220	1	1	1	Serine/threonine-protein phosphatase	zgc:110801	Serine/threonine protein phosphatase	A2VD35	1	1	1	1	1	1	1	2.1	55.477	481	1	0.015041	2.1	750740	750740
778	3863;5401;7612	4159;5812;8256	9551;9552;13465;19308;19309;19310	11581;11582;11583;16371;23539;23540;23541			IPI00817771;IPI00504275;IPI00817308	IPI00817771;IPI00504275;IPI00817308	3;3;3	3;3;3	1;1;1	Ubiquitin carrier protein	CH211-89F7.5-002;ube2l3l;CH211-89F7.5-003;CH211-89F7.5-001	Ubiquitin carrier protein;Ubiquitin carrier protein;Ubiquitin carrier protein	A2BIR4;A2BIR3;Q6PH42;A2BIR5	3	3	3	1	3	3	1	24.2	21.64	190	6	1.6629e-28	24.2	41614000	41614000
779	5010	5398	12549	15199			IPI00504280	IPI00504280	1	1	1	Carboxypeptidase, vitellogenic-like	cpvl	Carboxypeptidase, vitellogenic-like	Q7ZU43	1	1	1	1	1	1	1	2.7	54.514	478	1	0.0079196	2.7	6350900	6350900
780	1787;4668	1928;5034	4503;11725	5407;14285			IPI00504389	IPI00504389	2	2	2	Small nuclear ribonucleoprotein polypeptide A	DKEY-233H2.1-001;snrpa	Small nuclear ribonucleoprotein polypeptide A	B0V3H3;Q6P2T1	1	2	2	2	2	2	2	8.2	31.008	281	2	0.0021199	8.2	1486500	1486500
781	493;3633;5935;7866	532;3903;6444;8534	1207;8991;14903;19922	1349;10946;18082;24226			IPI00504456;IPI00619343;IPI00504472;IPI00855638;IPI00862031	IPI00504456;IPI00619343	4;2;1;1;1	4;2;1;1;1	4;2;1;1;1	p21-activated kinase 2;p21 (CDKN1A)-activated kinase 2a;Novel protein similar to human p21 (CDKN1A)-activated kinase 2 (PAK2);Novel protein similar to p21 (CDKN1A)-activated kinase 2 (Pak2, wu:fc52b03);p21 (CDKN1A)-activated kinase 2b;Pak2b protein	pak2;pak2a;dZ198M22.1-001;CH73-159L23.1;CH73-159L23.1-001;pak2b;wu:fc52b03	p21 (CDKN1A)-activated kinase 2a;p21 (CDKN1A)-activated kinase 2b	A5X7A3;Q6DG42;Q8AW67;A5WVS2;Q4V9B9;Q502N8;Q66IB7	5	4	4	4	4	4	4	10.1	57.293	517	4	7.6652e-35	10.1	4910200	4910200
782	1105;5053	1199;5444	2867;12664	3519;15332			IPI00504500	IPI00504500	2	2	2			im:7141335, partial		1	2	2	2	2	2	2	2.3	99.717	917	2	0.00044313	2.3	771760	771760
783	5283	5687	13128	15859	700	107	IPI00504544	IPI00504544	1	1	1	Transmembrane emp24 domain trafficking protein 2	tmed2;zgc:77725	Transmembrane emp24 domain trafficking protein 2	Q7ZW75	1	1	1	1	1	1	1	6.5	22.93	201	1	0.0014723	6.5	553720	553720
784	2634;7345	2839;7972	6615;18637	7944;22740			IPI00504575	IPI00504575	2	2	2	Transportin 3	CH211-266A5.3-001;tnpo3	Transportin 3	Q5RHV1;Q7ZW13	1	2	2	2	2	2	2	2.1	104.24	923	2	0.0013524	2.1	461280	461280
785	342	368	807	901			IPI00504618	IPI00504618	1	1	1	DR1-associated protein 1 (Negative cofactor 2 alpha);Drap1 protein	drap1	Drap1 protein	Q7ZVI1	1	1	1	1	1	1	1	5.7	22.99	211	1	3.2303e-06	5.7	1255100	1255100
786	182;245;1154;1942;2724;3258;4009;4628;6089;7728;8154	197;268;1251;2100;2936;3504;4313;4989;6628;8382;8857	435;436;584;585;2977;4889;6801;6802;6803;7989;9934;11633;11634;15336;19555;19556;20726;20727	497;498;661;662;3641;5850;8159;8160;8161;9578;12119;14184;14185;18636;23803;23804;25231;25232	701;702	194;195	IPI00504625;IPI00851734;IPI00490815;IPI00861245	IPI00504625;IPI00851734	11;7;2;1	11;7;2;1	6;2;1;0	Synaptotagmin binding, cytoplasmic RNA interacting protein	CH73-317M8.3-001;syncrip;CH73-317M8.3-002	Synaptotagmin binding, cytoplasmic RNA interacting protein;Synaptotagmin binding, cytoplasmic RNA interacting protein	Q6NUZ3;A5WVY4	4	11	11	6	11	11	6	20.3	69.962	630	18	2.0767e-41	20.3	56124000	56124000
787	790;2521;3397;7985	862;2721;3653;8663	1971;1972;6353;6354;6355;8329;8330;8331;20191;20192	2318;2319;7647;7648;7649;9973;9974;9975;24528;24529			IPI00932950;IPI00504627;IPI00483446	IPI00932950;IPI00504627;IPI00483446	4;4;2	4;4;2	4;4;2	Methionine adenosyltransferase II, alpha;S-adenosylmethionine synthetase	mat2a;zgc:110847	35 kDa protein;Methionine adenosyltransferase II, alpha;S-adenosylmethionine synthetase	Q7ZTW2;Q58EF9	3	4	4	4	4	4	4	17	34.646	312	10	2.9038e-22	17	32463000	32463000
788	306;425;492;764;800;2181;2911;3806;4090;5874;5955;7127;7608;8436;8793;9154;9161	330;462;531;832;833;873;2358;3131;4099;4397;6357;6475;7734;8252;9162;9553;9948;9956	715;1052;1053;1206;1916;1917;1918;1987;1988;5549;5550;7232;9448;10210;14682;14965;14966;18068;19298;21484;22370;22371;23236;23237;23238;23251	799;1177;1178;1348;2263;2264;2265;2335;2336;6679;6680;8636;11464;12530;17802;18179;18180;22074;23525;26098;27091;27092;28037;28038;28039;28053	703;704;705	191;355;408	IPI00504630;IPI00932875	IPI00504630	17;5	17;5	17;5	Pepd protein;Peptidase D	pepd	Pepd protein	A9JT49;Q7SXT5	2	17	17	17	17	17	17	43.8	55.209	496	26	9.461e-95	43.8	59999000	59999000
789	7982;8260	8660;8971	20182;21010	24519;25554			IPI00504670	IPI00504670	2	2	2	Zgc:92746 protein;Zgc:92746	zgc:92746	Zgc:92746 protein	Q502T9;Q6DGW3	1	2	2	2	2	2	2	12	29.44	266	2	1.3346e-12	12	3261400	3261400
790	506;9444	549;10254	1245;23918;23919	1390;28838;28839			IPI00504805	IPI00504805	2	2	2	S100 calcium binding protein A10b	s100a10b;zgc:56142	S100 calcium binding protein A10b	Q7ZVA4	1	2	2	2	2	2	2	24	11.157	100	3	2.8831e-05	24	23935000	23935000
791	1772;1943;2131;2851;4092;4859;5088;5616;5965;8114;8236	1910;2101;2305;3070;4399;5237;5481;6040;6491;8811;8945	4470;4471;4472;4890;4891;5426;5427;7092;7093;7094;7095;10213;12183;12184;12727;12728;13973;13974;13975;15001;15002;20610;20611;20936;20937;20938;20939	5371;5372;5373;5374;5851;5852;6547;6548;8486;8487;8488;8489;12533;14788;14789;15401;15402;16933;16934;16935;18222;18223;25082;25083;25478;25479;25480;25481			IPI00504812;IPI00570151;IPI00484865;IPI00890528	IPI00504812	11;2;2;2	11;2;2;2	11;2;2;2	Glycerol-3-phosphate dehydrogenase 1 (Soluble)	DKEYP-24A7.5-001;gpd1	Glycerol-3-phosphate dehydrogenase 1	Q7T3H5	4	11	11	11	11	11	11	41.5	38.179	349	27	8.095e-96	41.5	181720000	181720000
792	1278;1373;4315;4463;5483;5767;5790;6191;9350	1384;1488;4642;4797;5901;6210;6211;6247;6734;10151	3264;3265;3507;3508;10764;10765;11072;11073;11074;13662;13663;13664;13665;14432;14433;14434;14489;15548;23682;23683	3979;3980;3981;4260;4261;13136;13137;13138;13482;13483;13484;13485;16586;16587;16588;16589;16590;16591;17523;17524;17525;17584;17585;17586;18872;18873;18874;28549;28550			IPI00504880;IPI00772257	IPI00504880;IPI00772257	9;9	9;9	7;7	Khdrbs1 protein;KH domain containing, RNA binding, signal transduction associated 1;GAP-associated phosphoprotein p62	khdrbs1;khdrbs1a;DKEY-41N20.2-001;DKEY-41N20.2-002	KH domain containing, RNA binding, signal transduction associated 1;KH domain containing, RNA binding, signal transduction associated 1	A8E543;Q6NW56;A2CE73;Q9PTB4	2	9	9	7	9	9	7	21.4	40.321	370	20	9.5316e-21	21.4	286810000	286810000
793	3634	3904	8992	10947	706	73	IPI00504889	IPI00504889	1	1	1	Tubulin cofactor a	tbca	Tubulin cofactor a	Q7ZV25	1	1	1	1	1	1	1	25.9	12.623	108	1	2.735e-07	25.9	3416300	3416300
794	1435	1552	3684	4472			IPI00504894	IPI00504894	1	1	1	Cytochrome b5 type B	cyb5b;zgc:76963	Cytochrome b5 type B	Q6NY41	1	1	1	1	1	1	1	5.9	17.584	153	1	0.0039551	5.9	5710900	5710900
795	3710;3862;5403;7906;9218	3992;4157;4158;5814;8579;10016	9200;9549;9550;13467;20022;23405	11172;11579;11580;16373;24330;28238			IPI00504902;IPI00483487	IPI00504902;IPI00483487	5;4	5;4	5;4	Ubiquitin carrier protein	CH211-219A15.2-001;CH211-276P10.3-001;ube2n;ube2nl	Ubiquitin carrier protein;Ubiquitin carrier protein	Q803J2;Q7T3F3	2	5	5	5	5	5	5	39.6	17.292	154	6	1.0544e-19	39.6	10534000	10534000
796	3871;5401;7612	4169;5812;8256	9574;13465;19308;19309;19310	11606;11607;16371;23539;23540;23541			IPI00505012	IPI00505012	3	1	1	Ubiquitin carrier protein	ube2l3	Ubiquitin carrier protein	Q6IQK2	1	3	1	1	3	1	1	9.7	17.858	154	1	8.8873e-28	29.9	1976800	1976800
797	180;388;3296;5182;5354	195;419;420;3544;5581;5764	433;958;959;8091;12893;13374;13375	495;1076;1077;9689;15575;16257;16258;16259			IPI00505021	IPI00505021	5	5	5	Synaptobrevin-like 1	sybl1	Synaptobrevin-like 1	Q7ZUI1	1	5	5	5	5	5	5	36.5	20.232	181	7	3.945e-15	36.5	19085000	19085000
798	461;1346;2132;2415;3865;5280;5391;5800;6039;9116	498;1459;2306;2606;4161;4162;5682;5802;6260;6573;9904	1135;3431;5428;6047;9557;9558;13119;13445;14518;15215;23132	1269;4176;6549;7239;11588;11589;15850;16348;17616;18493;27923	707;708;709	1;54;294	IPI00505057	IPI00505057	10	10	10	Serpin peptidase inhibitor, clade B (Ovalbumin), member 1, like 3	serpinb1l3	Serpin peptidase inhibitor, clade B (Ovalbumin), member 1, like 3	Q7T309	1	10	10	10	10	10	10	34.7	42.612	380	11	5.9428e-57	34.7	35147000	35147000
799	824;5093	898;5486	2033;12736	2383;15410			IPI00505062;IPI00629863;IPI00933544;IPI00934117	IPI00505062;IPI00629863;IPI00933544;IPI00934117	2;2;1;1	2;2;1;1	2;2;1;1	Dpy-19-like 1, like (H. sapiens);KIAA0877-like	dpy19l1l;kiaa0877l	KIAA0877-like;83 kDa protein;76 kDa protein;75 kDa protein	Q6DRN1	4	2	2	2	2	2	2	3.6	82.879	730	2	1.9657e-05	3.6	1048400	1048400
800	1658;2128;3915	1792;2302;4217	4220;5423;9700	5079;6544;11751			IPI00505063;IPI00863973	IPI00505063;IPI00863973	3;2	3;2	3;2	Col6a2 protein	col6a2	collagen, type VI, alpha 2;48 kDa protein	A3KNX1	2	3	3	3	3	3	3	2.5	106.91	1015	3	3.6342e-06	2.5	2247400	2247400
801	7276	7896	18453	22525;22526			IPI00505072	IPI00505072	1	1	1	Zgc:92707	zgc:92707	Zgc:92707	Q6DGZ7	1	1	1	1	1	1	1	7.3	12.608	109	1	0.019084	7.3	869100	869100
802	385;467;2974;5168;6110;6406;6754	415;504;3197;5566;6649;6968;7342	952;1145;1146;7390;12868;12869;12870;15378;16165;17146;17147	1070;1280;1281;8873;15549;15550;15551;18680;19555;20925;20926			IPI00505076	IPI00505076	7	7	7	Proteasome subunit alpha type	psma8;zgc:77139	Proteasome subunit alpha type	Q6P0I2	1	7	7	7	7	7	7	39.8	28.1	251	11	1.959e-53	39.8	51852000	51852000
803	2196	2374	5578	6709			IPI00505079	IPI00505079	1	1	1	eIF3 p36;eIF-3-beta;Eukaryotic translation initiation factor 3 subunit 2;Eukaryotic translation initiation factor 3 subunit I	eif3i;eif3s2	Eukaryotic translation initiation factor 3 subunit I	Q7ZV55	1	1	1	1	1	1	1	3.7	36.286	325	1	0.0001528	3.7	628760	628760
804	750;1534;1837;2210;3449;3668;4676;5050;6018;6030;6549;6825;6876;7756;7995;8496	816;1658;1659;1981;2388;3708;3709;3946;5042;5441;6550;6564;7121;7416;7472;8414;8415;8673;9226	1878;3938;3939;3940;4627;4628;4629;5600;5601;5602;8473;8474;9106;9107;9108;11755;11756;11757;11758;12660;15122;15123;15173;16499;16500;16501;16502;16503;16504;16505;16506;16507;17318;17319;17320;17321;17433;19654;19655;19656;20207;20208;21645	2223;4757;4758;4759;5549;5550;5551;6731;6732;6733;10180;10181;11074;11075;11076;14316;14317;14318;14319;15326;18357;18358;18428;19923;19924;19925;19926;19927;19928;19929;19930;19931;21148;21149;21150;21151;21282;23931;23932;23933;23934;23935;24544;24545;26275	710;711;712;713	180;350;467;521	IPI00505088	IPI00505088	16	2	2	Protein phosphatase 2 (Formerly 2A), regulatory subunit A, beta isoform	ppp2r1b;zgc:92493	Protein phosphatase 2 (Formerly 2A), regulatory subunit A, beta isoform	Q4V911;Q642H5	1	16	2	2	16	2	2	4.6	65.158	589	2	2.069e-188	32.6	1652500	1652500
805	290;302;718;1449;1604;1801;1990;2010;2231;2652;2802;2897;3214;3568;3599;3600;3780;3864;4041;4519;5321;5446;5685;5781;5990;6342;6442;8917;9024	314;326;782;1568;1733;1942;2153;2178;2409;2858;3018;3116;3456;3834;3867;3868;4072;4160;4346;4858;5729;5730;5860;6121;6231;6232;6519;6900;7006;9690;9808	676;709;710;1794;3732;3733;4120;4121;4122;4536;4537;4999;5000;5001;5147;5148;5149;5150;5151;5641;6653;6654;6975;6976;6977;7199;7200;7201;7202;7203;7906;8848;8907;8908;8909;8910;8911;9386;9387;9388;9553;9554;9555;9556;9999;10000;10001;10002;10003;11237;11238;11239;11240;13291;13292;13293;13294;13295;13296;13297;13298;13565;13566;14180;14460;14461;14462;14463;14464;15044;15045;15046;15047;15048;150…	757;793;794;2120;4531;4532;4533;4971;4972;4973;5449;5450;5966;5967;5968;5969;6209;6210;6211;6212;6213;6214;6775;7985;7986;8353;8354;8355;8356;8602;8603;8604;8605;8606;9491;10761;10822;10823;10824;10825;10826;11394;11395;11396;11397;11584;11585;11586;11587;12191;12192;12193;12194;12195;13685;13686;13687;13688;16138;16139;16140;16141;16142;16143;16144;16145;16476;16477;17155;17553;17554;17555;17556…	714;715;716;717;718	46;275;332;344;508	IPI00505091;IPI00835697;IPI00901882;IPI00931532;IPI00636993	IPI00505091	29;13;1;1;1	29;13;1;1;1	29;13;1;1;1	Protein CDC48;Transitional endoplasmic reticulum ATPase;Valosin-containing protein	cdc48;si:ch211-113n10.2;vcp	Transitional endoplasmic reticulum ATPase	Q7ZU99	5	29	29	29	29	29	29	51.6	89.423	806	84	1.388e-264	51.6	336770000	336770000
806	154;3425;5278;6168;7264;8231;9403;9478	169;3682;5680;6709;7884;8940;10211;10289	383;8385;8386;13110;13111;13112;15485;15486;18427;18428;18429;18430;20930;20931;23838;23839;23986	442;10037;10038;15840;15841;15842;18792;18793;22496;22497;22498;22499;25470;25471;28745;28746;28919			IPI00505092	IPI00505092	8	8	8	GTPase Ran;GTP-binding nuclear protein Ran;Ras-related nuclear protein	ran	GTP-binding nuclear protein Ran	P79735	1	8	8	8	8	8	8	44.2	24.46	215	17	4.4255e-24	44.2	110360000	110360000
807	785;1179;3384;8409	857;1277;3639;9133	1963;1964;3039;3040;8282;21406	2310;2311;3709;3710;9919;26003			IPI00505170;IPI00817252	IPI00505170;IPI00817252	4;2	4;2	4;2	60S ribosomal protein L8;Ribosomal protein L8	rpl8;zgc:73105;DKEY-216E24.1-001;DKEY-216E24.1-002	60S ribosomal protein L8;Ribosomal protein L8	Q6P0V6;B0S6P4;B0S6P5	2	4	4	4	4	4	4	12.8	28.066	257	6	1.0088e-08	12.8	33696000	33696000
808	179;1696;4509	194;1832;4847	432;4311;11206	494;5177;13651			IPI00933291;IPI00505174	IPI00933291;IPI00505174	3;3	3;3	3;3	OTU domain, ubiquitin aldehyde binding 1	otub1	29 kDa protein;OTU domain, ubiquitin aldehyde binding 1	Q6DGP0	2	3	3	3	3	3	3	14.5	29.347	255	3	1.6569e-35	14.5	12312000	12312000
809	1214;3002;3349	1314;3232;3602	3100;7445;8192	3772;8931;9805			IPI00505229	IPI00505229	3	3	3	Hydroxysteroid (17-beta) dehydrogenase 10	hadh2;hsd17b10	Hydroxysteroid (17-beta) dehydrogenase 10	Q5XJS8	1	3	3	3	3	3	3	16.5	27.057	260	3	1.383e-09	16.5	11120000	11120000
810	1946;2533;3147;4695;5761;8289;8290;9038;9501	2104;2105;2734;3385;5061;6202;9002;9003;9822;10312	4895;4896;6386;6387;7781;11807;14417;21096;21097;21098;22949;24033;24034	5856;5857;7683;7684;9356;14371;17508;25643;25644;25645;25646;27710;28972;28973	719	93	IPI00505260;IPI00494894	IPI00505260	9;1	9;1	9;1	Cytochrome c oxidase subunit IV isoform 1	cox4i1;COX4I1;DKEY-265O13.1-001	Cytochrome c oxidase subunit IV isoform 1	Q4VBT9;Q6TNV0	2	9	9	9	9	9	9	47.3	19.385	169	13	2.4083e-47	47.3	67040000	67040000
811	8710	9466	22178	26863;26864			IPI00505293	IPI00505293	1	1	1	Neu4;Sialidase 4	neu4;zgc:109998	Sialidase 4	Q503Z4	1	1	1	1	1	1	1	2.1	48.517	429	1	0.0035588	2.1	1182100	1182100
812	450;3682;8309;8740	487;3962;9023;9497	1112;9146;21142;22254	1242;11115;25693;26966			IPI00505301	IPI00505301	4	4	4	ATP synthase, H+ transporting, mitochondrial F0 complex, subunit g;Atp5l protein	atp5l;CH211-117M20.6-001	ATP synthase, H+ transporting, mitochondrial F0 complex, subunit g	Q6P6E0;Q6PBQ7	1	4	4	4	4	4	4	45.6	11.315	103	4	1.2404e-15	45.6	14019000	14019000
813	2101;3261;6123;6124	2275;3507;6662;6663	5357;7993;15401;15402	6470;9582;18704;18705			IPI00505312	IPI00505312	4	4	4	Ribonucleoprotein RBM8A;RNA-binding motif protein 8A;RNA-binding protein 8A	rbm8;rbm8a;zgc:110525	RNA-binding protein 8A	Q5D018	1	4	4	4	4	4	4	16.1	19.881	174	4	1.025e-15	16.1	27757000	27757000
814	8456	9183	21528;21529	26143;26144			IPI00505335	IPI00505335	1	1	1	Pyrophosphatase (Inorganic) 1	CH211-26A17.4-001;ppa1	Pyrophosphatase (Inorganic) 1	B7ZD39;Q568N9	1	1	1	1	1	1	1	4.1	32.667	291	2	8.2451e-05	4.1	4331400	4331400
815	5792	6249	14494	17591	720	1	IPI00505343	IPI00505343	1	1	1			similar to TAP2 protein isoform 1		1	1	1	1	1	1	1	1.6	81.954	728	1	0.084326	1.6	286880	286880	+
816	6237;8450	6787;9177	15734;21520	19072;26135			IPI00505349;IPI00770748	IPI00505349;IPI00770748	2;2	2;2	2;2	Methionine-tRNA synthetase;Mars protein	mars;MARS	Methionine-tRNA synthetase;106 kDa protein	Q6DRB3;Q6PFQ4;Q6TEM5	2	2	2	2	2	2	2	2.7	106.76	951	2	1.6132e-08	2.7	1894300	1894300
817	4592;6100;7712	4937;6639;8364	11515;11516;11517;15352;19526	14054;14055;14056;18653;23774	721	162	IPI00505358	IPI00505358	3	3	3	Asah1a protein;N-acylsphingosine amidohydrolase (Acid ceramidase) 1a	asah1;asah1a	Asah1a protein	A8E524;Q5XJR7	1	3	3	3	3	3	3	8.5	44.717	390	5	2.8612e-13	8.5	11408000	11408000
818	2885;6953	3104;7551	7179;17619	8582;21512;21513			IPI00505391	IPI00505391	2	2	2	Anxa5b protein;Annexin A5b;Annexin 5	anxa5;anxa5b	Anxa5b protein	A9JTC0;Q6P0V8;Q803A1;Q804G6	1	2	2	2	2	2	2	7.6	35.072	317	2	4.2685e-06	7.6	7409500	7409500
819	1467;4995	1587;5383	3772;12514	4572;15151			IPI00505432	IPI00505432	2	2	2	Novel protein (Zgc:86762);Zgc:86762	DKEY-224E22.7;DKEY-224E22.7-001;zgc:86762	Zgc:86762	Q6IQH4	1	2	2	2	2	2	2	10.5	31.014	267	2	6.3559e-29	10.5	9040200	9040200
820	2271	2451	5710	6850			IPI00505485	IPI00505485	1	1	1	Mitochondrial import inner membrane translocase subunit Tim8 A	tim8a;timm8a;zgc:100916	Mitochondrial import inner membrane translocase subunit Tim8 A	Q6DEM5	1	1	1	1	1	1	1	12.2	10.563	90	1	0.0019801	12.2	311990	311990
821	1657;2622	1791;2827	4219;6591	5078;7918			IPI00933531;IPI00505498	IPI00933531;IPI00505498	2;2	2;2	2;2	Protein VAC14 homolog	vac14;zgc:100945	88 kDa protein;Protein VAC14 homolog	Q66L58	2	2	2	2	2	2	2	3.6	88.324	778	2	2.7616e-11	3.6	2405200	2405200
822	393;516;572;573;4329;5313;6063;9162	425;562;563;627;628;4656;5721;6598;9957	971;1305;1306;1436;1437;10792;13275;15256;23252	1091;1476;1477;1478;1612;1613;13167;13168;16114;18537;28054	722	55	IPI00505523	IPI00505523	8	8	8	Adenylate kinase 2, mitochondrial;ATP-AMP transphosphorylase 2	ak2;si:ch211-197n10.1	Adenylate kinase 2, mitochondrial	Q1L8L9	1	8	8	8	8	8	8	37.3	26.616	241	9	1.5105e-34	37.3	126750000	126750000
823	410;2133;3834;3835;5555;5922;6158;6375;6424;7024;8284;9143	442;2307;4128;4129;5977;6425;6426;6698;6936;6988;7628;8995;8996;9934;9935	1002;5429;5430;9494;9495;13815;13816;14874;14875;14876;15468;16082;16203;17787;21069;21070;21071;23206;23207;23208	1125;6550;6551;6552;11519;11520;16754;16755;18051;18052;18053;18772;19466;19467;19594;21698;25615;25616;25617;28002;28003;28004;28005	723;724;725;726	24;138;284;341	IPI00505526	IPI00505526	12	12	12	Ribosomal protein L4	CH211-242M18.3-003;rpl4;CH211-242M18.3-002;CH211-242M18.3-001;CH73-94F11.2-001	Ribosomal protein L4	Q1LUY3;Q1LUY6;Q7ZW95	1	12	12	12	12	12	12	35.2	42.552	375	20	1.154e-34	35.2	119340000	119340000
824	2253;9113	2431;9901	5674;5675;23129	6812;6813;27919;27920			IPI00505567;IPI00817748	IPI00505567;IPI00817748	2;2	2;2	2;2	ADP-ribosylation factor-like 6 interacting protein;ADP-ribosylation factor-like 6 interacting protein 1;Arl6ip1 protein	arl6ip;ARL6IP;arl6ip1	Arl6ip1 protein;18 kDa protein	Q7ZWB4	2	2	2	2	2	2	2	8.9	23.182	203	3	0.00019344	8.9	55509000	55509000
825	3794;4181;4182;4242;5130;6006;6657	4087;4497;4498;4566;5527;6537;7239	9420;10401;10402;10403;10554;10555;10556;10557;10558;10559;12800;12801;15086;15087;16776	11436;12735;12736;12737;12901;12902;12903;12904;12905;12906;15475;15476;18311;18312;18313;20265			IPI00505672;IPI00504147	IPI00505672	7;2	7;2	7;2	40S ribosomal protein S8	rps8	40S ribosomal protein S8	P62247	2	7	7	7	7	7	7	38.5	24.093	208	15	2.3029e-150	38.5	199540000	199540000
826	447;448;485;3165;5456;6071	484;485;524;3403;5870;6608	1104;1105;1106;1107;1108;1109;1110;1191;7810;13577;13578;13579;15270	1234;1235;1236;1237;1238;1239;1240;1331;9386;9387;16489;16490;16491;18552			IPI00901961;IPI00505686;IPI00774978;IPI00899082;IPI00932198;IPI00613920;IPI00637625;IPI00899107	IPI00901961;IPI00505686;IPI00774978;IPI00899082;IPI00932198;IPI00613920;IPI00637625;IPI00899107	6;6;6;6;6;6;6;6	2;2;2;2;2;2;2;2	2;2;2;2;2;2;2;2			similar to Histone H1.5;similar to Histone H1.5 (Histone H1a) isoform 2;similar to Histone H1.5;similar to Histone H1.5;similar to Histone H1.5;similar to Histone H1.5 (Histone H1a) isoform 1;17 kDa protein;similar to Histone H1.5		8	6	2	2	6	2	2	10.7	21.085	206	2	1.1771e-46	22.3	14913000	14913000
827	233;1277;2168;2382;2478;2690;4014;6252;6370;6982;8537	254;1383;2344;2572;2677;2898;4318;6804;6929;7581;9273	550;551;552;553;3263;5522;5979;5980;6268;6743;6744;6745;9942;15782;15783;16034;16035;16036;16037;16038;17673;17674;21781;21782;21783	618;619;620;621;622;3978;6651;7166;7167;7537;8097;8098;8099;12129;19120;19121;19406;19407;19408;19409;19410;21571;21572;26427;26428;26429			IPI00505708	IPI00505708	11	11	11	Dipeptidylpeptidase 3	dpp3	Dipeptidylpeptidase 3	Q6DI20	1	11	11	11	11	11	11	17.5	81.876	727	25	7.8784e-61	17.5	52126000	52126000
828	3785;5257;7059	4077;5658;7664	9405;13059;13060;17885	11415;15774;15775;21828			IPI00505709	IPI00505709	3	3	3	Twinfilin, actin-binding protein, homolog 1a	ptk9;twf1;twf1a	Twinfilin, actin-binding protein, homolog 1a	Q6NWD9;Q6PEI5	1	3	3	3	3	3	3	17.7	39.985	350	4	4.4184e-18	17.7	10386000	10386000
829	2317;2794;3614;4634;5478;8057	2500;3008;3883;4998;5895;8743	5826;6960;8956;11650;11651;13635;20403	6974;8337;8338;10901;14201;14202;16554;24788			IPI00505725	IPI00505725	6	6	6	Zgc:112352	zgc:112352	Zgc:112352	Q4KMD0	1	6	6	6	6	6	6	7.9	100.77	923	7	3.5115e-17	7.9	15453000	15453000
830	741;1093;1438;2008;2960;3684;4464;4985;6108;6154;7925;8268	807;1186;1555;2176;3183;3964;4798;5373;6647;6694;8599;8979	1846;2831;3687;5142;7366;9148;9149;11075;12497;12498;15374;15375;15462;15463;20053;20054;20055;21030;21031	2186;3481;4475;6203;8848;11117;11118;13486;15132;15133;18676;18677;18766;18767;24362;24363;24364;25576;25577			IPI00505730;IPI00495642;IPI00513653	IPI00505730	12;5;5	5;1;1	3;0;0	ATPase, Na+/K+ transporting, alpha 1 polypeptide;Na+/K+ ATPase alpha subunit isoform 1;Na+/K+ ATPase alpha1B1 subunit	atp1a1;atp1a1a.1;DKEY-208K14.2-001	ATPase, Na+/K+ transporting, alpha 1 polypeptide	Q7ZU25;Q7ZZK6;Q9DGL6	3	12	5	3	12	5	3	6.1	113.38	1028	8	1.9252e-209	14.7	9362700	9362700
831	499;1728;5122;5135;6036;6277;6669;7315;7659;8118;8302;8998	538;539;1865;5519;5532;6570;6830;7253;7939;8307;8308;8816;9016;9779	1213;1214;1215;4366;4367;12789;12790;12814;12815;12816;15211;15212;15846;15847;15848;15849;16797;18553;19415;19416;19417;19418;19419;20620;21119;21120;21121;21122;21123;22848	1355;1356;1357;5238;5239;5240;15464;15465;15491;15492;15493;18489;18490;19188;19189;19190;19191;20288;22643;23651;23652;23653;23654;23655;25096;25669;25670;25671;25672;25673;27604	727;728	146;331	IPI00505750	IPI00505750	12	11	11	Heat shock protein 5;Immunoglobulin binding protein	hspa5	Immunoglobulin binding protein	Q6P3L3;Q7SZD3	1	12	11	11	12	11	11	20.9	72.341	651	25	3.034e-65	22.6	105780000	105780000
832	1253;1991;5294;7920;9397	1357;2154;5700;8594;10204	3196;3197;5002;13217;13218;20047;23831	3885;3886;5970;16054;16055;24356;28736			IPI00505751	IPI00505751	5	5	5	Zgc:92013	fuca2;zgc:92013	Zgc:92013	Q68EI7	1	5	5	5	5	5	5	9.5	51.831	453	7	4.647e-42	9.5	18324000	18324000
833	7411;7815	8045;8476	18780;18781;19793;19794	22904;22905;24082;24083			IPI00505818	IPI00505818	2	1	1	Zgc:63587	zgc:63587	Zgc:63587	Q7SY26	1	2	1	1	2	1	1	4.3	32.095	280	2	1.3609e-18	10	3742500	3742500
834	504;1773;2699;8048	545;546;547;1911;2909;8731	1234;1235;1236;1237;1238;1239;1240;1241;1242;1243;4473;4474;4475;6761;6762;20346	1379;1380;1381;1382;1383;1384;1385;1386;1387;1388;5375;5376;5377;8117;8118;24717	729	12	IPI00505836;IPI00773033	IPI00505836	4;1	4;1	4;1	Ictacalcin	icn	ictacalcin	Q6XG62	2	4	4	4	4	4	4	38.9	10.407	95	16	1.1466e-33	38.9	229300000	229300000
835	463	500	1137	1271			IPI00505881	IPI00505881	1	1	1			similar to epsin 2a isoform 1		1	1	1	1	1	1	1	1.7	61.068	574	1	0.00025565	1.7	1828500	1828500
836	1536;2414;2614;3691;4073;5041;5593;7114;8754	1661;2605;2819;3972;4379;5431;6016;7721;9512	3942;6046;6576;6577;6578;9168;10165;10166;10167;12626;13903;18004;18005;22290;22291	4761;7238;7903;7904;7905;11138;12475;12476;12477;15284;16851;21961;21962;27007;27008	730	188	IPI00505928;IPI00934514;IPI00931658	IPI00505928	9;3;2	9;3;2	9;3;2	Chaperonin containing TCP1, subunit 2 (Beta);Chaperonin-containing TCP-1 complex beta chain	cct2	Chaperonin containing TCP1, subunit 2	Q6PBW6;Q8JHH0	3	9	9	9	9	9	9	21.1	57.761	535	15	3.7774e-55	21.1	42862000	42862000
837	1711;1935;8447	1847;2093;9174	4341;4882;21516	5209;5843;26131			IPI00505968	IPI00505968	3	3	3			similar to Inactive phospholipase C-like protein 2 (PLC-L2) (PLC-L(2)) (Phospholipase C-L2) (Phospholipase C epsilon 2), partial		1	3	3	3	3	3	3	4.9	111.45	994	3	2.6693e-12	4.9	2737800	2737800
838	5511;7834;7986	5932;8497;8664	13742;19838;20193	16673;24131;24132;24133;24134;24530			IPI00505986;IPI00609073	IPI00505986;IPI00609073	3;3	3;3	1;1	Zgc:56530	zgc:56530	Zgc:56530;similar to Cystatin-B	Q7ZUH6	2	3	3	1	3	3	1	38	11.147	100	3	3.8598e-09	38	8147900	8147900
839	105;106;943;4150;5188;5209;5618;6752	113;114;1027;4464;5587;5608;6042;7340	233;234;2314;10345;12905;12906;12961;12962;13977;17143;17144	266;267;2716;12675;15587;15588;15657;15658;16937;20922;20923	731;732	74;75	IPI00858996;IPI00506027;IPI00511314	IPI00858996;IPI00506027	8;8;2	8;8;2	8;8;2	Glycogenin 1;Gyg1 protein	DKEY-4M11.1-001;gyg1	37 kDa protein;Gyg1 protein	Q6NV37;Q803Q1	3	8	8	8	8	8	8	20.8	37.184	331	11	2.7556e-18	20.8	6238200	6238200
840	1490;4300;4331;5214;6165;7977	1610;4627;4658;5614;6706;8654	3813;10712;10713;10714;10794;10795;12970;15478;15479;20175	4620;13075;13076;13077;13170;13171;15667;18785;18786;24512			IPI00506046;IPI00492441	IPI00506046;IPI00492441	6;3	6;3	4;1	Calcium binding protein 39;Zgc:86716	cab39;cab39l1;zgc:86716	Calcium binding protein 39;Zgc:86716	Q803V8;Q6IQL2	2	6	6	4	6	6	4	18.4	39.808	343	10	7.5798e-11	18.4	15950000	15950000
[truncated: 704 more rows]

## Sheet: Table 1b
Table S-1b:. List of associated identifier peptide sequences in zebrafish neutrophil
[truncated: 9,430 more rows]

## Sheet: Table 1c
	Table S-1c: List of neutrophil proteins identifed by unique single peptides
[truncated: 341 more rows]

## Sheet: Table1d
Table S-1d: List of zgc and loc proteins identifed in zebrafish neutrophils
S. No.	Majority Protein IDs	Gene Names	Protein Descriptions
[truncated: 201 more rows]

## Sheet: Table 1e
Table S-1e: List of zebrafish neutrophils proteins identified by IPI IDs
[truncated: 196 more rows]

[truncated: 1 more sheets: Table 1f]
