# Supplementary material for: Proteome Mapping of Adult Zebrafish Marrow Neutrophils Reveals Partial Cross Species Conservation to Human Peripheral Neutrophils
Source: PLoS One. 2013 Sep 3;8(9):e73998. doi: 10.1371/journal.pone.0073998 (PMC3760823; doi:10.1371/journal.pone.0073998)
Supplement: Table S2 — List of proteins common in zebrafish neutrophil versus brain proteomes. a. List of neutrophil-specific proteins (identified in zebrafish neutrophils but not in zebrafish brain tissue). b. List of proteins identified by unique gene name and Uniprot IDs. (XLSX) [file pone.0073998.s006.xlsx]

## Sheet: Table 2a
Table S-2a: List of proteins common in zebrafish neutrophil versus brain proteomes
S. No.	Gene Symbol	Neutrophil Study		Brain Study
		IPI ID (from Neutrophil Study)	Protein Description	Gene ID	Protein Description
1	ABAT	IPI00503163	4-AMINOBUTYRATE AMINOTRANSFERASE	378968	4-AMINOBUTYRATE AMINOTRANSFERASE
2	ACLY	IPI00482591	ATP CITRATE LYASE	436922	ATP CITRATE LYASE
3	ACTA1B; ACTA1A	IPI00509458;IPI00507230;IPI00570197	ZGC:86709 PROTEIN;ACTIN, ALPHA, CARDIAC MUSCLE LIKE;ACTIN, ALPHA 1A, SKELETAL MUSCLE;ACTIN, ALPHA 2, SMOOTH MUSCLE, AORTA;ACTIN, ALPHA 1, SKELETAL MUSCLE;ACTIN	407658; 550445	ACTIN, ALPHA 1B, SKELETAL MUSCLE, ACTIN, ALPHA 1A, SKELETAL MUSCLE
4	ACTN1	IPI00832179	NOVEL PROTEIN SIMILAR TO H.SAPIENS ACTN1, ACTININ, ALPHA 1	560400	ACTININ, ALPHA 1
5	ACTN3B	IPI00513558;IPI00509187	NOVEL ACTININ;ACTININ, ALPHA 2	323320	ACTININ ALPHA 3B
6	ACTN4	IPI00508338	ACTININ, ALPHA 4	322221	ACTININ, ALPHA 4
7	ADAM17B	IPI00495996;IPI00495617	NOVEL PROTEIN;A DISINTEGRIN AND METALLOPEPTIDASE DOMAIN 17B	560657	A DISINTEGRIN AND METALLOPEPTIDASE DOMAIN 17B
8	ADD1	IPI00860709;IPI00510418	ADDUCIN 1;NOVEL PROTEIN SIMILAR TO HUMAN ALPHA ADDUCIN 1	555511	ADDUCIN 1 (ALPHA)
9	ADD3A	IPI00493027;IPI00496841;IPI00919835	ADDUCIN 3;ADDUCIN 3;ADDUCIN 3	556762	ADDUCIN 3 (GAMMA) A
10	AHCYL2	IPI00499024;IPI00758929;IPI00483301	ADENOSYLHOMOCYSTEINASE;ADENOSYLHOMOCYSTEINASE;ADENOSYLHOMOCYSTEINASE	394240	S-ADENOSYLHOMOCYSTEINE HYDROLASE-LIKE 2
11	AKAP8L	IPI00486312	A KINASE (PRKA) ANCHOR PROTEIN 8-LIKE	406500	A KINASE (PRKA) ANCHOR PROTEIN 8-LIKE
12	ALDH9A1A	IPI00507539;IPI00614373	ALDEHYDE DEHYDROGENASE FAMILY 9 MEMBER A1-A;NOVEL PROTEIN SIMILAR TO ALDEHYDE DEHYDROGENASE 9 FAMILY, MEMBER A1A	100005587	ALDEHYDE DEHYDROGENASE 9 FAMILY, MEMBER A1A
13	ALDOAA	IPI00509500;IPI00499849	FRUCTOSE-BISPHOSPHATE ALDOLASE;FRUCTOSE-BISPHOSPHATE ALDOLASE	336425	ALDOLASE A, FRUCTOSE-BISPHOSPHATE, A
14	ALDOC	IPI00490850	FRUCTOSE-BISPHOSPHATE ALDOLASE C-B	369193	ALDOLASE C, FRUCTOSE-BISPHOSPHATE
15	ANP32A	IPI00491296;IPI00817865	ACIDIC LEUCINE-RICH NUCLEAR PHOSPHOPROTEIN 32 FAMILY MEMBER A;25 KDA PROTEIN	335907	ACIDIC (LEUCINE-RICH) NUCLEAR PHOSPHOPROTEIN 32 FAMILY, MEMBER A
16	ANP32E	IPI00500537	ACIDIC LEUCINE-RICH NUCLEAR PHOSPHOPROTEIN 32 FAMILY MEMBER E	406562	ACIDIC (LEUCINE-RICH) NUCLEAR PHOSPHOPROTEIN 32 FAMILY, MEMBER E
17	ANXA2A	IPI00512109	ANNEXIN A2A	325557	ANNEXIN A2A
18	ANXA4	IPI00637094	ANXA4 PROTEIN	353362	ANNEXIN A4
19	ARHGDIA	IPI00482732	RHO GDP DISSOCIATION INHIBITOR (GDI) ALPHA	406770	RHO GDP DISSOCIATION INHIBITOR (GDI) ALPHA
20	ARPC2	IPI00483517;IPI00931427	ACTIN RELATED PROTEIN 2/3 COMPLEX, SUBUNIT 2;32 KDA PROTEIN	327068	ACTIN RELATED PROTEIN 2/3 COMPLEX, SUBUNIT 2
21	ATP1A1	IPI00505730	ATPASE, NA+/K+ TRANSPORTING, ALPHA 1 POLYPEPTIDE	64612	ATPASE, NA+/K+ TRANSPORTING, ALPHA 1 POLYPEPTIDE
22	ATP2B4	IPI00510117	PLASMA MEMBRANE CALCIUM ATPASE 4	768304	ATPASE, CA++ TRANSPORTING, PLASMA MEMBRANE 4
23	ATP5A1	IPI00491975	ATP SYNTHASE SUBUNIT ALPHA	553755	ATP SYNTHASE, H+ TRANSPORTING, MITOCHONDRIAL F1 COMPLEX, ALPHA SUBUNIT 1, CARDIAC MUSCLE
24	ATP5C1	IPI00490401	ATP SYNTHASE GAMMA CHAIN	336957	ATP SYNTHASE, H+ TRANSPORTING, MITOCHONDRIAL F1 COMPLEX, GAMMA POLYPEPTIDE 1
25	ATP5H	IPI00484712	ATP SYNTHASE, H+ TRANSPORTING, MITOCHONDRIAL F0 COMPLEX, SUBUNIT D	393675	ATP SYNTHASE, H+ TRANSPORTING, MITOCHONDRIAL F0 COMPLEX, SUBUNIT D
26	ATP5O	IPI00483070	ATP SYNTHASE	335191	ATP SYNTHASE, H+ TRANSPORTING, MITOCHONDRIAL F1 COMPLEX, O SUBUNIT
27	ATP6V1AL	IPI00484500;IPI00483506;IPI00513380	NOVEL PROTEIN;SIMILAR TO ATPASE, H+ TRANSPORTING, LYSOSOMAL 70KDA, V1 SUBUNIT A, LIKE, PARTIAL;RAS HOMOLOG GENE FAMILY, MEMBER H, PARTIAL	394110	ATPASE, H+ TRANSPORTING, LYSOSOMAL V1 SUBUNIT A, LIKE
28	ATP6V1B2	IPI00489288;IPI00497557;IPI00933169	ATPASE, H+ TRANSPORTING, LYSOSOMAL V1 SUBUNIT B2;ATPASE, H+ TRANSPORTING, LYSOSOMAL, V1 SUBUNIT B, MEMBER A;50 KDA PROTEIN;56 KDA PROTEIN;ATP6V1B2 PROTEIN;	359840	ATPASE, H+ TRANSPORTING, LYSOSOMAL V1 SUBUNIT B2
29	ATP6V1C1L; ATP6V1C1	IPI00482142;IPI00864599	V-TYPE PROTON ATPASE SUBUNIT C 1-A;V-TYPE PROTON ATPASE SUBUNIT C 1-B	449655; 368907	ATPASE, H+ TRANSPORTING, LYSOSOMAL, V1 SUBUNIT C, ISOFORM 1, LIKE
30	BA1	IPI00554412;IPI00493081;IPI00919918	HEMOGLOBIN SUBUNIT BETA-2;HEMOGLOBIN SUBUNIT BETA-1;12 KDA PROTEIN	30216	BA1 GLOBIN
31	BACTIN2	IPI00490006	ACTIN, CYTOPLASMIC 2	57935	BACTIN2
32	BCAT2	IPI00503496;IPI00817309	BRANCHED-CHAIN-AMINO-ACID AMINOTRANSFERASE;44 KDA PROTEIN	436949	BRANCHED CHAIN AMINOTRANSFERASE 2, MITOCHONDRIAL
33	BZW1A	IPI00502249	BASIC LEUCINE ZIPPER AND W2 DOMAIN-CONTAINING PROTEIN 1-A	325226	BASIC LEUCINE ZIPPER AND W2 DOMAINS 1A
34	CALR	IPI00932261	CALR PROTEIN	30248	CALRETICULIN
35	CAND1	IPI00502046	NOVEL PROTEIN	406806	CULLIN-ASSOCIATED AND NEDDYLATION-DISSOCIATED 1
36	CAPG	IPI00934647;IPI00506688	CAPG PROTEIN (FRAGMENT);CAPPING PROTEIN (ACTIN FILAMENT), GELSOLIN-LIKE	336597	CAPPING PROTEIN (ACTIN FILAMENT), GELSOLIN-LIKE
37	CAPZB	IPI00508873	CAPPING PROTEIN (ACTIN FILAMENT) MUSCLE Z-LINE, BETA	335083	CAPPING PROTEIN (ACTIN FILAMENT) MUSCLE Z-LINE, BETA
38	CBR1L	IPI00629993;IPI00877464	LOC792137 PROTEIN;20 BETA-HYDROXYSTEROID DEHYDROGENASE	337696	CARBONYL REDUCTASE 1-LIKE
39	CCT2	IPI00505928	CHAPERONIN CONTAINING TCP1, SUBUNIT 2	192326	CHAPERONIN CONTAINING TCP1, SUBUNIT 2 (BETA)
40	CCT4	IPI00487122	T-COMPLEX PROTEIN 1, DELTA SUBUNIT	393555	CHAPERONIN CONTAINING TCP1, SUBUNIT 4 (DELTA)
41	CCT6A	IPI00481461;IPI00934997	CHAPERONIN CONTAINING TCP1, SUBUNIT 6A;58 KDA PROTEIN	116994	CHAPERONIN CONTAINING TCP1, SUBUNIT 6A (ZETA 1)
42	CCT7	IPI00507285;IPI00509650	CHAPERONIN CONTAINING TCP1, SUBUNIT 7;CCT7 PROTEIN (FRAGMENT)	192324	CHAPERONIN CONTAINING TCP1, SUBUNIT 7 (ETA)
43	CECR1A	IPI00504412;IPI00486510	ADENOSINE DEAMINASE CECR1-A;HYPOTHETICAL PROTEIN	373884	CAT EYE SYNDROME CHROMOSOME REGION, CANDIDATE 1A
44	CH211-141E20.1	IPI00489245	NOVEL PROTEIN SIMILAR TO PYRIDOXAL (PYRIDOXINE, VITAMIN B6) KINASE	791775	NOVEL PROTEIN SIMILAR TO PYRIDOXAL (PYRIDOXINE, VITAMIN B6) KINASE (PDXK, ZGC:101900)
45	CIRBP	IPI00650607;IPI00490384;IPI00758644	COLD INDUCIBLE RNA BINDING PROTEIN;COLD INDUCIBLE RNA BINDING PROTEIN;COLD INDUCIBLE RNA BINDING PROTEIN;CIRBP PROTEIN	678563	COLD INDUCIBLE RNA BINDING PROTEIN
46	CKBB	IPI00497388	CREATINE KINASE, BRAIN B	140744	CREATINE KINASE, BRAIN B
47	CLGN	IPI00493491	CALMEGIN	556495	CALMEGIN
48	CLTCA	IPI00512912	CLATHRIN, HEAVY POLYPEPTIDE A	323579	CLATHRIN, HEAVY POLYPEPTIDE A (HC)
49	CNN3B	IPI00618609;IPI00488768;IPI00851960	NOVEL PROTEIN SIMILAR TO CALPONIN 3, ACIDIC;CALPONIN 3, ACIDIC A;NOVEL PROTEIN SIMILAR TO CALPONIN 3, ACIDIC;NOVEL PROTEIN SIMILAR TO VERTEBRATE CALPONIN, BASI	337142	CALPONIN 3, ACIDIC B
50	COL6A2	IPI00505063;IPI00863973	COLLAGEN, TYPE VI, ALPHA 2;48 KDA PROTEIN	567771	COLLAGEN, TYPE VI, ALPHA 2
51	COPA	IPI00509057;IPI00859369	COATOMER PROTEIN COMPLEX SUBUNIT ALPHA;COPA PROTEIN	260439	COATOMER PROTEIN COMPLEX, SUBUNIT ALPHA
52	COPG2	IPI00495942;IPI00932934	ISOFORM 1 OF COATOMER SUBUNIT GAMMA-2;97 KDA PROTEIN	30187	COATOMER PROTEIN COMPLEX, SUBUNIT GAMMA 2
53	CPNE1	IPI00486103;IPI00860440	COPINE III;CPNE1 PROTEIN	324841	COPINE I
54	CPSF6	IPI00482991;IPI00734952	ISOFORM 2 OF CLEAVAGE AND POLYADENYLATION SPECIFICITY FACTOR SUBUNIT 6;ISOFORM 1 OF CLEAVAGE AND POLYADENYLATION SPECIFICITY FACTOR SUBUNIT 6	327069	CLEAVAGE AND POLYADENYLATION SPECIFIC FACTOR 6
55	CSE1L	IPI00488664	EXPORTIN-2	30707	CHROMOSOME SEGREGATION 1-LIKE (S. CEREVISIAE)
56	CTBP2	IPI00618772;IPI00817885;IPI00494770	C-TERMINAL BINDING PROTEIN 1;31 KDA PROTEIN;RIBEYE A PROTEIN;RIBEYE B PROTEIN;CTBP2 PROTEIN;RIBEYE AS PROTEIN;ZGC:136929;CTBP2 PROTEIN;SIMILAR TO PROTEIN 4.1R,	65230	C-TERMINAL BINDING PROTEIN 2
57	CTNNB2	IPI00487445;IPI00507684	CATENIN (CADHERIN-ASSOCIATED PROTEIN), BETA 1;CATENIN, BETA 2	324004	CATENIN, BETA 2
58	CUL3	IPI00481059;IPI00921732	CULLIN 3;CULLIN 3	324655	CULLIN 3
59	CYC1	IPI00481361;IPI00817370	CYTOCHROME C-1;PROTEIN	564379	CYTOCHROME C-1
60	CYFIP1	IPI00610571;IPI00817444;IPI00864600	CYTOPLASMIC FMR1 INTERACTING PROTEIN 2;CYTOPLASMIC FMR1-INTERACTING PROTEIN 1 HOMOLOG;PUTATIVE UNCHARACTERIZED PROTEIN	336613	CYTOPLASMIC FMR1 INTERACTING PROTEIN 1
61	DCTN1A	IPI00490984;IPI00863492	DYNACTIN 1A;135 KDA PROTEIN	407638	DYNACTIN 1A
62	DCTN2	IPI00860365;IPI00510579	45 KDA PROTEIN;DYNACTIN SUBUNIT 2	394141	DYNACTIN 2 (P50)
63	DDX5	IPI00896916;IPI00488168;IPI00817332	SIMILAR TO PROBABLE RNA-DEPENDENT HELICASE P72;DEAD (ASP-GLU-ALA-ASP) BOX POLYPEPTIDE 5;DDX5 PROTEIN;DDX5 PROTEIN	322206	DEAD (ASP-GLU-ALA-ASP) BOX POLYPEPTIDE 5
64	DENR	IPI00500904	DENSITY-REGULATED PROTEIN	436970	DENSITY-REGULATED PROTEIN
65	DKEY-57A22.8	IPI00499593	ZGC:162944 PROTEIN	795238	HYPOTHETICAL PROTEIN LOC795238
66	DLAT	IPI00492140	DIHYDROLIPOAMIDE S-ACETYLTRANSFERASE	324201	DIHYDROLIPOAMIDE S-ACETYLTRANSFERASE (E2 COMPONENT OF PYRUVATE DEHYDROGENASE COMPLEX)
67	DLDH	IPI00511568	DIHYDROLIPOYL DEHYDROGENASE	399479	DIHYDROLIPOAMIDE DEHYDROGENASE
68	DNM1L	IPI00492723;IPI00817941	DYNAMIN-1-LIKE PROTEIN;PROTEIN	393896	DYNAMIN 1-LIKE
69	DNM2	IPI00617006	DYNAMIN 2	559334	DYNAMIN 2
70	DNM2L	IPI00488764	DYNAMIN2-LIKE	406525	DYNAMIN2-LIKE
71	DPP3	IPI00505708	DIPEPTIDYLPEPTIDASE 3	322527	DIPEPTIDYLPEPTIDASE 3
72	DPYSL5A;DPYSL5B	IPI00501716;IPI00501129;IPI00932680	COLLAPSIN RESPONSE MEDIATOR PROTEIN 5.2;DPYSL5A PROTEIN;38 KDA PROTEIN	324416; 553410	DIHYDROPYRIMIDINASE-LIKE 5A, 5B
73	DYNC1H1	IPI00631543	DYNEIN CYTOPLASMIC 1 HEAVY CHAIN 1	335110	DYNEIN, CYTOPLASMIC 1, HEAVY CHAIN 1
74	EEF2L	IPI00511483	EUKARYOTIC TRANSLATION ELONGATION FACTOR 2, LIKE	326929	EUKARYOTIC TRANSLATION ELONGATION FACTOR 2, LIKE
75	EF1A	IPI00512240;IPI00627421	ELONGATION FACTOR 1-ALPHA;ELONGATION FACTOR 1-ALPHA	30516	ELONGATION FACTOR 1-ALPHA
76	EIF2S1L	IPI00491508;IPI00488839	EIF2 ALPHA SUBUNIT;EUKARYOTIC TRANSLATION INITIATION FACTOR 2, SUBUNIT 1 ALPHA, LIKE	321807	EUKARYOTIC TRANSLATION INITIATION FACTOR 2, SUBUNIT 1 ALPHA, LIKE
77	EIF3S10	IPI00866061;IPI00489212	152 KDA PROTEIN;EUKARYOTIC TRANSLATION INITIATION FACTOR 3 SUBUNIT A	327515	EUKARYOTIC TRANSLATION INITIATION FACTOR 3, SUBUNIT 10 (THETA)
78	ELMO1	IPI00503646	ENGULFMENT AND CELL MOTILITY 1	406364	ENGULFMENT AND CELL MOTILITY 1 (CED-12 HOMOLOG, C. ELEGANS)
79	ENO1	IPI00483215;IPI00920457	ENOLASE;33 KDA PROTEIN	334116	ENOLASE 1, (ALPHA)
80	ENO3	IPI00656478	ENOLASE (FRAGMENT)	378963	ENOLASE 3, (BETA, MUSCLE)
81	EXOC2	IPI00483203	SEC5-LIKE 1	100004870	EXOCYST COMPLEX COMPONENT 2
82	FAM62A	IPI00484412	NOVEL PROTEIN SIMILAR TO MOUSE AND HUMAN MEMBRANE BOUND C2 DOMAIN CONTAINING PROTEIN	571083	FAMILY WITH SEQUENCE SIMILARITY 62 (C2 DOMAIN CONTAINING), MEMBER A
83	FGG	IPI00498284;IPI00932153	FIBRINOGEN, GAMMA POLYPEPTIDE;33 KDA PROTEIN	406327	FIBRINOGEN, GAMMA POLYPEPTIDE
84	FN1	IPI00860329;IPI00502217;IPI00555486	FIBRONECTIN 1B;FN1 PROTEIN;FN1B PROTEIN;41 KDA PROTEIN	100005469	FIBRONECTIN 1
85	GAPDH, GAPDHS	IPI00487455	GLYCERALDEHYDE 3-PHOSPHATE DEHYDROGENASE, TESTIS-SPECIFIC	317743; 406367	GLYCERALDEHYDE-3-PHOSPHATE DEHYDROGENASE, GLYCERALDEHYDE-3-PHOSPHATE DEHYDROGENASE, SPERMATOGENIC
86	GCN1L1	IPI00774622	PUTATIVE UNCHARACTERIZED PROTEIN	567890	GCN1 GENERAL CONTROL OF AMINO-ACID SYNTHESIS 1-LIKE 1 (YEAST)
87	GDI2	IPI00498442	NOVEL PROTEIN	323765	GDP DISSOCIATION INHIBITOR 2
88	GFAP	IPI00613480;IPI00772664	GLIAL FIBRILLARY ACIDIC PROTEIN;GLIAL FIBRILLARY ACIDIC PROTEIN	30646	GLIAL FIBRILLARY ACIDIC PROTEIN
89	GLRX3	IPI00480956	GLUTAREDOXIN 3	449777	GLUTAREDOXIN 3
90	GLUD1A	IPI00863414;IPI00490182	60 KDA PROTEIN;GLUTAMATE DEHYDROGENASE 1A	317737	GLUTAMATE DEHYDROGENASE 1A
91	GNAI1	IPI00497311;IPI00496229	GUANINE NUCLEOTIDE BINDING PROTEIN (G PROTEIN), ALPHA INHIBITING ACTIVITY POLYPEPTIDE 1;GUANINE NUCLEOTIDE BINDING PROTEIN (G PROTEIN), ALPHA INHIBITING ACTIVI	393946	GUANINE NUCLEOTIDE BINDING PROTEIN (G PROTEIN), ALPHA INHIBITING ACTIVITY POLYPEPTIDE 1
92	GNAO1	IPI00486457	GUANINE NUCLEOTIDE BINDING PROTEIN (G PROTEIN), ALPHA ACTIVATING ACTIVITY POLYPEPTIDE O	393760	GUANINE NUCLEOTIDE BINDING PROTEIN (G PROTEIN), ALPHA ACTIVATING ACTIVITY POLYPEPTIDE O
93	GNB1	IPI00506088	GUANINE NUCLEOTIDE-BINDING PROTEIN G(I)/G(S)/G(T) SUBUNIT BETA-1	322104	GUANINE NUCLEOTIDE BINDING PROTEIN (G PROTEIN), BETA POLYPEPTIDE 1
94	GOT1	IPI00506920	ASPARTATE AMINOTRANSFERASE	406330	GLUTAMIC-OXALOACETIC TRANSAMINASE 1, SOLUBLE
95	GOT2A	IPI00511623	ASPARTATE AMINOTRANSFERASE	406688	GLUTAMIC-OXALOACETIC TRANSAMINASE 2A, MITOCHONDRIAL (ASPARTATE AMINOTRANSFERASE 2)
96	GOT2B	IPI00501009;IPI00932925	ASPARTATE AMINOTRANSFERASE;26 KDA PROTEIN	335974	GLUTAMIC-OXALOACETIC TRANSAMINASE 2B, MITOCHONDRIAL (ASPARTATE AMINOTRANSFERASE 2)
97	GPD1L	IPI00506940	GLYCEROL-3-PHOSPHATE DEHYDROGENASE 1-LIKE PROTEIN	449663	GLYCEROL-3-PHOSPHATE DEHYDROGENASE 1-LIKE
98	GPIA	IPI00487456	GLUCOSE-6-PHOSPHATE ISOMERASE	246094	GLUCOSE PHOSPHATE ISOMERASE A
99	GSTP1	IPI00502668	GLUTATHIONE S-TRANSFERASE PI	79381	GLUTATHIONE S-TRANSFERASE PI
100	GSTR1	IPI00499224	RHO-CLASS GLUTATHIONE S-TRANSFERASE	564619	RHO-CLASS GLUTATHIONE S-TRANSFERASE
101	H2AFX	IPI00833997;IPI00511359;IPI00616160	SIMILAR TO HISTONE CLUSTER 2, H2AB;HISTONE H2A.X;14 KDA PROTEIN;HISTONE H2A;HISTONE H2A;HISTONE H2A;SIMILAR TO MID1IP1 PROTEIN;SIMILAR TO MID1IP1 PROTEIN;SIMIL	394048	H2A HISTONE FAMILY, MEMBER X
102	HADH	IPI00512330	L-3-HYDROXYACYL-COENZYME A DEHYDROGENASE, SHORT CHAIN	445121	HYDROXYACYL-COENZYME A DEHYDROGENASE
103	HADHA	IPI00868406;IPI00920001	HADHA PROTEIN;80 KDA PROTEIN	553401	HYDROXYACYL-COENZYME A DEHYDROGENASE/3-KETOACYL-COENZYME A THIOLASE/ENOYL-COENZYME A HYDRATASE, ALPHA SUBUNIT
104	HARS	IPI00852130;IPI00494483	33 KDA PROTEIN;HISTIDYL-TRNA SYNTHETASE	447847	HISTIDYL-TRNA SYNTHETASE
105	HBAA1	IPI00920541;IPI00482837	NOVEL ALPHA-GLOBIN;HEMOGLOBIN SUBUNIT ALPHA	30507	HEMOGLOBIN ALPHA ADULT-1
106	HIST2H2L	IPI00932973;IPI00491828;IPI00934670	15 KDA PROTEIN;SIMILAR TO HISTONE CLUSTER 1, H2BB;15 KDA PROTEIN;14 KDA PROTEIN;14 KDA PROTEIN;14 KDA PROTEIN;HISTONE H2B 3;HISTONE H2B;HISTONE H2B 1/2;HISTONE	386920	HISTONE 2, H2, LIKE
107	HNRNPA0	IPI00507638;IPI00502168	HETEROGENEOUS NUCLEAR RIBONUCLEOPROTEIN A0;HNRPA0 PROTEIN (FRAGMENT)	334222	HETEROGENEOUS NUCLEAR RIBONUCLEOPROTEIN A0
108	HNRNPA0L	IPI00489762	HNRPA0L PROTEIN	321899	HETEROGENEOUS NUCLEAR RIBONUCLEOPROTEIN A0, LIKE
109	HNRNPAB	IPI00491050	HETEROGENEOUS NUCLEAR RIBONUCLEOPROTEIN A/B	321466	HETEROGENEOUS NUCLEAR RIBONUCLEOPROTEIN A/B
110	HNRNPD	IPI00512852	HNRNPD PROTEIN	560522	HETEROGENEOUS NUCLEAR RIBONUCLEOPROTEIN D
111	HNRNPM	IPI00512078;IPI00650596	SI:CH211-197G15.1;NOVEL PROTEIN SIMILAR TO VERTEBRATE MYELIN EXPRESSION FACTOR 2	555643	HETEROGENEOUS NUCLEAR RIBONUCLEOPROTEIN M
112	HNRNPU	IPI00481810;IPI00654475	HETEROGENEOUS NUCLEAR RIBONUCLEOPROTEIN U;HETEROGENEOUS NUCLEAR RIBONUCLEOPROTEIN U	334490	HETEROGENEOUS NUCLEAR RIBONUCLEOPROTEIN U
113	HNRPA1	IPI00500189;IPI00919619	HETEROGENEOUS NUCLEAR RIBONUCLEOPROTEIN A1;PROTEIN	378453	HETEROGENEOUS NUCLEAR RIBONUCLEOPROTEIN A1
114	HNRPDL	IPI00500216	HETEROGENEOUS NUCLEAR RIBONUCLEOPROTEIN D-LIKE	406701	HETEROGENEOUS NUCLEAR RIBONUCLEOPROTEIN D-LIKE
115	HSP90A.2; HSP90A.1	IPI00491820;IPI00509523	HEAT SHOCK PROTEIN 90-ALPHA 2;HEAT SHOCK PROTEIN 90-ALPHA 1	565155; 30591	HEAT SHOCK PROTEIN 90-ALPHA 2, ALPHA1
116	HSP90AB1	IPI00491598	HEAT SHOCK PROTEIN HSP 90-BETA	30573	HEAT SHOCK PROTEIN 90KDA ALPHA (CYTOSOLIC), CLASS B MEMBER 1
117	HSP90B1	IPI00506057	TUMOR REJECTION ANTIGEN (GP96) 1	386590	HEAT SHOCK PROTEIN 90, BETA (GRP94), MEMBER 1
118	HSPA5	IPI00505750	IMMUNOGLOBULIN BINDING PROTEIN	378848	HEAT SHOCK PROTEIN 5
119	HSPA8	IPI00932942;IPI00852136;IPI00617261	HSC70 PROTEIN;HEAT SHOCK COGNATE 71 KDA PROTEIN;HEAT SHOCK COGNATE 70 KDA PROTEIN	573376	HEAT SHOCK PROTEIN 8
120	HSPD1	IPI00508003	HSPD1 PROTEIN	282676	HEAT SHOCK 60KD PROTEIN 1 (CHAPERONIN)
121	IDH2	IPI00500416	ISOCITRATE DEHYDROGENASE 2 (NADP+), MITOCHONDRIAL	386951	ISOCITRATE DEHYDROGENASE 2 (NADP+), MITOCHONDRIAL
122	IDH3A	IPI00496649	ISOCITRATE DEHYDROGENASE 3 (NAD+) ALPHA	393926	ISOCITRATE DEHYDROGENASE 3 (NAD+) ALPHA
123	IGF2BP3	IPI00497892;IPI00919570;IPI00618355	INSULIN-LIKE GROWTH FACTOR 2 MRNA-BINDING PROTEIN 3;PROTEIN;HYPOTHETICAL PROTEIN LOC557028;18 KDA PROTEIN	30967	INSULIN-LIKE GROWTH FACTOR 2 MRNA BINDING PROTEIN 3
124	ILF2	IPI00512038	INTERLEUKIN ENHANCER-BINDING FACTOR 2 HOMOLOG	406517	INTERLEUKIN ENHANCER BINDING FACTOR 2
125	ILF3	IPI00489821	INTERLEUKIN ENHANCER-BINDING FACTOR 3 HOMOLOG	321868	INTERLEUKIN ENHANCER BINDING FACTOR 3
126	IM:7146988	IPI00817540	ZGC:152896	497542	IM:7146988
127	IMMT	IPI00489852	INNER MEMBRANE PROTEIN, MITOCHONDRIAL	327206	INNER MEMBRANE PROTEIN, MITOCHONDRIAL (MITOFILIN)
128	IPO7	IPI00501062;IPI00884714	IMPORTIN 7;IPO7 PROTEIN	321739	IMPORTIN 7
129	KHDRBS1	IPI00504880;IPI00772257	KH DOMAIN CONTAINING, RNA BINDING, SIGNAL TRANSDUCTION ASSOCIATED 1;KH DOMAIN CONTAINING, RNA BINDING, SIGNAL TRANSDUCTION ASSOCIATED 1	30082	KH DOMAIN CONTAINING, RNA BINDING, SIGNAL TRANSDUCTION ASSOCIATED 1
130	KIF5BA	IPI00502357;IPI00800668;IPI00865611	KINESIN FAMILY MEMBER 5B, A;SIMILAR TO KINESIN FAMILY MEMBER 5B;118 KDA PROTEIN;114 KDA PROTEIN;NOVEL PROTEIN SIMILAR TO VERTEBRATE KINESIN FAMILY MEMBER 5C;SI	563459	KINESIN FAMILY MEMBER 5B, A
131	KRT4	IPI00834037	TYPE II BASIC CYTOKERATIN	794486	KERATIN 4
132	KRT5	IPI00484294;IPI00861872	KRT5 PROTEIN;TYPE II CYTOKERATIN	797351	KERATIN 5
133	KRT8	IPI00486027	KERATIN, TYPE II CYTOSKELETAL 8	797433	KERATIN 8
134	LASP1	IPI00481355;IPI00833292	LIM AND SH3 PROTEIN 1;LASP1 PROTEIN	323216	LIM AND SH3 PROTEIN 1
135	LDHA	IPI00512269	L-LACTATE DEHYDROGENASE A CHAIN	30496	LACTATE DEHYDROGENASE A4
136	LDHB	IPI00495855	L-LACTATE DEHYDROGENASE B CHAIN	30497	LACTATE DEHYDROGENASE B4
137	LMNB1	IPI00611213	LAMIN B1	195816	LAMIN B1
138	LMNB2	IPI00513243	LAMIN B2	30196	LAMIN B2
139	LOC100007906	IPI00499333;IPI00920381	SIMILAR TO POLY (ADP-RIBOSE) POLYMERASE FAMILY, MEMBER 2;PROTEIN	100007906	SIMILAR TO POLY (ADP-RIBOSE) POLYMERASE FAMILY, MEMBER 2
140	LOC100149876	IPI00488103	SIMILAR TO UPF0474 PROTEIN C5ORF41	100149876	SIMILAR TO UPF0474 PROTEIN C5ORF41
141	LOC553451	IPI00491105	LOC553451 PROTEIN (FRAGMENT)	553451	HYPOTHETICAL PROTEIN LOC553451
142	LOC562037	IPI00512984	HYPOTHETICAL LOC562037	562037	HYPOTHETICAL LOC562037
143	LOC568230	IPI00488488	SIMILAR TO CHD3	568230	SIMILAR TO CHD3
144	LTA4H	IPI00490675	NOVEL PROTEIN	406575	LEUKOTRIENE A4 HYDROLASE
145	MAPK3, MAPK1	IPI00492628;IPI00865787	MITOGEN-ACTIVATED PROTEIN KINASE 3;EXTRACELLULAR SIGNAL-REGULATED KINASE 2	399480, 360144	MITOGEN-ACTIVATED PROTEIN KINASE 3, MITOGEN-ACTIVATED PROTEIN KINASE 1
146	MARS	IPI00505349;IPI00770748	METHIONINE-TRNA SYNTHETASE;106 KDA PROTEIN	338183	METHIONINE-TRNA SYNTHETASE
147	MAT1A	IPI00510828	S-ADENOSYLMETHIONINE SYNTHETASE	334195	METHIONINE ADENOSYLTRANSFERASE I, ALPHA
148	MCM3	IPI00489661	MCM3 MINICHROMOSOME MAINTENANCE DEFICIENT 3	192323	MCM3 MINICHROMOSOME MAINTENANCE DEFICIENT 3 (S. CEREVISIAE)
149	MCM5	IPI00495137	MCM5 MINICHROMOSOME MAINTENANCE DEFICIENT 5	286747	MCM5 MINICHROMOSOME MAINTENANCE DEFICIENT 5 (S. CEREVISIAE)
150	MDH1A	IPI00495240;IPI00495512	MALATE DEHYDROGENASE;MALATE DEHYDROGENASE	399662	MALATE DEHYDROGENASE 1A, NAD (SOLUBLE)
151	MPX	IPI00931895;IPI00772847	MPX PROTEIN;MYELOPEROXIDASE	337514	MYELOID-SPECIFIC PEROXIDASE
152	MTCH2	IPI00484612	MITOCHONDRIAL CARRIER HOMOLOG 2	30655	MITOCHONDRIAL CARRIER HOMOLOG 2
153	MVP	IPI00487568;IPI00832708	ISOFORM 1 OF MAJOR VAULT PROTEIN;ISOFORM 2 OF MAJOR VAULT PROTEIN	373081	MAJOR VAULT PROTEIN
154	MYH10	IPI00865727;IPI00804071	MYOSIN, HEAVY POLYPEPTIDE 10, NON-MUSCLE;SIMILAR TO NONMUSCLE MYOSIN HEAVY CHAIN	555454	MYOSIN, HEAVY POLYPEPTIDE 10, NON-MUSCLE
155	MYH11	IPI00513242	MYOSIN, HEAVY POLYPEPTIDE 11, SMOOTH MUSCLE	554168	MYOSIN, HEAVY POLYPEPTIDE 11, SMOOTH MUSCLE
156	MYH9	IPI00882590	MYH9 PROTEIN (FRAGMENT)	333938	MYOSIN, HEAVY POLYPEPTIDE 9, NON-MUSCLE
157	MYH9L2	IPI00570082	MYH9L2 PROTEIN	337595	MYOSIN, HEAVY CHAIN 9, NON-MUSCLE, LIKE-2
158	MYHB	IPI00484075	SIMILAR TO MYOSIN HEAVY CHAIN FAST SKELETAL TYPE 2	100002040	MYOSIN, HEAVY CHAIN B
159	MYHZ2; ZGC:66156	IPI00503572;IPI00773363;IPI00911387	NOVEL MYOSIN FAMILY PROTEIN;NOVEL MYOSIN FAMILY PROTEIN;MYOSIN, HEAVY POLYPEPTIDE 1, SKELETAL MUSCLE;NOVEL MYOSIN FAMILY PROTEIN;MYOSIN HEAVY CHAIN 4;MYOSIN, H	246275; 393472	MYOSIN, HEAVY POLYPEPTIDE 2, FAST MUSCLE SPECIFICZGC:66156
160	MYLK	IPI00508892;IPI00490996;IPI00870980	MITOGEN-ACTIVATED PROTEIN KINASE 12;SIMILAR TO MYOSIN, LIGHT CHAIN KINASE;MYOSIN LIGHT CHAIN KINASE 1;MYOSIN LIGHT CHAIN KINASE 2;CARDIAC MYOSIN LIGHT CHAIN KI	569510	MYOSIN, LIGHT CHAIN KINASE
161	NCL	IPI00485582;IPI00920260	ZGC:152810 PROTEIN;ZGC:152810	767714	NUCLEOLIN
162	NDUFA10	IPI00499213	NADH DEHYDROGENASE (UBIQUINONE) 1 ALPHA SUBCOMPLEX, 10	321951	NADH DEHYDROGENASE (UBIQUINONE) 1 ALPHA SUBCOMPLEX, 10
163	NDUFS1	IPI00500466	NADH-UBIQUINONE OXIDOREDUCTASE 75 KDA SUBUNIT	493605	NADH DEHYDROGENASE (UBIQUINONE) FE-S PROTEIN 1
164	NDUFS2	IPI00501910;IPI00934206	NADH DEHYDROGENASE (UBIQUINONE) FE-S PROTEIN 2;42 KDA PROTEIN	553672	NADH DEHYDROGENASE (UBIQUINONE) FE-S PROTEIN 2
165	NDUFS3	IPI00503659	NADH DEHYDROGENASE (UBIQUINONE) FE-S PROTEIN 3	550451	NADH DEHYDROGENASE (UBIQUINONE) FE-S PROTEIN 3, (NADH-COENZYME Q REDUCTASE)
166	NNT	IPI00508462	NICOTINAMIDE NUCLEOTIDE TRANSHYDROGENASE	406619	NICOTINAMIDE NUCLEOTIDE TRANSHYDROGENASE
167	NONO	IPI00498278;IPI00817949	NON-POU DOMAIN CONTAINING, OCTAMER-BINDING;NON-POU DOMAIN CONTAINING, OCTAMER-BINDING	321994	NON-POU DOMAIN CONTAINING, OCTAMER-BINDING
168	NOP58	IPI00512880;IPI00836509;IPI00770163	NOP58 PROTEIN;NOP5/NOP58;59 KDA PROTEIN;59 KDA PROTEIN	494152	NOP58 RIBONUCLEOPROTEIN HOMOLOG (YEAST)
169	NSFB	IPI00862410;IPI00817837	N-ETHYLMALEIMIDE-SENSITIVE FACTOR B;N-ETHYLMALEIMIDE-SENSITIVE FACTOR B	554200	N-ETHYLMALEIMIDE-SENSITIVE FACTOR B
170	NUP205	IPI00512693;IPI00759134	C7ORF14-LIKE;NUP205 PROTEIN	445382	NUCLEOPORIN 205
171	OTUB1	IPI00933291;IPI00505174	29 KDA PROTEIN;OTU DOMAIN, UBIQUITIN ALDEHYDE BINDING 1	436773	OTU DOMAIN, UBIQUITIN ALDEHYDE BINDING 1
172	PABPC1B	IPI00485280;IPI00493464;IPI00919908	POLY A BINDING PROTEIN, CYTOPLASMIC 1 A;POLY A BINDING PROTEIN, CYTOPLASMIC 1 B;POLY A BINDING PROTEIN, CYTOPLASMIC 1 B	393856	POLY A BINDING PROTEIN, CYTOPLASMIC 1 B
173	PARP1	IPI00486287	NOVEL PROTEIN SIMILAR TO VERTEBRATE ADP-RIBOSYLTRANSFERASE (NAD+	560788	POLY (ADP-RIBOSE) POLYMERASE FAMILY, MEMBER 1
174	PARP3	IPI00510588	POLY (ADP-RIBOSE) POLYMERASE FAMILY, MEMBER 3	335495	POLY (ADP-RIBOSE) POLYMERASE FAMILY, MEMBER 3
175	PCBP2	IPI00495300;IPI00868273;IPI00868326	POLY(RC) BINDING PROTEIN 2;NOVEL PROTEIN SIMILAR TO VERTEBRATE POLY(RC) BINDING PROTEIN 3;	321844	POLY(RC) BINDING PROTEIN 2
176	PDCD6IP	IPI00503522	PROGRAMMED CELL DEATH 6 INTERACTING PROTEIN	406669	PROGRAMMED CELL DEATH 6 INTERACTING PROTEIN
177	PDCD8	IPI00497809;IPI00933288;IPI00481235	PROGRAMMED CELL DEATH 8;81 KDA PROTEIN;PDCD8 PROTEIN	373125	PROGRAMMED CELL DEATH 8 (APOPTOSIS-INDUCING FACTOR)
178	PDHA1A	IPI00488995;IPI00484788	ZGC:92705;PYRUVATE DEHYDROGENASE (LIPOAMIDE) ALPHA 1	406702	PYRUVATE DEHYDROGENASE (LIPOAMIDE) ALPHA 1A
179	PDHB	IPI00506951	PYRUVATE DEHYDROGENASE (LIPOAMIDE) BETA	406428	PYRUVATE DEHYDROGENASE (LIPOAMIDE) BETA
180	PGAM1A	IPI00509016	PHOSPHOGLYCERATE MUTASE	323107	PHOSPHOGLYCERATE MUTASE 1A
181	PGK1	IPI00508365	PHOSPHOGLYCERATE KINASE	406696	PHOSPHOGLYCERATE KINASE 1
182	PGM1	IPI00632486	PHOSPHOGLUCOMUTASE 1	394000	PHOSPHOGLUCOMUTASE 1
183	PHB	IPI00480889	PROHIBITIN	321346	PROHIBITIN
184	PHB2	IPI00501947	PROHIBITIN 2	324421	PROHIBITIN 2
185	PKM2A	IPI00499318	PYRUVATE KINASE	335817	PYRUVATE KINASE, MUSCLE, A
186	PPID	IPI00512118	PEPTIDYLPROLYL ISOMERASE D	415155	PEPTIDYLPROLYL ISOMERASE D (CYCLOPHILIN D)
187	PPM1G	IPI00496921	PROTEIN PHOSPHATASE 1G (FORMERLY 2C), MAGNESIUM-DEPENDENT, GAMMA ISOFORM	368275	PROTEIN PHOSPHATASE 1G (FORMERLY 2C), MAGNESIUM-DEPENDENT, GAMMA ISOFORM
188	PPP1R7	IPI00501923	PROTEIN PHOSPHATASE 1 REGULATORY SUBUNIT 7	560323	PROTEIN PHOSPHATASE 1, REGULATORY (INHIBITOR) SUBUNIT 7
189	PPP2CA	IPI00509324;IPI00493697;IPI00499610	SERINE/THREONINE PROTEIN PHOSPHATASE;SERINE/THREONINE PROTEIN PHOSPHATASE;SERINE/THREONINE PROTEIN PHOSPHATASE;32 KDA PROTEIN;36 KDA PROTEIN;21 KDA PROTEIN	550585	PROTEIN PHOSPHATASE 2 (FORMERLY 2A), CATALYTIC SUBUNIT, ALPHA ISOFORM
190	PPP2R1B, PPP2R1A	IPI00632161;IPI00485564	PROTEIN PHOSPHATASE 2 (FORMERLY 2A), REGULATORY SUBUNIT A, BETA ISOFORM;PROTEIN PHOSPHATASE 2 (FORMERLY 2A), REGULATORY SUBUNIT A (PR 65), ALPHA ISOFORM	449548; 406685	PROTEIN PHOSPHATASE 2 (FORMERLY 2A), REGULATORY SUBUNIT A, BETA ISOFORM, PROTEIN PHOSPHATASE 2 (FORMERLY 2A), REGULATORY SUBUNIT A (PR 65), ALPHA ISOFORM
191	PRDX2	IPI00482908	PEROXIREDOXIN 2	791455	PEROXIREDOXIN 2
192	PRDX3	IPI00614907	NOVEL PRTEIN SIMILAR TO VERTEBRATE PEROXIREDOXIN 3	373079	PEROXIREDOXIN
193	PRDX6	IPI00512573	NOVEL PROTEIN	393778	PEROXIREDOXIN 6
194	PRPF8	IPI00932332;IPI00832352	275 KDA PROTEIN;PRE-MRNA PROCESSING FACTOR 8	393951	PRE-MRNA PROCESSING FACTOR 8
195	PSMB1	IPI00483526	PROTEASOME SUBUNIT BETA TYPE	445413	PROTEASOME (PROSOME, MACROPAIN) SUBUNIT, BETA TYPE, 1
196	PSMB3	IPI00551909	PROTEASOME SUBUNIT BETA TYPE	573095	PROTEASOME (PROSOME, MACROPAIN) SUBUNIT, BETA TYPE, 3
197	PSMB4	IPI00506848	PROTEASOME SUBUNIT BETA TYPE	550499	PROTEASOME (PROSOME, MACROPAIN) SUBUNIT, BETA TYPE, 4
198	PSMC2	IPI00491385	PROTEASOME (PROSOME, MACROPAIN) 26S SUBUNIT, ATPASE 2	393941	PROTEASOME (PROSOME, MACROPAIN) 26S SUBUNIT, ATPASE 2
199	PSMC3	IPI00817732;IPI00498499	48 KDA PROTEIN;PROTEASOME (PROSOME, MACROPAIN) 26S SUBUNIT, ATPASE, 3	321947	PROTEASOME (PROSOME, MACROPAIN) 26S SUBUNIT, ATPASE, 3
200	PSMC5	IPI00482097	PROTEASOME (PROSOME, MACROPAIN) 26S SUBUNIT, ATPASE, 5	445285	PROTEASOME (PROSOME, MACROPAIN) 26S SUBUNIT, ATPASE, 5
201	PSMC6	IPI00507865;IPI00650431	PROTEASOME (PROSOME, MACROPAIN) 26S SUBUNIT, ATPASE, 6;PROTEASOME (PROSOME, MACROPAIN) 26S SUBUNIT, ATPASE, 6 (FRAGMENT)	321585	PROTEASOME (PROSOME, MACROPAIN) 26S SUBUNIT, ATPASE, 6
202	PSMD1	IPI00932890;IPI00506005	NOVEL PROTEIN;PROTEASOME (PROSOME, MACROPAIN) 26S SUBUNIT, NON-ATPASE, 1	554967	PROTEASOME (PROSOME, MACROPAIN) 26S SUBUNIT, NON-ATPASE, 1
203	PSMD12	IPI00511230	PROTEASOME (PROSOME, MACROPAIN) 26S SUBUNIT, NON-ATPASE, 12	321898	PROTEASOME (PROSOME, MACROPAIN) 26S SUBUNIT, NON-ATPASE, 12
204	PSMD13	IPI00497953;IPI00864573	PROTEASOME 26S SUBUNIT, NON-ATPASE, 13;PROTEASOME (PROSOME, MACROPAIN) 26S SUBUNIT, NON-ATPASE, 13	393922	PROTEASOME (PROSOME, MACROPAIN) 26S SUBUNIT, NON-ATPASE, 13
205	PSMD7	IPI00481317	PROTEASOME (PROSOME, MACROPAIN) 26S SUBUNIT, NON-ATPASE, 7	327330	PROTEASOME (PROSOME, MACROPAIN) 26S SUBUNIT, NON-ATPASE, 7 (MOV34 HOMOLOG)
206	PYGB	IPI00633215	PHOSPHORYLASE	403051	PHOSPHORYLASE, GLYCOGEN; BRAIN
207	PYGMA	IPI00491623	PHOSPHORYLASE	553655	PHOSPHORYLASE, GLYCOGEN (MUSCLE) A
208	QARS	IPI00772521;IPI00636612;IPI00817596	GLUTAMINYL-TRNA SYNTHETASE;GLUTAMINYL-TRNA SYNTHETASE;GLUTAMINYL-TRNA SYNTHETASE	394188	GLUTAMINYL-TRNA SYNTHETASE
209	RAB11A	IPI00509689;IPI00510031	NOVEL PROTEIN;NOVEL PROTEIN SIMILAR TO VERTEBRATE RAS FAMILY	492487	RAB11A, MEMBER RAS ONCOGENE FAMILY
210	RAB5A	IPI00499049;IPI00511527;IPI00484834	RAB5C, MEMBER RAS ONCOGENE FAMILY;RAB5A, MEMBER RAS ONCOGENE FAMILY LIKE;RAB5A PROTEIN	337737	RAB5A, MEMBER RAS ONCOGENE FAMILY
211	RAN	IPI00505092	GTP-BINDING NUCLEAR PROTEIN RAN	30572	RAS-RELATED NUCLEAR PROTEIN
212	RAP1B	IPI00495829;IPI00487399	RAS-RELATED PROTEIN RAP-1B;RAP1A, MEMBER OF RAS ONCOGENE FAMILY	321107	RAS RELATED PROTEIN 1B
213	RGN	IPI00513166;IPI00865971;IPI00865258	REGUCALCIN;SIMILAR TO REGUCALCIN;SIMILAR TO REGUCALCIN	403070	REGUCALCIN
214	RPL3	IPI00511925;IPI00817455	RIBOSOMAL PROTEIN L3;21 KDA PROTEIN	322571	RIBOSOMAL PROTEIN L3
215	RPLP0	IPI00497680	60S ACIDIC RIBOSOMAL PROTEIN P0	58101	RIBOSOMAL PROTEIN, LARGE, P0
216	RPS14	IPI00487987	RIBOSOMAL PROTEIN S14	336687	RIBOSOMAL PROTEIN S14
217	RPS2	IPI00493658	RIBOSOMAL PROTEIN S2	406565	RIBOSOMAL PROTEIN S2
218	RPS3	IPI00507986	RIBOSOMAL PROTEIN S3	336550	RIBOSOMAL PROTEIN S3
219	RPS3A	IPI00510668	40S RIBOSOMAL PROTEIN S3A	337240	RIBOSOMAL PROTEIN S3A
220	RPSA	IPI00508284;IPI00932108	40S RIBOSOMAL PROTEIN SA;24 KDA PROTEIN	394027	RIBOSOMAL PROTEIN SA
221	RTN3	IPI00499368;IPI00774300	RETICULON 3-A1;RETICULON 3-A2	394047	RETICULON 3
222	SB:CB825	IPI00509533	SB:CB825 PROTEIN	378851	SB:CB825
223	SCINLB	IPI00500568	NOVEL PROTEIN SIMILAR TO GELSOLIN, LIKE 1	406363	SCINDERIN LIKE B
224	SDHA	IPI00487872;IPI00772422	SUCCINATE DEHYDROGENASE [UBIQUINONE] FLAVOPROTEIN SUBUNIT, MITOCHONDRIAL;SUCCINATE DEHYDROGENASE COMPLEX, SUBUNIT A, FLAVOPROTEIN	393884	SUCCINATE DEHYDROGENASE COMPLEX, SUBUNIT A, FLAVOPROTEIN (FP)
225	SF3B1	IPI00489117	SPLICING FACTOR 3B, SUBUNIT 1 ISOFORM 1	446117	SPLICING FACTOR 3B, SUBUNIT 1
226	SFPQ	IPI00507036	SPLICING FACTOR PROLINE/GLUTAMINE RICH	406564	SPLICING FACTOR PROLINE/GLUTAMINE RICH (POLYPYRIMIDINE TRACT BINDING PROTEIN ASSOCIATED)
227	SI:CH211-129C21.6	IPI00864428;IPI00897216	SI:CH211-129C21.6;SIMILAR TO ADAPTOR-RELATED PROTEIN COMPLEX 3, DELTA 1 SUBUNIT	563359	SI:CH211-129C21.6
228	SI:CH211-250G4.3	IPI00609122	IM:7151086	557772	SI:CH211-250G4.3
229	SI:CH211-51M24.3	IPI00618808;IPI00629127	NOVEL PROTEIN SIMILAR TO VERTEBRATE CHROMODOMAIN HELICASE DNA BINDING PROTEIN 4;95 KDA PROTEIN	558344	SI:CH211-51M24.3
230	SI:DKEY-16K6.1	IPI00498885	SI:DKEY-16K6.1 PROTEIN	474327	SI:DKEY-16K6.1
231	SI:DKEY-276I5.1	IPI00482211	HYPOTHETICAL PROTEIN LOC337230	337230	SI:DKEY-276I5.1
232	SI:DKEY-78P20.2	IPI00502478	HYPOTHETICAL PROTEIN LOC504036	504036	SI:DKEY-78P20.2
233	SI:DKEY-98P3.7	IPI00500404	SI:DKEY-98P3.7	555526	SI:DKEY-98P3.7
234	SLC25A12	IPI00488773	SOLUTE CARRIER FAMILY 25 (MITOCHONDRIAL CARRIER, ARALAR), MEMBER 12	337675	SOLUTE CARRIER FAMILY 25 (MITOCHONDRIAL CARRIER, ARALAR), MEMBER 12
235	SLC25A3	IPI00859416;IPI00919875	SOLUTE CARRIER FAMILY 25 (MITOCHONDRIAL CARRIER;31 KDA PROTEIN	322362	SOLUTE CARRIER FAMILY 25 (MITOCHONDRIAL CARRIER; PHOSPHATE CARRIER), MEMBER 3
236	SLC25A5	IPI00492110	SOLUTE CARRIER FAMILY 25 ALPHA, MEMBER 5	192321	SOLUTE CARRIER FAMILY 25 ALPHA, MEMBER 5
237	SMC2	IPI00500731	STRUCTURAL MAINTENANCE OF CHROMOSOMES 2	321452	STRUCTURAL MAINTENANCE OF CHROMOSOMES 2
238	SMC3	IPI00616384;IPI00933793	CHONDROITIN SULFATE PROTEOGLYCAN 6;142 KDA PROTEIN	324475	STRUCTURAL MAINTENANCE OF CHROMOSOMES 3
239	SOD2	IPI00486525	SUPEROXIDE DISMUTASE	335799	SUPEROXIDE DISMUTASE 2, MITOCHONDRIAL
240	SPNA2	IPI00865996;IPI00861504	ALPHA II-SPECTRIN;286 KDA PROTEIN	553383	SPECTRIN ALPHA 2
241	SSR1	IPI00500645	SIGNAL SEQUENCE RECEPTOR, ALPHA	373100	SIGNAL SEQUENCE RECEPTOR, ALPHA
242	SSRP1A	IPI00502576;IPI00487997;IPI00920812	STRUCTURE SPECIFIC RECOGNITION PROTEIN 1B;STRUCTURE SPECIFIC RECOGNITION PROTEIN 1A;SSRP1B PROTEIN (FRAGMENT)	386844	STRUCTURE SPECIFIC RECOGNITION PROTEIN 1A
243	ST13	IPI00498398	SUPPRESSION OF TUMORIGENICITY 13	564225	SUPPRESSION OF TUMORIGENICITY 13 (COLON CARCINOMA) (HSP70 INTERACTING PROTEIN)
244	STIP1	IPI00512690;IPI00932722	STRESS-INDUCED-PHOSPHOPROTEIN 1;62 KDA PROTEIN	493606	STRESS-INDUCED-PHOSPHOPROTEIN 1 (HSP70/HSP90-ORGANIZING PROTEIN)
245	SUPT5H	IPI00510595;IPI00485845	ISOFORM 1 OF TRANSCRIPTION ELONGATION FACTOR SPT5;ISOFORM 2 OF TRANSCRIPTION ELONGATION FACTOR SPT5	64275	SUPPRESSOR OF TY 5 HOMOLOG (S. CEREVISIAE)
246	TADA2B	IPI00510934	TRANSCRIPTIONAL ADAPTER 2-BETA	554156	TRANSCRIPTIONAL ADAPTOR 2 (ADA2 HOMOLOG, YEAST)-BETA
247	TALDO1	IPI00495614	TRANSALDOLASE	324556	TRANSALDOLASE 1
248	TKT	IPI00498510	TRANSKETOLASE-LIKE 2	378713	TRANSKETOLASE
249	TLN1	IPI00507821;IPI00931753	271 KDA PROTEIN;TALIN 1	494453	TALIN 1
250	TM9SF3	IPI00512578	TRANSMEMBRANE 9 SUPERFAMILY MEMBER 3	406698	TRANSMEMBRANE 9 SUPERFAMILY MEMBER 3
251	TMOD2	IPI00502075;IPI00898108	TROPOMODULIN 2;SIMILAR TO TROPOMODULIN	447869	TROPOMODULIN 2
252	TOP1L	IPI00860024	TOPOISOMERASE (DNA) I, LIKE	553496	TOPOISOMERASE (DNA) I, LIKE
253	TOP2A	IPI00488403;IPI00862825	DNA TOPOISOMERASE 2;176 KDA PROTEIN	323733	TOPOISOMERASE (DNA) II ALPHA
254	TOP2B	IPI00495305	DNA TOPOISOMERASE 2	569877	TOPOISOMERASE (DNA) II BETA
255	TPI1B; TPI1A	IPI00484161;IPI00498329	TRIOSEPHOSPHATE ISOMERASE B;TRIOSEPHOSPHATE ISOMERASE A	560753; 192309	TRIOSEPHOSPHATE ISOMERASE 1B, 1A
256	TPM1; TPMA	IPI00508152;IPI00495047;IPI00506010	TROPOMYOSIN ALPHA-1 CHAIN;TROPOMYOSIN 1;ZGC:77592;TPM1 PROTEIN;ALPHA-TROPOMYOSIN;ZGC:86810;29 KDA PROTEIN	393908; 30324	TROPOMYOSIN 1 (ALPHA), ALPHA-TROPOMYOSIN
257	TPM3	IPI00866585	TROPOMYOSIN 3	373076	TROPOMYOSIN 3
258	TPM4	IPI00494375;IPI00497421	TROPOMYOSIN 4;TROPOMYOSIN 4	406437	TROPOMYOSIN 4
259	TPSN	IPI00900724;IPI00758720;IPI00501507	SIMILAR TO TAPASIN;SI:CH211-51F10.1;TPSN PROTEIN;NOVEL PROTEIN SIMILAR TO TAPASIN;47 KDA PROTEIN	30163	TAPASIN
260	TUBA2	IPI00503124	TUBULIN, ALPHA 8 LIKE	406303	TUBULIN, ALPHA 2
261	TUBA8L4, TUBA7L	IPI00492989;IPI00835757;IPI00932464	TUBULIN, ALPHA 8 LIKE 4;LOC795591 PROTEIN (FRAGMENT);SIMILAR TO TUBULIN ALPHA 6;TUBULIN, ALPHA 8 LIKE 3;SIMILAR TO TUBULIN, ALPHA 8 LIKE 3;TUBULIN ALPHA 8-LIKE	393154, 431777	TUBULIN, ALPHA 8 LIKE 4, TUBULIN, ALPHA 7 LIKE
262	UBA1	IPI00612196	UBIQUITIN-ACTIVATING ENZYME E1	406335	UBIQUITIN-LIKE MODIFIER ACTIVATING ENZYME 1
263	UBE2N	IPI00504902;IPI00483487	UBIQUITIN CARRIER PROTEIN;UBIQUITIN CARRIER PROTEIN	406807	UBIQUITIN-CONJUGATING ENZYME E2N
264	UGDH	IPI00773562	UDP-GLUCOSE DEHYDROGENASE	116991	UDP-GLUCOSE DEHYDROGENASE
265	UQCRC1	IPI00496979	UBIQUINOL-CYTOCHROME C REDUCTASE CORE PROTEIN I	393793	UBIQUINOL-CYTOCHROME C REDUCTASE CORE PROTEIN I
266	UQCRC2	IPI00501589	UBIQUINOL-CYTOCHROME C REDUCTASE CORE PROTEIN II	322549	UBIQUINOL-CYTOCHROME C REDUCTASE CORE PROTEIN II
267	UQCRFS1	IPI00491457	UBIQUINOL-CYTOCHROME C REDUCTASE IRON-SULFUR SUBUNIT	406359	UBIQUINOL-CYTOCHROME C REDUCTASE, RIESKE IRON-SULFUR POLYPEPTIDE 1
268	USP9	IPI00629934	UBIQUITIN CARBOXYL-TERMINAL HYDROLASE	568683	UBIQUITIN SPECIFIC PEPTIDASE 9
269	VAC14	IPI00933531;IPI00505498	88 KDA PROTEIN;PROTEIN VAC14 HOMOLOG	447912	VAC14 HOMOLOG (S. CEREVISIAE)
270	VAT1	IPI00507997;IPI00871034	SYNAPTIC VESICLE MEMBRANE PROTEIN VAT-1 HOMOLOG;VAT1 PROTEIN (FRAGMENT)	368752	VESICLE AMINE TRANSPORT PROTEIN 1 HOMOLOG (T CALIFORNICA)
271	VCL	IPI00898947	VCL PROTEIN	552980	VINCULIN
272	VCP	IPI00505091	TRANSITIONAL ENDOPLASMIC RETICULUM ATPASE	327197	VALOSIN CONTAINING PROTEIN
273	VDAC1	IPI00509524	VOLTAGE-DEPENDENT ANION CHANNEL 1	334582	VOLTAGE-DEPENDENT ANION CHANNEL 1
274	VDAC2	IPI00497676	VOLTAGE-DEPENDENT ANION CHANNEL 2	322126	VOLTAGE-DEPENDENT ANION CHANNEL 2
275	VIM	IPI00494222;IPI00494279	VIMENTIN;ZGC:73275	140599	VIMENTIN
276	VPS35	IPI00500355;IPI00935026	VACUOLAR PROTEIN SORTING 35;91 KDA PROTEIN	561697	VACUOLAR PROTEIN SORTING 35 (YEAST)
277	VTA1	IPI00506557	NOVEL PROTEIN	406414	VPS20-ASSOCIATED 1 HOMOLOG (S. CEREVISIAE)
278	VTG1, VTG7	IPI00919379;IPI00866006	NOVEL PROTEIN SIMILAR TO VITELLOGENIN 1;VTG7 PROTEIN	559475; 559856	VITELLOGENIN 1, VITELLOGENIN 7
279	VTG2	IPI00500668;IPI00864605	NOVEL PROTEIN SIMILAR TO VITELLOGENIN 1;94 KDA PROTEIN	559931	VITELLOGENIN 2
280	VTG6	IPI00858854	VTG6 PROTEIN	559229	VITELLOGENIN 6
281	YWHAB1	IPI00509301;IPI00920336	14-3-3 PROTEIN BETA/ALPHA-1;26 KDA PROTEIN	323055	TYROSINE 3-MONOOXYGENASE/TRYPTOPHAN 5-MONOOXYGENASE ACTIVATION PROTEIN, BETA POLYPEPTIDE 1
282	YWHAB2	IPI00498898;IPI00932921	14-3-3 PROTEIN BETA/ALPHA-2;27 KDA PROTEIN	406419	TYROSINE 3-MONOOXYGENASE/TRYPTOPHAN 5-MONOOXYGENASE ACTIVATION PROTEIN, BETA POLYPEPTIDE 2
283	YWHABL	IPI00509935	TYROSINE 3-MONOOXYGENASE/TRYPTOPHAN 5-MONOOXYGENASE ACTIVATION PROTEIN, BETA POLYPEPTIDE LIKE	321729	TYROSINE 3-MONOOXYGENASE/TRYPTOPHAN 5-MONOOXYGENASE ACTIVATION PROTEIN, BETA POLYPEPTIDE LIKE
284	YWHAE1	IPI00483518;IPI00817946	YWHAE1 PROTEIN;PROTEIN	322060	TYROSINE 3-MONOOXYGENASE/TRYPTOPHAN 5-MONOOXYGENASE ACTIVATION PROTEIN, EPSILON POLYPEPTIDE 1
285	YWHAE2	IPI00487033	TYROSINE 3-MONOOXYGENASE/TRYPTOPHAN 5-MONOOXYGENASE ACTIVATION PROTEIN, EPSILON POLYPEPTIDE 2	503763	TYROSINE 3-MONOOXYGENASE/TRYPTOPHAN 5-MONOOXYGENASE ACTIVATION PROTEIN, EPSILON POLYPEPTIDE 2
286	YWHAQA	IPI00503481	TYROSINE 3-MONOOXYGENASE/TRYPTOPHAN 5-MONOOXYGENASE ACTIVATION PROTEIN, THETA POLYPEPTIDE A	399487	TYROSINE 3-MONOOXYGENASE/TRYPTOPHAN 5-MONOOXYGENASE ACTIVATION PROTEIN, THETA POLYPEPTIDE A
287	YWHAQB	IPI00501838	TYROSINE 3-MONOOXYGENASE/TRYPTOPHAN 5-MONOOXYGENASE ACTIVATION PROTEIN, THETA POLYPEPTIDE B	335195	TYROSINE 3-MONOOXYGENASE/TRYPTOPHAN 5-MONOOXYGENASE ACTIVATION PROTEIN, THETA POLYPEPTIDE B
288	ZGC:100787	IPI00486586	PEFLIN	445249	ZGC:100787
289	ZGC:100799	IPI00485522	ZGC:100799	437005	ZGC:100799
290	ZGC:101761; GNA11	IPI00863481;IPI00496016;IPI00492203	NOVEL PROTEIN SIMILAR TO VERTEBRATE GUANINE NUCLEOTIDE BINDING PROTEIN (G PROTEIN), Q POLYPEPTIDE;GNA11 PROTEIN;ZGC:101761;SIMILAR TO GUANINE NUCLEOTIDE BINDIN	493613; 563953	ZGC:101761; GUANINE NUCLEOTIDE BINDING PROTEIN (G PROTEIN), ALPHA 11 (GQ CLASS)
291	ZGC:109868; ZGC:92533	IPI00865710;IPI00636729;IPI00504087	47 KDA PROTEIN;TYPE I CYTOKERATIN, ENVELOPING LAYER, LIKE;TYPE I CYTOKERATIN, ENVELOPING LAYER;46 KDA PROTEIN;SI:DKEYP-113D7.7;TYPE I CYTOKERATIN, ENVELOPING L	550522; 445051	ZGC:109868; ZGC:92533
292	ZGC:110137	IPI00570288;IPI00931331	ZGC:110137;30 KDA PROTEIN	550556	ZGC:110137
293	ZGC:110343	IPI00555419;IPI00933746	ZGC:110343 PROTEIN;22 KDA PROTEIN	541344	ZGC:110343
294	ZGC:110380	IPI00570342	NOVEL PROTEIN SIMILAR TO VERTEBRATE HISTONE 1, H1D	550353	ZGC:110380
295	ZGC:110766	IPI00485171	ELONGATION FACTOR TU	541378	ZGC:110766
296	ZGC:110775	IPI00485988;IPI00758558	NOVEL PROTEIN SIMILAR TO VERTEBRATE VALOSIN-CONTAINING PROTEIN;NOVEL PROTEIN SIMILAR TO VERTEBRATE VALOSIN-CONTAINING PROTEIN	541367	ZGC:110775
297	ZGC:111961; ZGC:163069	IPI00897805;IPI00734993;IPI00809369	ATP SYNTHASE SUBUNIT BETA;ATP SYNTHASE SUBUNIT BETA;ATP SYNTHASE SUBUNIT BETA	554135; 100038785	ZGC:111961; ZGC:163069
298	ZGC:112994	IPI00607314	ZGC:112994	553736	ZGC:112994
299	ZGC:114044	IPI00617546	PROTEASOME SUBUNIT ALPHA TYPE	564370	ZGC:114044
300	ZGC:114051	IPI00498091;IPI00919749;IPI00919983	HISTONE H2A;HISTONE H2A;HISTONE H2A	558711	ZGC:114051
301	ZGC:114066	IPI00499007	ZGC:114066	566506	ZGC:114066
302	ZGC:123194	IPI00656505	ZGC:123194	641421	ZGC:123194
303	ZGC:136383	IPI00865546	ZGC:136383 PROTEIN (FRAGMENT)	678536	ZGC:136383
304	ZGC:153426	IPI00806344	ZGC:153426	767746	ZGC:153426
305	ZGC:153713	IPI00486329;IPI00485105;IPI00786579	RAS-LIKE PROTEIN RHOAA;RAS HOMOLOG GENE FAMILY, MEMBER AC;ZGC:153713;RAS HOMOLOG GENE FAMILY, MEMBER AA	751630	ZGC:153713
306	ZGC:153916	IPI00868354;IPI00483128;IPI00806599	ZGC:153916 PROTEIN;HYPOTHETICAL LOC560840;ZGC:162290 PROTEIN	567134	ZGC:153916
307	ZGC:158138	IPI00801488	ZGC:158138 PROTEIN	793834	ZGC:158138
308	ZGC:158405	IPI00861848;IPI00498797	ZGC:158405;PREDICTED NEUTROPHIL CYTOSOLIC FACTOR 2	562473	ZGC:158405
309	ZGC:158450	IPI00804597	ZGC:158450	572435	ZGC:158450
310	ZGC:158799	IPI00617240;IPI00506148;IPI00493207	ZGC:158799 PROTEIN;ZGC:91856;PROTEIN KINASE, CAMP-DEPENDENT, CATALYTIC, BETA;ZGC:64054;SIMILAR TO CAMP-DEPENDENT PROTEIN KINASE, ALPHA-CATALYTIC SUBUNIT	564064	ZGC:158799
311	ZGC:163071	IPI00501919;IPI00497215;IPI00877540	SERINE/THREONINE KINASE 24;SERINE/THREONINE KINASE 25;ZGC:163071 PROTEIN;ZGC:175288 PROTEIN;NOVEL SERINE/THREONINE KINASE PROTEIN;ZGC:92836	555297	ZGC:163071
312	ZGC:171967	IPI00902087;IPI00933220;IPI00868418	ZGC:171967 PROTEIN;49 KDA PROTEIN;ZGC:171967 PROTEIN	100126019	ZGC:171967
313	ZGC:172216	IPI00882847	ZGC:172216 PROTEIN	100002302	ZGC:172216
314	ZGC:173994	IPI00482761;IPI00934592;IPI00614099	GLUTATHIONE S-TRANSFERASE M;GLUTATHIONE S-TRANSFERASE M;ZGC:173994 PROTEIN	571365	ZGC:173994
315	ZGC:175088	IPI00934216;IPI00845017;IPI00932914	21 KDA PROTEIN;ZGC:175088 PROTEIN;ZGC:175088 PROTEIN (FRAGMENT)	559776	ZGC:175088
316	ZGC:56049	IPI00491824	ZGC:56049	394117	ZGC:56049
317	ZGC:56141	IPI00493442;IPI00510648	HYPOTHETICAL PROTEIN LOC406277;ZGC:56141 PROTEIN	406277	ZGC:56141
318	ZGC:63524	IPI00503338	ZGC:63524	406757	ZGC:63524
319	ZGC:63569	IPI00496210	CHOLINE TRANSPORTER-LIKE PROTEIN 2	321056	ZGC:63569
320	ZGC:63637	IPI00614562;IPI00832042;IPI00502053	RAB6B, MEMBER RAS ONCOGENE FAMILY;ZGC:63637;ZGC:63637 PROTEIN;24 KDA PROTEIN;RAB6A PROTEIN;ZGC:112018;23 KDA PROTEIN;RAB6A, MEMBER RAS ONCOGENE FAMILY	406674	ZGC:63637
321	ZGC:63663	IPI00510929	ZGC:63663	393586	ZGC:63663
322	ZGC:64101	IPI00487822	ZGC:64101	393878	ZGC:64101
323	ZGC:64133	IPI00512157	MALATE DEHYDROGENASE	406405	ZGC:64133
324	ZGC:65894	IPI00487631	ZGC:65894 PROTEIN	335798	ZGC:65894
325	ZGC:66026	IPI00506470	ZGC:66026	393549	ZGC:66026
326	ZGC:66127	IPI00501561	ZGC:66127	393467	ZGC:66127
327	ZGC:66253	IPI00488038	FUMARATE HYDRATASE, MITOCHONDRIAL	393938	ZGC:66253
328	ZGC:66331	IPI00829298;IPI00496512;IPI00932570	SISTER CHROMATID COHESION PROTEIN PDS5 HOMOLOG A;ZGC:66331 PROTEIN;48 KDA PROTEIN	393967	ZGC:66331
329	ZGC:76940	IPI00493782;IPI00482218	PROTEIN PHOSPHATASE 1, CATALYTIC SUBUNIT, ALPHA-LIKE;SERINE/THREONINE PROTEIN PHOSPHATASE	327301	ZGC:76940
330	ZGC:76981	IPI00484257	ZGC:76981	404610	ZGC:76981
331	ZGC:77052	IPI00497482	ZGC:77052	406594	ZGC:77052
332	ZGC:77282	IPI00481882;IPI00901140;IPI00934139	ZGC:77282;28 KDA PROTEIN;28 KDA PROTEIN;14 KDA PROTEIN	402996	ZGC:77282
333	ZGC:77366	IPI00512906	ZGC:77366	323529	ZGC:77366
334	ZGC:85662	IPI00510254;IPI00481871;IPI00491168	ZGC:85662 PROTEIN;ZGC:85662;NOVEL PROTEIN SIMILAR TO VERTEBRATE UDP-GLUCOSE PYROPHOSPHORYLASE 2	334420	ZGC:85662
335	ZGC:85948	IPI00494960	ZGC:85948	406516	ZGC:85948
336	ZGC:91911	IPI00866418;IPI00492352;IPI00492333	59 kDa protein;Inosine-5-monophosphate dehydrogenase;Inosine-5-monophosphate dehydrogenase;Inosine-5-monophosphate dehydrogenase;inosine monophosphate dehydrogenase 1	431724	ZGC:91911
337	ZGC:91930	IPI00501538	ZGC:91930	445486	ZGC:91930
338	ZGC:92453	IPI00513087	ZGC:92453	436930	ZGC:92453
339	ZGC:92757	IPI00486247;IPI00489491;IPI00919647	ZGC:92757;ZGC:86635;RAB35, MEMBER RAS ONCOGENE FAMILY;SIMILAR TO RAB35, MEMBER RAS ONCOGENE FAMILY;NOVEL PROTEIN SIMILAR TO HUMAN MEMBER OF RAS ONCOGENE FAMILY	436839	ZGC:92757
340	ZGC:92763	IPI00489672	ZGC:92763	436833	ZGC:92763

## Sheet: Table 2b
Table S-2b: List of neutrophil-specific proteins (identified in zebrafish neutrophils but not in zebrafish brain tissue)
S. No.	IPI ID	Gene Name	Gene Symbol	Uniprot ID
1	IPI00480914	Dolichyl-diphosphooligosaccharide--protein glycosyltransferase 48 kDa subunit	ddost;zgc:66068	Q6NYS8
2	IPI00480940	D-dopachrome tautomerase	ddt;zgc:86714	Q6IQL4
3	IPI00480961	Dual specificity mitogen-activated protein kinase kinase 6;Mitogen-activated protein kinase kinase 3	map2k3;map2k6	Q9DGE0
4	IPI00480990;IPI00866193	Arginyl-tRNA synthetase	rars	Q5XJ11;Q7ZVF4
5	IPI00480992;IPI00932451	Proliferating cell nuclear antigen	pcna	Q9PTP1
6	IPI00481155;IPI00898677	60S ribosomal protein L23	rpl23;zgc:73149	Q6PC14
7	IPI00510131;IPI00785666;IPI00506338	Splicing factor, arginine/serine-rich 3;Splicing factor, arginine/serine-rich 3a;Splicing factor, arginine/serine-rich 3b	sfrs3;sfrs3a;zC263A23.9-001;CH1073-48M5.1-001;sfrs3b;zC263A23.9-002;CH1073-48M5.1-003;SFRS3	Q801U3;A5WWG4;Q801U4;A5WWG5;Q7T3G0
8	IPI00481285	ATP-dependent RNA helicase DDX48;ATP-dependent RNA helicase eIF4A-3;DEAD box protein 48;Eukaryotic initiation factor 4A-III;Eukaryotic translation initiation factor 4A isoform 3	ddx48;eif4a3	Q7ZVA6
9	IPI00481300	mRNA decapping enzyme;Histidine triad protein member 5	dcps	Q504K8;Q7T3L2
10	IPI00481301	Integral membrane protein GPR175;Transmembrane protein adipocyte-associated 1 homolog	gpr175;tpra1;zgc:114103	Q4V8X0
11	IPI00481307	Ribosomal protein L7a	DKEY-226M8.3-001;rpl7a	Q6PBZ1
12	IPI00481314	Novel protein similar to vertebrate von Hippel-Lindau binding protein 1 (VBP1, zgc:110686);von Hippel-Lindau binding protein 1	CH211-200P22.1;CH211-200P22.1-001;vbp1;zgc:110686	B7ZDD4;Q503D5
13	IPI00481318	Mhc-UBA;Major histocompatibility complex class I UBA gene	mhc1uba;UBA*01;CH211-51F10.2-001	Q31365;Q6GMG0
14	IPI00481386	Solute carrier family 44, member 1	CH211-149G8.2-001;slc44a1	B8A445
15	IPI00481430;IPI00491722	Ribosomal protein S26, like;Ribosomal protein S26	rps26l;rps26	Q6PBZ2;Q6P6E2
16	IPI00481491	Transportin 2 (Importin 3, karyopherin beta 2b)	tnpo2	Q68EK8
17	IPI00481541;IPI00786645	Novel protein similar to diaphorase (NADH) (Cytochrome b-5 reductase) (Dia1);Cytochrome b5 reductase 3;Novel protein (Zgc:77071);NADH-cytochrome b5 reductase 2	CH211-133H2.2-001;cyb5r3;zgc:77071;CH211-161F1.2;CH211-161F1.2-001;cyb5r2;si:dkey-80c24.9;zgc:153291	Q1MTC9;Q6NYE6;Q0P487
18	IPI00481612	Septin 6	Sept6	Q6PHD7
19	IPI00481614	Actin-related protein 2/3 complex subunit 5	arpc5b;CH211-169J21.2-001	Q7ZWH4
20	IPI00481690;IPI00817707	Protein arginine methyltransferase 1;Prmt1 protein	prmt1	Q6PFN7;Q803D9
21	IPI00481806	Novel protein (Zgc:56006);Ribosomal protein S6 kinase, polypeptide 3	CH211-114C12.12;CH211-114C12.12-001;rps6ka3;rps6ka3a	B0R0M9;Q7ZVH8
22	IPI00481816	Novel kinesin motor domain containing protein	DKEY-38K3.2-001	A5PMW8
23	IPI00481824	Xpo7 protein	xpo7	B1H1M7;B3DLK1;Q6NUU3
24	IPI00481915	Ribosomal protein L6;Rpl6 protein;60S ribosomal protein L6	DKEYP-51B9.1-001;rpl6	Q567N5;Q6DRC6
25	IPI00481924	E3 UFM1-protein ligase 1	ufl1;zgc:63562	Q6PGY6
26	IPI00481955	Pre-mRNA-processing factor 39;PRP39 homolog	prpf39;si:dz261o22.3	Q1JPZ7
27	IPI00481966	L-plastin;Lymphocyte cytosolic plastin 1;Plastin-2	lcp1;pls2	Q6P698
28	IPI00482042;IPI00483273	Galactosylceramidase b;Galactocerebrosidase;Galactosylceramidase	galcb;zgc:56444;galc;galca;si:ch211-199l3.4;zgc:92561	Q7ZUD5;Q5SNX7
29	IPI00482100;IPI00613779;IPI00483947	Histone H3.3;Histone H3	h3f3a;h3f3b.1;h3f3c;h3f3d;zgc:110292;zgc:56193;zgc:56418;zgc:64222;zgc:86731;zgc:113983	Q6PI20;Q4QRF5
30	IPI00482111;IPI00502842;IPI00934710	Zgc:64103;Flotillin-2a;Reggie-1a;Zgc:64103 protein	zgc:64103;flot2a	Q6PFT0;Q98TZ8-1;Q98TZ8;Q98TZ8-2;A8KBR9
31	IPI00500501;IPI00482150	Pontin;RuvB-like 1;zPontin;RuvB-like 1 (E. coli)	ruvbl1;RUVBL1	Q8AWW7;Q6IQT8;Q6TGU6
32	IPI00482227	PRP19/PSO4 homolog (S. cerevisiae)	prp19	Q7ZV92
33	IPI00482254	Guanine nucleotide binding protein (G protein), gamma 5;Guanine nucleotide binding protein gamma 5	CH73-344O19.3-001;gng5;GNG5	Q6TH03
34	IPI00627735;IPI00482294	Gabpa protein;E4tf1-60 transcription factor;GA-binding protein transcription factor, alpha subunit	gabpa;DKEY-192G7.1-001;e4tf	Q7ZU34;Q9I9E8
35	IPI00482295;IPI00851883;IPI00851166	Actin, cytoplasmic 1;Actin, cytoplasmic 1, N-terminally processed;Beta-actin-1	actba;bact;bactin1;bactzf	Q7ZVI7
36	IPI00482363	Proliferation-associated 2G4 ,b	pa2g4b	Q6PHD8
37	IPI00482393	Ferritin	fth1	Q9DDT0
38	IPI00482405	Purinergic receptor P2Y, G-protein coupled, 5	lpar6;lpar6l;p2ry5	Q6PHE1
39	IPI00482415;IPI00920707	Transmembrane protein 179B	tmem179b;zgc:110591	Q7T392
40	IPI00619183;IPI00482453;IPI00861820	Zgc:123349;Novel protein similar to vertebrate RAD23 homolog B (S. cerevisiae) (Zgc:123349);RAD23 homolog B (S. cerevisiae);RAD23 homolog B	zgc:123349;DKEY-241F21.2;DKEY-241F21.2-001;rad23b	A7YYB1;Q1L8N2;Q32PS7;Q6PHE9;Q6TLD0
41	IPI00482600	Complex III subunit 3;Complex III subunit III;Cytochrome b;Cytochrome b-c1 complex subunit 3;Ubiquinol-cytochrome-c reductase complex cytochrome b subunit	cob;cytb;mtcyb;mt-cyb;Cytb	Q9MIX8;B9TS57
42	IPI00482610;IPI00758760	Programmed cell death protein 10-B;Novel protein similar to programmed cell death 10 (Pdcd10, zgc:85629);Programmed cell death protein 10-A	pdcd10b;zgc:85629;DKEY-23H1.2;DKEY-23H1.2-001;pdcd10;pdcd10a;si:ch211-167c22.5	Q6NWL1;B8JJS6;Q6PHH3
43	IPI00482708	Nccrp1 protein;Nonspecific cytotoxic cell receptor protein 1;NCC receptor protein 1	nccrp1;zgc:122987;DKEY-85K8.6-001;nccrp-1	A1L1Z5;Q3B7F3;Q568V3;Q9PTD8
44	IPI00650155;IPI00773804;IPI00482783	Nogo-B;Reticulon 4-l;Reticulon 4-l(-10/195);Reticulon 4-l(-63/188);Nogo-C2;Reticulon 4-m;Reticulon 4a;Nogo-C1;Reticulon 4-n	rtn4a;rtn4;zgc:92163	A0N0A7;Q4G5W2;Q4G5W0;A0N0A8;Q4G5V9;Q66HZ3;A0N0A9;Q4G5V8
45	IPI00482801	Novel protein similar to vertebrate signal peptidase complex (18kD) (SPC18);SEC11 homolog A (S. cerevisiae)	DKEY-77F17.7-001;sec11;sec11a	Q1LVK8;Q6DGR3
46	IPI00482959	Signal peptidase complex subunit 3 homolog (S. cerevisiae)	spcs3;zgc:85675	Q6NWJ2
47	IPI00482978	Zgc:77816	zgc:77816	Q6P4U8
48	IPI00483018	NADH dehydrogenase (Ubiquinone) 1 alpha subcomplex 4, like	ndufa4l	Q7ZTT8
49	IPI00483065	Zgc:103420	ctsz;zgc:103420	Q5XJD4
50	IPI00483082	Faciogenital dysplasia protein;Faciogenital dysplasia	fgd	O93504;Q4V9K2
51	IPI00483085;IPI00501049	Surfeit gene 4, like;Surfeit locus protein 4	surf4l;surf4	Q6DGJ8;Q7SZQ7
52	IPI00483143	Hm13 protein;Signal peptide peptidase;Histocompatibility (Minor) 13	hm13	Q6IQA7;Q7SZC8
53	IPI00639693;IPI00483337;IPI00858570	DEAD (Asp-Glu-Ala-Asp) box polypeptide 3;Putative RNA helicase (DEAD box);Pl10	ddx3;DKEY-216E24.7-001;pl10	A2RV38;B0S6P6;O42375;Q6PBB2
54	IPI00483340	GTPase-activating Rap/Ran-GAP domain-like protein 3;Novel protein similar to human and mouse GTPase activating Rap/RanGAP domain-like 3 (GARNL3)	garnl3;si:dkey-46k8.1;DKEY-125I20.1-001	A5PF44;A5PN11
55	IPI00483375	Aldehyde dehydrogenase 7 family, member A1	aldh7a1	Q803R9
56	IPI00483405	Gamma-glutamyl hydrolase;Gamma-glutamyl hydrolase (Conjugase, folylpolygammaglutamyl hydrolase)	ggh	Q6NY42
57	IPI00483417;IPI00933430;IPI00864836	Novel protein (Zgc:92766);Protein phosphatase 2A activator, regulatory subunit 4	CH211-208H16.9;CH211-208H16.9-001;ppp2r4;zgc:92766	A2CF49;Q6DGU6
58	IPI00483436	NADH dehydrogenase (Ubiquinone) Fe-S protein 8, (NADH-coenzyme Q reductase)	DKEY-9I23.1-001;ndufs8	Q6P0T0
59	IPI00483543;IPI00898663	Acylpeptide hydrolase	apeh	Q6PFN2;Q802D0
60	IPI00483560	Anxa3b protein;LOC791784 protein;Annexin A3b	anxa3b;LOC791784;zgc:92888	A8E5E5;B0JZI3;Q5U369
61	IPI00483567	Toll-interacting protein	tollip;zgc:76985	Q7ZV43
62	IPI00483581	Adenylyl cyclase-associated protein	cap1;CH1073-365B9.2-001	A7E2H8;Q6YBS2
63	IPI00855470;IPI00855270;IPI00483594	Cytidylate kinase;Cytidine monophosphate kinase;Deoxycytidylate kinase;UMP-CMP kinase;Uridine monophosphate kinase;Uridine monophosphate/cytidine monophosphate kinase	CH73-252G14.1-003;cmpk;CH73-252G14.1-002;cmpk1;CH73-252G14.1-001	A5WWI1;A5WWI0;Q7ZWE9;A5WWI2
64	IPI00483652	Aconitase 2, mitochondrial	aco2	Q6PEI6
65	IPI00483689;IPI00490126;IPI00650295	Novel protein similar to vertebrate eukaryotic translation elongation factor 1 delta (Guanine nucleotide exchange protein) (EEF1D);Eef1db protein;Elongation factor-1, delta, b;Elongation factor-1, delta;Eef1d protein;Eef1da protein	DKEY-235D18.4-003;eef1db;si:dkey-235d18.4;DKEY-235D18.4-002;DKEY-235D18.4-001;zgc:114052;CH211-249O11.1-003;eef1d;eef1da;CH211-249O11.1-002;CH211-249O11.1-004;CH211-249O11.1-001	Q5SPC9;Q5SPD0;Q5SPD1;B0S5L2;B0S5L1;B0S5L0;B0S5L3;Q4V9J7
66	IPI00483742;IPI00774048	Zgc:86751	zgc:86751	Q6IQI3
67	IPI00483803;IPI00817665;IPI00817603	Hmgb2 protein;High-mobility group box 2	hmgb2;hmgb2l	A7YYD4;Q66IB6
68	IPI00483806	Gnb1l protein;Guanine nucleotide binding protein (G protein), beta polypeptide 1, like	gnb1l	Q803H5
69	IPI00483811	Syntaxin binding protein 2	stxbp2;zgc:85807	Q6NUX6
70	IPI00483853;IPI00860051	Glutamate dehydrogenase 1;Glutamate dehydrogenase 1b	glud1b	Q6P3L9;Q803T3
71	IPI00483854;IPI00933357	Novel protein similar to vertebrate stabilin family	DKEYP-87E7.6-001;si:dkeyp-87e7.6;stab1l	Q1LVR6
72	IPI00483862;IPI00920536	Zgc:77734;Zgc:77734 protein	zgc:77734	Q6P5L2;Q7ZVC7
73	IPI00483890	Si:ch211-281l24.1 protein	si:ch211-281l24.1;wu:fj19b07	Q6PBX7
74	IPI00483912	Retinol dehydrogenase 1, like	rdh1l	Q6PBR3
75	IPI00483921	Zgc:65811 protein	zgc:65811	Q6P0W1
76	IPI00483933;IPI00919709;IPI00934724	Novel protein similar to H.sapiens PREX1, phosphatidylinositol 3,4,5-trisphosphate-dependent RAC exchanger 1 (PREX1)	DKEY-48J7.2-001;si:dkey-48j7.2;DKEY-48J7.3-001	B0UYE6;B8JIR5
77	IPI00483958	Novel protein similar to host cell factor C1 (Hcfc1)	DKEYP-77F7.4-001;hcfc1b	A8WIP5
78	IPI00483990	Cytochrome c	cyc;zgc:86706	Q6IQM2
79	IPI00484072	NADH dehydrogenase subunit 2;NADH-ubiquinone oxidoreductase chain 2	mtnd2;mt-nd2;nd2	Q9MIY9
80	IPI00484111	Proteasome subunit alpha type	zgc:92726	Q6DGX8
81	IPI00484148	Zgc:171788 protein	zgc:171788	A7MC00
82	IPI00484204	CD81 antigen;Cd81	cd81	Q6PFU1;Q9DDS7
83	IPI00484212	Annexin 11b;Annexin A11b	anxa11b	Q804G3
84	IPI00484225	Npsnl protein;Nephrosin	npsnl	A2VD22;Q7SYH7
85	IPI00484227;IPI00901502;IPI00507125	Histone-binding protein RBBP7;Retinoblastoma-binding protein 7;Retinoblastoma binding protein 4, like;Histone-binding protein RBBP4;Retinoblastoma-binding protein 4;Retinoblastoma binding protein 4	rbb4l;rbbp7;rbb4;rbbp4;CH211-210B19.2-001-2;DKEYP-25A3.3-001;rbb4-2	Q7ZTY4;A8WGN1;Q6P3H7;Q1LXD4
86	IPI00484266;IPI00868384	Heat shock 10 protein 1 (Chaperonin 10);Chaperonin 10;Chaperonin Cpn10	hspe1;cpn10	Q6IQI7;Q9DGM3;Q8JGM7
87	IPI00484274	Flap structure specific endonuclease 1;Fen1 protein;Flap structure-specific endonuclease 1	fen1;FEN1	Q6DRB5;Q6TNU4;Q7ZWH1
88	IPI00484317	Arsenical pump-driving ATPase;Arsenite-stimulated ATPase;ATPase asna1	asna1;si:dkey-121b10.2;zgc:86799	Q6IQE5
89	IPI00484351	Rab32 protein;RAB32, member RAS oncogene family	CH211-139G20.1-001;rab32;rab32a	Q6NYQ4;Q7ZW88
90	IPI00484560	Zgc:73375	zgc:73375	Q6PBJ6
91	IPI00484571	Prostaglandin reductase 1	ltb4dh;ptgr1	Q5PRB9
92	IPI00484606	16.5 kDa secretory protein;Epididymal secretory protein E1;Niemann Pick type C2 protein homolog	npc2	Q9DGJ3
93	IPI00484664	Addicsin;Zgc:92811	arl6ip5b;zgc:92811;zp22	Q6DGQ9
94	IPI00484719	Eukaryotic translation initiation factor 5;Novel protein (Zgc:77026)	DKEYP-72H1.3;DKEYP-72H1.3-001;eif5;zgc:77026	Q7ZWA9
95	IPI00484752	Novel protein similar to vertebrate ubiquinol-cytochrome c reductase binding protein (UQCRB);Ubiquinol-cytochrome c reductase binding protein	DKEY-231L1.2-001;uqcrb;zgc:109893	Q4VBV1
96	IPI00484756;IPI00509134	Zgc:100918;Novel protein similar to H.sapiens RAB7A, RAB7A, member RAS oncogene family(RAB7A, zgc:91909);Zgc:91909	zgc:100918;DKEY-32E23.3;DKEY-32E23.3-001;zgc:91909	Q641M4;Q6GQM5
97	IPI00484770	Proteasome subunit beta type	psmb2;zgc:92282	Q6DHI9
98	IPI00934729;IPI00933711;IPI00851264	Ferritin	zgc:109934;zgc:173593;wu:fj24c01;zgc:198419;zgc:173594;zgc:92066;zgc:194125	A8KBK3;A7MCB0;A8WGK2;B7ZVS7;A7YYB6;Q6DHT8;B3DH93;Q504E2
99	IPI00612846;IPI00484806;IPI00506002	40S ribosomal protein S24	CH211-26A17.2-002;rps24;CH211-26A17.2-001;RPS24;CH211-26A17.2-005	B7ZD34;Q642J7;Q6TEN7;B7ZD32
100	IPI00484810	60S ribosomal protein L34	rpl34	Q7ZWJ7
101	IPI00484881;IPI00866617;IPI00862016	Macrophage colony-stimulating factor 1 receptor;Proto-oncogene c-Fms homolog;Tyrosine-protein kinase receptor;Csf1r	csf1r;fms	Q9I8N6;B3DHL0;A4JYH8
102	IPI00484908;IPI00931766	COP9 signalosome complex subunit 3	cops3;csn3;wu:fc32a02	Q6P2U9
103	IPI00484921	Galactosidase, beta 1-like	glb1l	B2GTW9
104	IPI00484946;IPI00774312	Stat3 protein;Transcription factor	stat3;Stat3	C0SPC7;O93599;Q6NV46;Q7ZTS5
105	IPI00484953;IPI00865104	Apoptosis inhibitor 5	api5	Q6PFN4
106	IPI00485012	Zgc:113200	zgc:113200	Q5CZP5
107	IPI00485049	Ribosomal protein L5a	rpl5a	Q7ZUI0
108	IPI00485112	Mediator of ErbB2-driven cell motility 1;Protein MEMO1;Mediator of cell motility 1;Novel protein (Zgc:55290)	memo1;zgc:55290;DKEY-273E13.1;DKEY-273E13.1-001	Q803S3;A9JTC4;B8JJQ9
109	IPI00485293	Calponin 2	cnn2;RP71-39B20.1-001;zgc:65794	Q4F876;Q6PBA5
110	IPI00485338	Developmentally regulated GTP-binding protein 1;Developmentally regulated GTP binding protein 1	drg1	Q6XMI5;Q7T340
111	IPI00485442;IPI00817256	Calcium binding protein P22;Novel protein (Zgc:63904);Zgc:63904	CHP;zgc:63904;DKEY-41N20.1;DKEY-41N20.1-001;DKEY-41N20.1-002	Q6TH29;Q7T2F7;A2CE70
112	IPI00485460;IPI00806203;IPI00650517	Novel protein similar to vertebrate retinoblastoma binding protein 9 (RBBP9);Si:ch211-258l4.7	CH211-258L4.7-001;si:ch211-258l4.7;im:7247963;zgc:152807;CH211-258L4.7-002	Q1MT41;Q66I76;Q08BS3;Q1MT40
113	IPI00485464;IPI00859910	Tissue inhibitor of metalloproteinase 2b	timp2b;timp2l	Q6NUX9;Q6PHJ0
114	IPI00486447;IPI00901074;IPI00882698	Novel protein with Zinc finger, C3HC4 type (RING finger) and B-box zinc finger domains;Zgc:172170 protein;Zgc:171260 protein;Zgc:91888	CH1073-352H10.2-001;zgc:172170;zgc:171260;zgc:91888	B8JLS6;A8WG40;A7MD79;Q6DEF5
115	IPI00485654	Novel protein similar to vertebrate EF-hand domain family, member D2 (EFHD2);Si:dkey-72l14.9;Si:dkey-72l14.9 protein	DKEY-72L14.9;DKEY-72L14.9-001;si:dkey-72l14.9	Q1LVD7
116	IPI00485703;IPI00932683;IPI00635591	Phosphatidylinositol transfer protein, alpha	pitpna	Q803U3
117	IPI00485763	Renin binding protein;Renbp protein	CH211-218O21.1-001;renbp	B0S6K7;B3DJE6;Q5PR59
118	IPI00485772	Zgc:92030 protein;Zgc:92030	zgc:92030	A9UL47;Q6DG23
119	IPI00485789	Phospholipase C, gamma 2;Novel protein similar to vertebrate phospholipase C, gamma 2 (Phosphatidylinositol-specific) (PLCG2)	plcg2;si:ch211-260p9.2;CH211-260P9.2-001	Q08BR5;Q1LWV8
120	IPI00485918;IPI00920295	Signal sequence receptor, delta	ssr4	Q6IQ57
121	IPI00485936	Dynein, light chain, roadblock-type 1	dynlrb1;zgc:56335	Q7ZUX8
122	IPI00920337;IPI00485939;IPI00499030	TIA1 cytotoxic granule-associated RNA binding protein-like 1;Cytotoxic granule-associated RNA binding protein 1, like;TIA1 cytotoxic granule-associated RNA binding protein;Novel protein (Zgc:76917);Cytotoxic granule-associated RNA binding protein 1;Novel protein similar to vertebrate TIA1 cytotoxic granule-associated RNA binding protein (TIA1) (Zgc:55520)	tial1;TIA1;tia1l;zgc:76917;CH211-106A19.5;CH211-106A19.5-001;CH211-127D4.2;CH211-127D4.2-001;tia1;zgc:55520	Q7SXQ1;Q6TGT2;Q7ZVM6;Q7ZVY0
123	IPI00485996;IPI00920104	Cathepsin B;Cathepsin B, a	ctsb;CTSB;ctsba;zgc:65809	Q6PH75
124	IPI00486098	Novel protein (Sb:cb26);Sb:cb26 protein	DKEY-76B14.4;DKEY-76B14.4-001;sb:cb26;si:dkey-76b14.4	B8JKW4;Q7SXK0
125	IPI00486166	Reptin;RuvB-like 2;zReptin;RuvB-like 2 (E. coli)	ruvbl2;DKEY-7B17.3-001	P83571;B0S5N1
126	IPI00486184;IPI00897894	Zgc:112450	zgc:112450	Q501Y4
127	IPI00486288	Arrestin, beta 2b	arrb2;arrb2b	Q7T2D2
128	IPI00486311	Cdc42l protein;Cell division cycle 42, like;Ras-like protein Cdc42c	cdc42l;CH211-57K11.7-001	Q7ZUQ1
129	IPI00486346	Glycylpeptide N-tetradecanoyltransferase	nmt1;nmt1a	Q4VBR7
130	IPI00486411	40S ribosomal protein S21	rps21	Q7ZUG5
131	IPI00486424	Rab7 protein;RAB7, member RAS oncogene family	rab7	Q7T2C6
132	IPI00486430	Zgc:56232	zgc:56232	Q7ZV41
133	IPI00868283;IPI00486456;IPI00855304	LOC566052 protein;Novel protein (Zgc:92871);Zgc:92871	LOC566052;zgc:92871;CH211-63J24.7;CH211-63J24.7-001;CH211-63J24.7-002	A7MCH1;Q6DGL1;A5WV37
134	IPI00486526	Novel protein (Zgc:85763);Zgc:85763	CH211-11M18.4;CH211-11M18.4-001;zgc:85763	Q5TYQ4;Q6NWF7;Q7ZUR3
135	IPI00486570	Cathepsin C	ctsc	Q6P2V1
136	IPI00486588	Novel protein similar to vertebrate plexin C1 (PLXNC1)	DKEYP-90A8.2-001;plxnc1;si:dkeyp-90a8.2	Q5RGW1
137	IPI00486608	Paladin	pald	Q803E0
138	IPI00486648	Protein RCC2 homolog	rcc2;zgc:77115	Q6NYE2
139	IPI00486652	Brain and reproductive organ-expressed protein;BRCA1/BRCA2-containing complex subunit 45;BRCA1-A complex subunit BRE	bre;zgc:110368	Q568D5
140	IPI00486669;IPI00635007;IPI00773407	Serine proteinase inhibitor, clade B, member 1;Serpin peptidase inhibitor, clade B (Ovalbumin), member 1, like 1	serpinb1;SERPINB1;serpinb1l1	Q6TGU1
141	IPI00486671	Novel protein similar to vertebrate vesicle-associated membrane protein 8 (VAMP8) (Zgc:56588);Vesicle-associated membrane protein 8 (Endobrevin)	DKEYP-86B9.3;DKEYP-86B9.3-001;vamp8;zgc:56588	Q7ZUC1
142	IPI00486796;IPI00859923	RAD21 homolog;RAD21 homolog (S. pombe)	DKEY-210P14.2-001;rad21;RAD21	Q6TEL1;Q7ZW30
143	IPI00486918;IPI00860457	Novel protein similar to vertebrate ectonucleotide pyrophosphatase/phosphodiesterase 5 (Putative function) (ENPP5)	CH211-261F7.1-001;si:ch211-261f7.1	Q5RFZ8
144	IPI00486983;IPI00932034;IPI00836761	Myosin, light polypeptide 9, like;Si:dkey-216e9.5 protein	myl12.1;myl9l;myl12.2;si:dkey-216e9.5	Q6PHJ8;B3DKC6
145	IPI00487008;IPI00862962	Chitinase domain-containing protein 1	chid1;zgc:66396	Q7SYK0
146	IPI00487017;IPI00774912;IPI00506820	Splicing factor, arginine/serine-rich 1A;Splicing factor, arginine/serine-rich 1-like protein 1;Splicing factor, arginine/serine-rich 1;Splicing factor, arginine/serine-rich 1B	sfrs1a;sfrs1l;zgc:66146;sfrs1;sfrs1b;zgc:111894;zgc:65898;zgc:76897	Q7SXP4;Q6NYA0
147	IPI00487053;IPI00933104	Integral membrane protein 1	itm1	Q7ZUY9
148	IPI00487091	Serine/threonine-protein kinase 3;Serine/threonine kinase 3 (STE20 homolog, yeast)	stk3;zgc:55383;DKEY-255N2.2-001	Q7ZUQ3;A8E7I0
149	IPI00487116;IPI00931743;IPI00483328	Family with sequence similarity 49, member B;Putative uncharacterized protein;Fam49b protein	CH211-139K8.1-001;fam49b;CH211-139K8.1-002;CH211-139K8.1-005	Q6TLE5;Q7T343;B0S653
150	IPI00487186;IPI00932269;IPI00920185	Novel prtoein similar to vertebrate threonyl-tRNA synthetase (TARS, zgc:92586);Zgc:92586 protein;Zgc:92586	CH211-15O14.1;CH211-15O14.1-001;zgc:92586	A2BIM7;A8KC60;Q5CZT2;Q5XIZ3
151	IPI00487187	Chloride intracellular channel a	clica	Q6P5J7
152	IPI00487236	Novel protein similar to vertebrate filamin C, gamma (Actin binding protein 280) (FLNC);Flncb protein	DKEY-30O6.1-001;flncb;im:7139256	A5PF63;Q5CZV6
153	IPI00487345	Spleen protein tyrosine kinase	syk	Q910A2
154	IPI00487389	Zgc:63505	zgc:63505	Q7SY50
155	IPI00487408;IPI00933766	Phosphatidylinositol-5-phosphate 4-kinase type II gamma;Phosphatidylinositol-5-phosphate 4-kinase type-2 gamma	pip4k2c;pip5k2;pip5k2c	Q6IQE1
156	IPI00487430;IPI00931353	Ribosomal protein S9	rps9;CH211-57K11.3-001	Q6P5M3;A3KQ06
157	IPI00487448	Coatomer protein complex, subunit beta 2;Coatomer protein complex subunit beta 2	CH211-119O8.1-001;copb2	B0R171;B3DH83;Q6JWU7
158	IPI00851958;IPI00487482	Zgc:65861	zgc:65861	Q6NYV3
159	IPI00487524	Actin-related protein 2/3 complex subunit 5	arpc5a;CH73-86N6.3-001	Q803M7;Q8UW32
160	IPI00487533	Suppressor of cytokine signaling 3a	socs3;socs3a;zgc:56537	Q1KZH6;Q7ZUC6
161	IPI00487534	Novel protein similar to vertebrate hexosaminidase A (Alpha polypeptide) (HEXA);Hexa protein	DKEY-35I22.2-001;hexa	A2BHD8;A3KNW3
162	IPI00487537	MCM7 minichromosome maintenance deficient 7 (S. cerevisiae);DNA replication licensing factor	mcm7	Q7ZVL6;Q8JGR9
163	IPI00487665	Chaperonin containing TCP1, subunit 3 (Gamma);Chaperonin-containing TCP-1 complex gamma chain	cct3	Q7T2P2;Q8JHI7
164	IPI00487679	Zgc:101614	zgc:101614	Q5U3U8
165	IPI00487684	Lectin, mannose-binding 2-like b	lman2lb;zgc:153375	Q08C89
166	IPI00487840;IPI00495099	Ras-related protein Rab-4A;RAB4a, member RAS oncogene family;Ras-related protein Rab-4B	rab4a;DKEY-162B3.7-001;rab4b;zgc:101015	Q6PHI9;B0V0U3;Q68EK7
167	IPI00851936;IPI00487841;IPI00618991	Zgc:163061 protein	zgc:163061	A4QN90
168	IPI00487971	Glutamine fructose-6-phosphate transaminase 1;Glutamine-fructose-6-phosphate transaminase 1	gfpt1	Q3S344
169	IPI00487984	Nicastrin	ncstn	B3DGT7;Q5XLR3
170	IPI00487988	Pklr protein;Pyruvate kinase	pklr	A7MCK8;A8KC20;Q7SXK3
171	IPI00488000	Mitogen-activated protein kinase kinase 2;Novel protein similar to vertebrate mitogen-activated protein kinase kinase 1 (MAP2K1)	CH211-195M2.7-001;map2k2;zgc:123171	Q1LY62;Q32Q50
172	IPI00496651;IPI00488085;IPI00817902	Zgc:103639;Myosin light chain 2;Myosin, light polypeptide 2, skeletal muscle	zgc:103639;mlc2f;mylz2	Q66I73;O93409
173	IPI00934837;IPI00502407;IPI00488171	Protein phosphatase 2, regulatory subunit B, delta isoform;Zgc:76887;LOC100001644 protein	CH211-217K11.1-001;ppp2r2d;zgc:63780;zgc:76887;LOC100001644	A2BG80;Q6PGU9;Q6NY64;A9JTH3
174	IPI00488175;IPI00920426	Obg-like ATPase 1	ola1;zgc:55768	Q7ZU42
175	IPI00488179	COP9 signalosome complex subunit 4	cops4;csn4;zgc:77137	Q6P0H6
176	IPI00488205	Zgc:55944	zgc:55944	Q803B5
177	IPI00488236	Serine carboxypeptidase 1	CH211-234H8.9-001;scpep1	B0S7K7;Q6NY68;Q7ZVE2
178	IPI00612969;IPI00488263;IPI00492023	Aars protein;Novel protein similar to vertebrate alanyl-tRNA synthetase (AARS);Alanyl-tRNA synthetase;Zgc:113920;Zgc:113920 protein	aars;DKEY-151P17.1-001;CH211-223O1.6-002;DKEY-151P17.1-002;CH211-223O1.6-001;zgc:113920	A1A5T1;B0S708;Q1LVL3;B0S709;Q1LVL2;Q6IQM6;Q4V983
179	IPI00488350	Cytochrome c oxidase subunit Vaa	cox5aa;zgc:109989	Q4VBU7
180	IPI00488381	Novel protein similar to vertebrate ribosomal protein S17 (RPS17, zgc:77702);Zgc:77702	CH211-59B1.3;CH211-59B1.3-001;zgc:77702	Q6P6F0
181	IPI00488445	Novel protein similar to mouse T-cell specific GTPase (Tgtp);Irgf1 protein	DKEY-79I2.5-001;irgf1	A5WVI1;A9JRC3
182	IPI00488472	A6L;ATP synthase protein 8;F-ATPase subunit 8	atp8;atpase8;mtatp8;mt-atp8	Q9MIY6
183	IPI00488476	Neutrophil cytosolic factor 1	DKEYP-36F5.2-001;ncf1	A2BFP2;Q4Z8P3
184	IPI00488499	Novel lectin C-type domain containing protein	CH73-343L4.8-001	B8JM30
185	IPI00488668	SULT2 ST2;Sult2st2 protein	sult2st2	A0EXC5;A5PL65
186	IPI00488785	60S ribosomal protein L36a;Ribosomal protein L36A	rpl36a;DKEY-103E21.1-001	P61485;A2BGE7
187	IPI00488801	Calcium-binding mitochondrial carrier protein SCaMC-1;Small calcium-binding mitochondrial carrier protein 1;Solute carrier family 25 member 24	scamc1;si:ch211-63o20.9;slc25a24;zgc:92470	Q66L49
188	IPI00488806	Zgc:153026	zgc:153026	Q08CJ4
189	IPI00488891	Novel protein similar to H.sapiens ARSA, arylsulfatase A (ARSA, zgc:101575);Novel protein similar to vertebrate arylsulfatase A (ARSA);Zgc:101575	DKEY-181M21.2;DKEY-181M21.2-001;zgc:101575;DKEY-180H12.1-001	A5WV48;Q1LXA0;Q5BL32
190	IPI00488986	Barrier-to-autointegration factor	baf;banf1;zgc:77767	Q6P026
191	IPI00489005	(Novel protein, zgc:56391);Brp44 protein;Brain protein 44	brp44;DKEYP-79C5.1;DKEYP-79C5.1-001;zgc:56391	Q6IQT9;Q7ZUJ3
192	IPI00489204	Zgc:77665 protein;Zgc:77665	zgc:77665	Q561S8;Q6P2U5
193	IPI00489232	Proteasome activator subunit 2	psme2	Q9PUC4
194	IPI00489287;IPI00852165	Ribosomal protein S19	rps19;zgc:73211	Q6PBW7
195	IPI00489314	High-mobility group box 1	hmgb1;HMGB1	Q6NX86;Q7ZVC6
196	IPI00489382	Cxcr4b protein;Chemokine (C-X-C motif), receptor 4b;Chemokine receptor CXCR4;Cxcr4B	cxcr4b;CH1073-406F3.1-001;CXCR4	Q504H4;Q9PTF7
197	IPI00489417	Tmx1 protein	tmx1;txndc;txndc1	Q6PH50
198	IPI00494227;IPI00489445;IPI00863552	Spi1 variant 1;Spi1;Spi1 variant 2;SI:bY184L24.2.1 (Transcription factor spi1);Spleen focus forming virus (SFFV) proviral integration oncogene spi1;Transcription factor SPI-1;Spi1 protein;SI:bY184L24.2.2 (Transcription factor spi1)	spi1;pu1	Q6WEE1;Q6WEE0;Q78AM8;Q8JID4;Q6PHV7;Q8AW41
199	IPI00489475	Solute carrier family 12 member 9	si:ch211-284e13.1;slc12a9	A2BFP5
200	IPI00489509;IPI00770460	Novel protein (Zgc:56317);Zgc:56317;Zgc:56317 protein	CH211-180B9.3;CH211-180B9.3-001;zgc:56317	Q7ZUZ2;Q4V943
201	IPI00489577;IPI00864538;IPI00774314	Desm protein;Zgc:154009;Desmin	desm;zgc:154009	Q568U6;Q05AI8;Q90441
202	IPI00507561;IPI00489623;IPI00931340	Zgc:153353	zgc:153353	Q08C97
203	IPI00489625;IPI00499589	Hydroxy-delta-5-steroid dehydrogenase, 3 beta-and steroid delta-isomerase;Hsd3b7 protein	hsd3b7	A7YYJ0;A9JT34;Q7ZVQ1;Q6NY46
204	IPI00845907;IPI00489652;IPI00851391	Lamp2 protein;Lysosomal membrane glycoprotein 2	lamp2;zgc:103532	A4QP49;Q5BKX3
205	IPI00489706	Zgc:110355 protein;Novel protein containing a membrane-associating domain (Wu:fc22a07);Novel protein similar to vertebrate synaptoporin (Zgc:110355);Synaptophysin-like protein	sypl2b;zgc:110355;CH211-199O1.7;CH211-199O1.7-001;RP71-15H20.3;RP71-15H20.3-001;wu:fc22a07	A7MCQ8;Q6TLG1
206	IPI00489738	Acyl-CoA synthetase short-chain family member 2	acss2	Q6DHN4
207	IPI00489756;IPI00650348;IPI00491156	Zgc:92772 protein;Zgc:92772;Novel protein (Zgc:55760);Zgc:63565	zgc:92772;CH211-197G15.4;CH211-197G15.4-002;rab11b;zgc:55760;zgc:63565	A7YYE6;Q6DGU2;Q1LVZ1;Q7SY35
208	IPI00508589;IPI00489785	Novel protein similar to human and mouse EH-domain containing 3 (EHD3);Zgc:77049	CH211-147C1.2-001;ehd3;si:ch211-147c1.2;zgc:77049	Q5TYP7;Q6NY81
209	IPI00489851	Aldehyde dehydrogenase family 8 member A1;Retinaldehyde dehydrogenase type 4	aldh8a1;Raldh4	Q66I21;A9YD19
210	IPI00489853	Ribosomal protein S10	rps10	Q7T1J9
211	IPI00489868	Novel protein similar to human proliferation-associated 2G4 protein (PA2G4);Proliferation-associated 2G4, a	dZ150I12.2-001;pa2g4a	Q8AW82
212	IPI00489904	Novel protein;Zgc:77655	CH211-173B9.4-001;zgc:77655	Q5VSE9;Q6P0V2;Q7ZT37
213	IPI00934154;IPI00490028	Hexokinase 1	CH211-1N9.1-001;hk1;zgc:55790	Q6NX09;Q7ZUM3
214	IPI00490053	Zgc:103764;Zgc:103764 protein	zgc:103764	Q642J0
215	IPI00490061	Zgc:63840 protein;Zgc:63840	zgc:63840	A8E561;Q6PGT6
216	IPI00490073;IPI00897378	40S ribosomal protein S18;Ribosomal protein S18	ke3;rps18;DKEY-179E8.7-001	Q8JGS9;A3KQW5
217	IPI00490099	DnaJ (Hsp40) homolog, subfamily A, member 2	dnaja2	Q7ZUP5
218	IPI00490134	ATPase, Na+/K+ transporting, alpha 1a.4 polypeptide;Atp1a1a.4 protein;Na+/K+ ATPase alpha1A1 subunit;Na+/K+ ATPase alpha subunit isoform 8	atp1a1a.4;DKEY-208K14.1-001	B8JKS7;Q5D015;Q90X33;Q9DEU0
219	IPI00490217	Smx5	smx5	Q5RKP8;Q9IAB6
220	IPI00490234	Chaperonin containing TCP1, subunit 8 (Theta)	cct8;CCT8	Q6TNV4;Q7ZU96
221	IPI00490303	Zgc:73210 protein;Novel protein similar to vertebrate lysophospholipase II (Zgc:73210);Zgc:73210	zgc:73210;CH211-120J16.1;CH211-120J16.1-001	B0JZK8;Q6PBW8
222	IPI00490313;IPI00817727;IPI00817425	Proteasome subunit alpha type	psma5;PSMA5	Q6TGV6
223	IPI00490338	Glioblastoma-amplified sequence;Protein NipSnap homolog 2	gbas;nipsnap2	Q9PU58
224	IPI00490409;IPI00899954;IPI00932965	Alcohol dehydrogenase 5;Alcohol dehydrogenase	adh5;ADH3	Q6NXA6;Q90XD4
225	IPI00490411;IPI00836928;IPI00928799	Translationally-controlled tumor protein homolog;Translationally controlled tumor protein	tct1;tctp;tpt1;DKEY-151M22.5-001;DKEY-151M22.5-003	Q9DGK4;B8JHR1;B8JHR2
226	IPI00490418	Histone H2B	zgc:92591	Q6DH91
227	IPI00490440	Kctd12.2 protein;Potassium channel tetramerisation domain containing 12.2;Righton	kctd12.2;DKEY-24H22.1-001;ron	A8KBL3;Q561T3
228	IPI00490448	Zgc:85683	zgc:85683	Q6NWI6
229	IPI00490466;IPI00865147;IPI00933270	Heterogeneous nuclear ribonucleoprotein K	hnrnpk;hnrpk;CH211-37P17.1-004;CH211-37P17.1-001	Q7SYN1;B0UXJ3;B0UXJ2
230	IPI00490490	Novel protein (Zgc:63952);Programmed cell death 6	CH211-196F5.4;CH211-196F5.4-001;pdcd6	Q7T3D5
231	IPI00490530	Secretory carrier membrane protein 2	scamp2	Q7ZV08
232	IPI00490551	60S ribosomal protein L27	rpl27;zgc:56171	Q7ZV82
233	IPI00490580	Delta-aminolevulinic acid dehydratase	CH73-203I15.1;CH73-203I15.1-001;zgc:110219	B8JLK4;Q568L9
234	IPI00490588	3-phosphoadenosine 5-phosphosulfate synthase 2	papss2	Q802U9
235	IPI00490609	Zgc:92237	zgc:92237	A7YYE3;Q6DHL6
236	IPI00490809	Superoxide dismutase [Cu-Zn]	cuzn;sod1	O73872
237	IPI00490849;IPI00609657	Guanine nucleotide binding protein (G protein), beta polypeptide 2;Novel protein similar to vertebrate guanine nucleotide binding protein (G protein), beta polypeptide 2 (GNB2) (Zgc:113357)	CH211-147A23.1;CH211-147A23.1-001;gnb2;zgc:113357	Q5BJ11
238	IPI00490877;IPI00928964	Enolase	eno3;ENO1	Q568G3;Q6TH14
239	IPI00490879;IPI00656528	Ubiquitin-conjugating enzyme E2 variant 2;Zgc:123326	ube2v2;zgc:63717;zgc:123326	Q6PEH5;Q3B7F0
240	IPI00490919;IPI00932285;IPI00500169	MOB1, Mps One Binder kinase activator-like 1B (Yeast);Mobkl1b protein;Zgc:111840;Chromosome 2 open reading frame 6;MOB1, Mps One Binder kinase activator-like 1A (Yeast)	CH211-275J6.2-001;mobk1b;mobkl1b;mobkl1ab;zgc:111840;C2orf6;sb:cb512;mobkl1a;mobkl1aa	Q6NYJ8;Q7ZV70;Q502T1;Q6TH39;Q7ZV94
241	IPI00490968	Chloride intracellular channel 1	clic1;zgc:77044	Q6NYF2
242	IPI00491036	Palmitoyl-protein thioesterase 1 (Ceroid-lipofuscinosis, neuronal 1, infantile)	CH1073-365B9.1-001;ppt1	B8JMC8;Q7T3C4
243	IPI00491037	THO complex 1	thoc1	Q7SYB2
244	IPI00491067	Zgc:112084 protein;Zgc:112084	zgc:112084	A7YYC1;Q567F4
245	IPI00491138	Malic enzyme	im:7151680;me3;zgc:163117	A4QPA0;Q58EG6
246	IPI00491150	Eukaryotic translation initiation factor 3 subunit M	eif3m;si:ch211-4l14.1;zgc:63996	Q7T3B0
247	IPI00497279;IPI00491198	Karyopherin alpha 4;Karyopherin alpha 4 (Importin alpha 3)	kpna4	Q6PUQ6;Q7ZVY9
248	IPI00491204	Splicing factor, arginine/serine-rich 11	sfrs11	Q803U8
249	IPI00491239	Npepps protein	npepps	Q7SX88
250	IPI00491304	CNDP dipeptidase 2 (Metallopeptidase M20 family);Cytosolic nonspecific dipeptidase	CH211-129N15.5-001;cndp2;CN2	A3KQX1;Q6DH98;Q6TNV3
251	IPI00491397;IPI00613126;IPI00774837	Related RAS viral (R-ras) oncogene homolog 2;Related RAS viral (R-ras) oncogene homolog;Rras protein	rras2;rras;zgc:92588	Q568M0;Q4V9D8;Q5XIZ2
252	IPI00491458;IPI00506748	Novel protein similar to H.sapiens LIMS1, LIM and senescent cell antigen-like domains 1 (LIMS1, zgc:112257);Zgc:112257;LIM and senescent cell antigen-like domains 1	CH1073-55A19.1;CH1073-55A19.1-001;zgc:112257;lims1;zgc:112533	B8JMJ3;Q502G3;Q501W5
253	IPI00491495	Wu:fj80h11 protein	wu:fj80h11	Q7SXB9
254	IPI00491514	Heart-type fatty acid-binding protein;Fatty acid binding protein 3, muscle and heart;Heart-type fatty-acid binding protein	fabp3	Q7T251;Q8UVG7
255	IPI00491519	Zgc:123327	zgc:123327	Q32Q51
256	IPI00491539	Beta-galactosidase	CH211-217K17.6;CH211-217K17.6-001;glb1;zgc:110823	A2BG54;Q56A50
257	IPI00491568;IPI00919562	Ribosomal protein L23a	rpl23a	Q4G0B1;Q6Q416
258	IPI00491587	6-phosphogluconate dehydrogenase, decarboxylating	pgd	Q502S9;Q803T9
259	IPI00491593	Eukaryotic translation initiation factor 3 subunit 7;Eukaryotic translation initiation factor 3 subunit D	eif3d;eif3s7;si:dkey-165I8.6	Q6TH15
260	IPI00491602	Lectin, mannose-binding 2;Novel protein similar to vertebrate lectin, mannose-binding 2 (LMAN2)	lman2;zgc:158761;DKEYP-110E4.5-001	A2RV32;A5PMC4
261	IPI00491618	Protein phosphatase 2, regulatory subunit B (B56) 2;Protein phosphatase 2A B regulatory subunit Wdb1	CH211-212G7.2-001;ppp2r5e2;ppp2r5ea	Q8AXX6
262	IPI00817781;IPI00491682	ATPase, H+ transporting, lysosomal, V1 subunit H;Vacuolar ATP synthase subunit H	atp6v1h;DKEY-216E9.1-002;DKEY-216E9.1-001	B0R0V8;Q6PC35;Q8JHG2
263	IPI00491751;IPI00860872	CSN12-like protein;PCI domain-containing protein 2	pcid2;zgc:101845	Q5U3P0
264	IPI00491770	Novel protein similar to zebrafish hemoglobin alpha-adult 1 (Hbaa1);Si:xx-by187g17.1	bY187G17.1-001;OTTDARP00000002008;si:xx-by187g17.1	Q6ZM17
265	IPI00773811;IPI00491786	Prkca protein	im:7139045;prkca;si:dkey-8l19.1	Q6AXM3
266	IPI00491832	Tumor necrosis factor, alpha-induced protein 8-like protein 2 B	tnfaip8l;tnfaip8l2;tnfaip8l2b;zgc:64074	Q7T364
267	IPI00491833	Proteasome subunit beta type	CH211-51F10.3-001;LMP7;psmb8;psmb8-001	O57330;Q6NZ73
268	IPI00491874	Novel protein similar to vertebrate DEAH (Asp-Glu-Ala-His) box polypeptide 9 (DHX9)	CH211-194I4.1-001;si:ch211-194i4.1	B0S6Z1
269	IPI00491921;IPI00817474	Protein phosphatase type 2C alpha 2;Putative uncharacterized protein pp2Ca2	DKEY-15F17.1-001;pp2ca2;pp2Ca2;DKEY-15F17.1-002	Q6NYP6;Q9PUL4;B8A4G3
270	IPI00491950	Protein tyrosine phosphatase, non-receptor type 11 (Noonan syndrome 1)	ptpn11	Q7ZW17
271	IPI00492036;IPI00882845	40S ribosomal protein s11;Ribosomal protein S11;Novel protein similar to ribosomal protein S11 (Rps11)	rps11;DKEY-159F12.2-001	Q6DRF7;Q7ZV05;A9C3W5
272	IPI00492068	Zgc:92631	zgc:92631	Q6DH63
273	IPI00492086	Zgc:172106 protein	zgc:172106	A8WG06
274	IPI00492130	Gcat protein	gcat	Q6NWC4;Q7SZN4
275	IPI00492150	Guanine nucleotide binding protein (G protein), alpha inhibiting activity polypeptide 2;Guanine nucleotide binding protein (G protein), alpha inhibiting activity polypeptide 2, like	DKEY-29A22.1-001;GNAI2;gnai2l	Q6TNT8
276	IPI00492152	Serine/threonine-protein phosphatase	ppp1ca;ppp1caa;zgc:85729	Q6NSN6
277	IPI00492181	NADH dehydrogenase (Ubiquinone) 1 beta subcomplex, 10;Ndufb10 protein	ndufb10	Q6PC16
278	IPI00492185	Ribosomal protein L26	rpl26	Q7SXA1
279	IPI00492326;IPI00920218	Tprg1 protein;Tumor protein p63 regulated 1	tprg1;zgc:162933	A4QP65
280	IPI00492347	Glutathione peroxidase	gpx4b	C3S171;Q503Y1;Q802G1
281	IPI00492429	Tyrosinase-related protein 1;Tyrosinase-related protein 1b	CH211-241E15.1-001;tyrp1;tyrp1b	A2BIC4;Q6DGE4
282	IPI00492626	Zgc:65802	zgc:65802	Q6PHJ3
283	IPI00492639;IPI00931370;IPI00492873	Novel protein similar to human RAS oncogene family member RAB1B;RAB1A, member RAS oncogene family;Zgc:86773 protein;Zgc:86773	rab1a;zC101N13.3-001;zgc:86773	Q7ZSZ0;Q4V984;Q6IQG4
284	IPI00492664	Ribosomal protein S20	rps20;zgc:77758	Q6P6E7
285	IPI00492690	Transmembrane protein 30A;C6orf67-like protein	tmem30a;zgc:91877	Q6GMK4;Q6TNV5
286	IPI00492705	Novel protein (Zgc:56126);Zgc:56126	DKEY-5G7.4;DKEY-5G7.4-001;ephx1;zgc:56126	Q5RIG0;Q7ZVB4
287	IPI00492706;IPI00774123;IPI00499655	Ras-related C3 botulinum toxin substrate 2 (Rho family, small GTP binding protein Rac2);Ras-like protein Rac2;Zgc:175209 protein;Zgc:136799;Ras-like protein Rac3;Ras-related C3 botulinum toxin substrate 3 (Rho family, small GTP binding protein Rac3);Rac1;Rac1 protein;Ras-like protein Rac1a;Ras-related C3 botulinum toxin substrate 1 (Rho family, small GTP binding protein Rac1)	DKEY-165I8.1-001;rac2;zgc:175209;zgc:136799;rac3;CH211-234H8.1-001;rac1	A2BHI1;Q52WX9;Q6IQN5;A9JRY8;Q29RC5;Q52WX8;Q6DGB7;Q7ZSZ9
288	IPI00492750;IPI00836504;IPI00618704	Novel protein similar to vertebrate calcium/calmodulin-dependent protein kinase (CaM kinase) II gamma (CAMK2G);Calcium/calmodulin-dependent protein kinase (CaM kinase) II gamma 1;LOC562064 protein;Calcium/calmodulin-dependent protein kinase type II delta 1 chain;Calcium/calmodulin-dependent protein kinase type II delta-B chain	DKEY-174N20.2-001;camk2g1;camk2ga;zgc:109908;LOC562064;zgc:165373;camk2d1;camk2db;zgc:101001;zgc:173815	A2BGW3;Q4V9P8;A1L281;Q6DEH3-1;Q6DEH3;Q6DEH3-2
289	IPI00492771;IPI00508294	Ndufa9 protein;NADH dehydrogenase (Ubiquinone) 1 alpha subcomplex, 9	ndufa9	A7MCD7;A8E515;Q6NUY8;Q5BJB8
290	IPI00492774;IPI00862382;IPI00919955	Zgc:153867 protein;Myosin light chain alkali, smooth-muscle isoform;Zgc:153867	zgc:153867;wu:fb02e09;MLC3SM	Q1JPY2;Q3B730;Q5U3D1;Q6TNS5
291	IPI00492794;IPI00610603	Casein kinase 1alpha S;Casein kinase 1, alpha 1;Casein kinase I alpha	csnk1a1	Q8JG73;Q8JGT0
292	IPI00492829	Ribosomal protein L5b	rpl5b	Q6IQB1
293	IPI00492845	Cytochrome c oxidase polypeptide II;Cytochrome c oxidase subunit 2	coii;cox2;coxii;mtco2;mt-co2	Q9MIY7
294	IPI00492852;IPI00758936	Novel protein (Zgc:56640);Ribosomal protein L30	DKEY-284P5.1;DKEY-284P5.1-001;rpl30;DKEY-284P5.1-002	Q7ZUG6;Q1L8Q7
295	IPI00492905	60S ribosomal protein L11;Ribosomal protein L11	rpl11;zgc:86748	Q6IQI6
296	IPI00492962	Glyoxalase domain containing 4	glod4;zgc:103490	A8E5F3;Q66I87
297	IPI00493029	Aga protein	aga	A8KC00
298	IPI00493031;IPI00499970;IPI00866595	Zgc:110216;Zgc:110216 protein	zgc:110216	Q5BJK0;Q6DH38
299	IPI00493093	Bax;Bcl2-associated X protein, a	bax;baxa	Q9I9N4
300	IPI00493121;IPI00616497;IPI00817696	Novel protein (Zgc:77155);Zgc:77155	DKEY-85K8.3;DKEY-85K8.3-001;zgc:77155;DKEY-85K8.3-003;DKEY-85K8.3-011;DKEY-85K8.3-004;DKEY-85K8.3-009;DKEY-85K8.3-008;DKEY-85K8.3-005	Q6P0K2;A2BHB2;A2BHB0;A2BHA9;A2BHA8;A2BHA7;A2BHA6
301	IPI00493144	40S ribosomal protein S4, X isoform	rps4;rps4x;zgc:92076	Q642H9
302	IPI00493149	Txndc4 protein;Thioredoxin domain containing 4 (Endoplasmic reticulum)	erp44;txndc4;DKEY-211I2.1-001	Q6NY22;Q6P3G9
303	IPI00493174;IPI00497989;IPI00485656	Nucleoside diphosphate kinase	nme2;nme2b.1;NDPK-Z1;ndpkz2;nme2b.2;NDPK-Z2	Q7SXG5;Q9IAD3;Q9PTF5;Q7SXL4;Q9PTF4
304	IPI00493186;IPI00932842;IPI00485157	RAB14, member RAS oncogene family;RAB14, member RAS oncogene family, like;Rab14 protein	rab14;rab14l	Q7ZVX4;Q6PE19;A8E578
305	IPI00493208	Osteoclast-stimulating factor 1;Osteoclast stimulating factor 1;Ostf1 protein	ostf1;CH211-101J19.3-001;CT955987.1-001	Q6TGW5;A5PN57;Q6IQL0
306	IPI00493235;IPI00865380;IPI00508438	Novel protein similar to vertebrate ATPase, Ca++ transporting, cardiac muscle, slow twitch 2 (ATP2A2);ATPase, Ca++ transporting, cardiac muscle, slow twitch 2a	atp2a2b;si:dkey-83d9.6;zK83D9.6-001;atp2a2a;DKEY-252G21.1-003;DKEY-252G21.1-001;atp2a2	Q6ZM60;A9C3Q4;A9C3Q5;Q7ZW18
307	IPI00493247	Novel protein (Zgc:85971);Heterogeneous nuclear ribonucleoprotein U-like 1	DKEY-12O15.2;DKEY-12O15.2-001;hnrnpul1;hnrpul1	Q1L9A1;Q6NUT5
308	IPI00493286;IPI00851827	Eukaryotic translation initiation factor 5A;Eif5a protein	eif5a	Q6NX89;A7MCI0
309	IPI00493312	Clathrin interactor 1;Enthoprotin	clint1;enth	Q5U3J4;Q6DRL7
310	IPI00493326	ATP synthase subunit a;F-ATPase protein 6	atp6;atpase6;mtatp6;mt-atp6	Q9MIY5
311	IPI00493404	Usp7 protein	usp7	Q52KL0
312	IPI00493419;IPI00494921;IPI00511215	Vacuolar protein sorting-associated protein 26B;Vesicle protein sorting 26B;Vacuolar protein sorting-associated protein 26B-like;Vesicle protein sorting 26B-like;Vacuolar protein sorting-associated protein 26A;Vesicle protein sorting 26A;Vacuolar protein sorting 26 homolog A (Yeast)	vps26b;zgc:56297;vps26bl;zgc:92676;vps26a;zgc:56673;DKEY-226B20.1-001	Q7ZV03;Q6DH23;Q6TNP8;A9JRS5
313	IPI00817195;IPI00493439;IPI00932070	Elavl1 protein;Ribonucleoprotein	elavl1;hua;elrA	Q7ZTS8;Q9PTK5;Q90407
314	IPI00493444	Rbm4.2 protein;RNA binding motif protein 4.2	rbm4.2;rbm4l	Q6NX91;Q803F7
315	IPI00493498	Novel protein;Novel protein similar to vertebrate small nuclear ribonucleoprotein D2 polypeptide 16.5kDa (SNRPD2);Si:dkey-113g17.2	CH211-202C21.2-001;DKEY-113G17.2-001;si:dkey-113g17.2;snrpd2;zgc:110732	Q567V5
316	IPI00866008;IPI00493556	ADP-ribosylation factor-like protein 8B-A	arl8b;arl8ba;zgc:77187	Q6NZW8
317	IPI00493564	Mannose-6-phosphate receptor (Cation dependent);MPR46	m6pr	Q6P032
318	IPI00493625;IPI00851262	Ribosomal protein L18	zgc:92872	Q6DGL0
319	IPI00493683	Zgc:64051	zgc:64051	Q7T376
320	IPI00493820;IPI00551832	100 kDa coactivator;4SNc-Tudor domain protein;p100 co-activator;Staphylococcal nuclease domain-containing protein 1;4SNc-Tudor domain protein long form;Staphylococcal nuclease domain containing 1;4SNc-Tudor domain protein short form	sn4tdr;snd1;SN4TDR;CH211-253N4.1-001	Q7ZT42-1;Q7ZT42;C9QNV7;Q5RGK8;Q7ZT42-2;C9QNV8
321	IPI00493887;IPI00859156	Heterogeneous nuclear ribonucleoprotein K, like	CH73-270F14.3-001;hnrpkl;zgc:56206	B8JLJ8;Q4V9J6
322	IPI00494027	Copine III	cpne3	Q7ZVU4
323	IPI00494039	Novel protein (Zgc:55461);Zgc:55461	DKEY-2N12.2;DKEY-2N12.2-001;zgc:55461	Q6IQJ2;Q7ZW01
324	IPI00494058;IPI00933575	Zgc:101826 protein;Zgc:101826	zgc:101826	A9JSW0;Q66IC2
325	IPI00494173;IPI00933624;IPI00860181	eEF-1B gamma;Elongation factor 1-gamma;Eef1g protein;Eukaryotic translation elongation factor 1 gamma	eef1g	Q6PE25;Q6NYN8;Q8JIU6
326	IPI00494191	Zgc:64072	zgc:64072	Q6P299
327	IPI00494197	Hydroxyacyl-Coenzyme A dehydrogenase/3-ketoacyl-Coenzyme A thiolase/enoyl-Coenzyme A hydratase (Trifunctional protein), beta subunit	hadhb	Q7ZTH6
328	IPI00931537;IPI00494221	Carbamoyl-phosphate synthetase 2, aspartate transcarbamylase, and dihydroorotase	cad;DKEY-221H15.3-001	Q5EI67;Q5XLV0;Q5RHG8
329	IPI00494226	Proteasome activator subunit 1	psme1	Q9PTH5
330	IPI00494252	Lysosomal protein NCU-G1	si:dkey-263h23.3;zgc:92308	Q66HW4
331	IPI00494436	Syntaxin 11a	stx11a;zgc:77002	Q6NXB1
332	IPI00494439;IPI00485236;IPI00919554	UDP-N-acetylhexosamine pyrophosphorylase-like protein 1;UDP-N-acteylglucosamine pyrophosphorylase 1	uap1l1;zgc:56509;uap1	Q7ZWD4;Q803Z1
333	IPI00494446;IPI00770145	Radixin;Rdx protein	DKEY-286F3.8-001;rdx	Q66I42;Q7ZWC7
334	IPI00494510	Eukaryotic translation initiation factor 3 subunit 8;Eukaryotic translation initiation factor 3 subunit C	eif3c;eif3s8	Q6PFQ2
335	IPI00494637;IPI00619777	Si:xx-by187g17.5;Novel alpha globin	si:xx-by187g17.5;bY187G17.5-001;OTTDARP00000002011	Q5BJC7;Q6ZM13
336	IPI00494675	Novel protein similar to vertebrate phospholipase D family, member 4 (PLD4)	DKEYP-110E4.6-001	A5PMC3
337	IPI00494738	Ribosomal protein S13	rps13;zgc:91809	Q6IMW6
338	IPI00494766	60S ribosomal protein L35	rpl35	Q8JHJ1
339	IPI00494886;IPI00851370	Zgc:92185	zgc:92185	Q6DHP7
340	IPI00494920	Bcl2l13 protein;Novel protein similar to vertebrate BCL2-like 13 (Apoptosis facilitator) (BCL2L13)	bcl2l13;CH211-238N5.7-001	Q1LX53
341	IPI00494927	Aminopeptidase-like 1	npepl1;zgc:112459	A9JT03;Q561T4
342	IPI00933614;IPI00494991	Spermine synthase;Spermine synthase gene	sms;zgc:86583	Q9YGC9
343	IPI00495008	Neuraminidase 1;Novel protein similar to vertebrate sialidase 1 (Lysosomal sialidase) (NEU1)	CH211-222E23.1-001;neu1;si:ch211-222e23.1	Q1LWP9
344	IPI00495103;IPI00504192;IPI00851275	TAR DNA binding protein;TAR DNA binding protein, like;Tardbpl protein	tardbp;tardbpl	Q802C7;Q803N5;Q6NYX2
345	IPI00932138;IPI00495224;IPI00868029	Esterase D/formylglutathione hydrolase	esd;zgc:111984	Q567K2
346	IPI00833536;IPI00495318;IPI00500900	Novel protein similar to proteasome (Prosome, macropain) 26S subunit ATPase 1 (Psmc1);Proteasome (Prosome, macropain) 26S subunit, ATPase, 1b;Proteasome (Prosome, macropain) 26S subunit, ATPase, 1a	CH211-173B9.1-001;psmc1b;psmc1a	Q6IQ72;A8KC30;Q7ZWD1
347	IPI00932106;IPI00495320;IPI00555460	NOP56;Nop56 protein;Nucleolar protein 5A	nol5a;nop56;NOL5A	Q6DRE5;Q6PH34;Q6TEL4;Q5BKV5
348	IPI00495374	Ribosomal protein S15	rps15	Q6DGW6;Q6Q421
349	IPI00495382	All-trans-13,14-dihydroretinol saturase;Putative all-trans-retinol 13,14-reductase	retsat;zgc:113107	Q5BLE8
350	IPI00495507	Zgc:153073	zgc:153073	Q08CH5
351	IPI00495615;IPI00898009	Zgc:92880;Novel beta globin	zgc:92880;bY187G17.6-001;OTTDARP00000002003	Q6DGK4;Q6ZM12
352	IPI00495644	Prkar1a protein;Protein kinase, cAMP-dependent, regulatory, type I, alpha (Tissue specific extinguisher 1)	CH211-234H8.3-001;prkar1a;prkar1aa	Q5I0F6
353	IPI00495792	Hexokinase 2	DKEYP-106C11.1-001;hk2;zgc:55926	B8JKC9;Q7ZVL7
354	IPI00495802;IPI00863365	Proteasome (Prosome, macropain) 26S subunit, non-ATPase, 4	psmd4;psmd4l	Q561Y1
355	IPI00495827;IPI00931173;IPI00935000	Calreticulin, like 2	calrl2;CH211-198N5.1-001	A9C3S5;Q6PFP8
356	IPI00495843;IPI00498661;IPI00506479	Novel protein similar to vertebrate purine-rich element binding protein B (PURB);Purine-rich element binding protein B;Si:dkey-202n14.1;LOC564840 protein;Si:dkey-202n14.1 protein;Purine-rich element-binding protein B;Transcriptional activator protein Pur-beta;Pur-alpha;Purine-rich element binding protein A	CH211-230G14.2-001;DKEY-202N14.1-001;purb;si:dkey-202n14.1;LOC564840;pura	A2BFY7;B0JZP4;Q6PHK6;Q6JIZ2
357	IPI00495887	Hsd17b4 protein;17-beta-hydroxysteroid dehydrogenase type 4;Hydroxysteroid (17-beta) dehydrogenase 4	hsd17b4	Q6NZW5;Q8AYH1;Q98TA2
358	IPI00496059	Zgc:86892	zgc:86892	Q6DI07
359	IPI00496157;IPI00933882	Cytochrome c oxidase, subunit VIIa 2	cox7a2	Q504B4
360	IPI00496195	ATP synthase, H+ transporting, mitochondrial F0 complex, subunit b, isoform 1	atp5f1;DKEY-183P4.1-001	B8JIS1;Q5XJJ3
361	IPI00496234;IPI00866539;IPI00773963	Apoptosis-associated speck-like protein containing a CARD;PYD and CARD domain-containing protein;Asc1;PYD and CARD domain containing	asc;asc1;pycard;CH211-225P5.7-001	Q9I9N6;A8E7Q7;Q4VBV3
362	IPI00496249	Actin related protein 2/3 complex, subunit 3;Novel protein similar to human and mouse actin related protein 2/3 complex, subunit 3, 21kDa (ARPC3)	arpc3;zK83D9.4-001	Q6ZM62
363	IPI00496338	Ectonucleotide pyrophosphatase/phosphodiesterase family member 4	enpp4;zgc:113299	Q566N0
364	IPI00496379	Ras-like protein Rhogb;Ras homolog gene family, member Gb	rhog;rhogb;CH211-112L17.1-001	Q52WY6;Q803F2
365	IPI00496442;IPI00817574	Inositol(Myo)-1(Or 4)-monophosphatase 1	DKEY-181M9.6-001;impa1;DKEY-181M9.6-002	Q6DGB2;B0S5J9
366	IPI00496481	Eukaryotic translation initiation factor 3 subunit 6-interacting protein;Eukaryotic translation initiation factor 3 subunit E-interacting protein;Eukaryotic translation initiation factor 3 subunit L	eif3eip;eif3l;eif3s6ip	Q7T2A5
367	IPI00496565	Stanniocalcin 1	stc1	Q5IRA8;Q6NYL8;Q6PHV3
368	IPI00496577	Coactosin-like 1;Coactosin-like 1 (Dictyostelium)	CH211-260P9.7-001;cotl1;COTL1	Q6PFT7
369	IPI00496645	N-acetyltransferase NAT13;N-alpha-acetyltransferase 50, NatE catalytic subunit	mak3;naa50;nat13	Q6DBY2
370	IPI00803000;IPI00934627;IPI00496668	Novel protein similar to vertebrate vav3 oncogene (VAV3)	CH211-255P13.2-001;wu:fk86g11	B0S6C8
371	IPI00496757	Novel protein similar to vertebrate BRI3 binding protein (BRI3BP);Bri3bp protein	bri3bp;DKEY-215K6.3-001	A2CEA9;Q4V8R8
372	IPI00496886;IPI00807190;IPI00931227	Zgc:110844	acp1;zgc:110844	Q58EK2
373	IPI00496910	Novel protein similar to vertebrate RAB1A, member RAS oncogene family (RAB1A)	CH73-131E21.5-001;si:ch73-131e21.5	B8JLC8
374	IPI00497028;IPI00611304	Argininosuccinate synthase;Citrulline--aspartate ligase	ass;ass1;zgc:92051	Q66I24
375	IPI00852069;IPI00497104	ADP-ribosylation factor interacting protein 1 (Arfaptin 1);Arfip1 protein	arfip1	Q7SYK6
376	IPI00497112	Cytochrome b-245, beta polypeptide (Chronic granulomatous disease)	cybb	Q7T2A7
377	IPI00497153;IPI00933274	Succinate-CoA ligase, ADP-forming, beta subunit	sucla2	Q6PBI0
378	IPI00497198;REV__IPI00769839	Novel protein similar to vertebrate ribosomal protein L32 (RPL32);Zgc:136952;Serine/arginine-rich protein specific kinase 1	CH211-257F16.3-001;zgc:136952;CH211-163L21.1-001;srpk1	Q24JV1;A8Y5S5;Q6PGU8
379	IPI00629078;IPI00497199	Uncharacterized protein C17orf62 homolog	zgc:91940	Q6DGA7
380	IPI00497243	Zgc:65788;Zgc:65788 protein	zgc:65788	Q6P0K5;Q6PHU7;Q7ZV48
381	IPI00497294;IPI00844885	Zgc:92608;Zgc:162941 protein	lygl1;zgc:92608;zgc:162941	Q6DH80;A3KP47
382	IPI00497389	UPF0568 protein C14orf166 homolog	zgc:56576	Q7ZUH1
383	IPI00497467	Novel protein similar to vertebrate carbamoyl-phosphate synthetase 1, mitochondrial (CPS1)	DKEY-225D17.3-001	B0V186
384	IPI00497472	Novel mcm domain containing protein	CH211-112M17.2-001;mcm9;mcmdc1;si:ch211-112m17.2	Q5SPR9
385	IPI00497552;IPI00934152	Si:dkey-222f8.3 protein;Si:dkey-222f8.3	si:dkey-222f8.3	A4VCG0;B3DK73
386	IPI00497575	Zgc:112053;Novel protein similar to vertebrate 13kDa differentiation-associated protein (DAP13)	ndufa12;zgc:112053;DKEY-183C16.3-001;si:dkey-183c16.3	Q498W6;Q5RH31
387	IPI00497597;IPI00492489	NHP2 non-histone chromosome protein 2-like 1 (S. cerevisiae);Zgc:56066;Zgc:56066 protein	nhp2l1;zgc:56066	Q7ZV23;Q7ZU93
388	IPI00497602	UPF0727 protein C6orf115 homolog	si:dkey-34f16.3	Q6TGV7
389	IPI00497691	Zgc:77235	zgc:77235	Q6P2M0
390	IPI00497707	WD repeat domain 1	wdr1	Q6NY25;Q7ZVQ3
391	IPI00497743	Zgc:65942	grap2b;zgc:65942	Q6PE32
392	IPI00497756	LMP2;Proteasome subunit beta type	LMP2;psmb9a;CH211-51F10.6-001;PSMB9A;psmb9a-001	O57333;Q9PUS3
393	IPI00497764;IPI00931197;IPI00896290	SUMO-activating enzyme subunit 2;Ubiquitin-like 1-activating enzyme E1B	sae2;sae2b;si:ch211-149o7.1;uba2;uble1b;zgc:66354	Q7SXG4-1;Q7SXG4;Q7SXG4-2
394	IPI00497767	Zgc:77262	zgc:77262	Q6P0G2
395	IPI00497774	Peptidyl-prolyl cis-trans isomerase	ppial;PPIA-1	Q6PC53;Q6TNR6
396	IPI00497811;IPI00508844;IPI00851229	60S ribosomal protein L9;Rpl9 protein;Ribosomal protein L9	rpl9	Q6DRM3;A7YY92;Q5BKV9;Q6YIR2
397	IPI00497855	T-complex protein 1 subunit alpha;T-complex polypeptide 1	tcp1;Tcp1;TCP1	Q803P2;Q9I868;Q9PW74;Q9PW75;Q9PW76;Q9W792
398	IPI00497986	Novel protein similar to vertebrate procollagen-proline, 2-oxoglutarate 4-dioxygenase (Proline 4-hydroxylase), beta polypeptide (Protein disulfide isomerase; thyroid hormone binding protein p55) (P4HB)	DKEY-237I9.2-001	B0S564
399	IPI00498021;IPI00501493	Annexin A11a;Annexin 11a	anxa11a;DKEY-48N15.1-001;DKEY-48N15.1-002	B8A4V2;Q804G4;Q7T391
400	IPI00498033;IPI00507767	Setb protein;Myeloid leukemia-associated SET translocation protein;SET translocation (Myeloid leukemia-associated) A	setb;SET;CH211-51H9.2-001;seta	Q6NYZ1;Q6TGU0;Q7ZUY0
401	IPI00498056;IPI00817327;IPI00817506	Serine hydroxymethyltransferase;Shmt1 protein	shmt1	Q2TL58;Q6NYR0;Q7SXN1;Q7ZU61
402	IPI00498164	Novel protein (Zgc:77589);Solute carrier family 30 (Zinc transporter), member 1	DKEY-249P7.2-001;slc30a1	Q6P3M0
403	IPI00498165	Citrate synthase, mitochondrial;Citrate synthase	cs;zgc:55507	Q7ZVY5;B2GTW6
404	IPI00498167	Small nuclear ribonucleoprotein polypeptides B and B1;SnRNP-associated protein	snrpb;zgc:77315	Q9I9E5
405	IPI00498381	Novel protein with a FKBP-type peptidyl-prolyl cis-trans isomerase domain (Zgc:73373);Zgc:73373	DKEY-95O9.1;DKEY-95O9.1-001;zgc:73373	Q6PBJ8
406	IPI00498424;IPI00628114	Zgc:92326;Zgc:92326 protein;Galactoside-binding soluble lectin 9;Novel protein similar to vertebrate galectins	zgc:92326;dZ122B7.2-001;dZ122B7.2-002	Q502T4;Q6DHG3;Q6TLH6;Q7T119;Q7T118
407	IPI00498441;IPI00934372	Ribose 5-phosphate isomerase A (Ribose 5-phosphate epimerase);Rpia protein	DKEY-12J14.1-001;rpia	B8JI15;Q5U3H4;Q6NXA0
408	IPI00498452;IPI00851362;IPI00493109	Tmed9 protein;Transmembrane emp24 protein transport domain containing 9;Zgc:86755	DKEYP-110E4.4-001;tmed9;DKEYP-110E4.4-002;zgc:110394;tmed4;zgc:86755	Q561X2;Q6IQJ4;Q499A0;Q6IQH9
409	IPI00498482	Homeodomain-only protein	hop;hopx	Q8AYB8
410	IPI00862577;IPI00498546	Novel protein similar to vertebrate spectrin, beta, non-erythrocytic 2 (SPTBN2)	DKEY-99P10.2-001	A2BFE3
411	IPI00498603	Novel protein similar to vertebrate myosin ID (MYO1D)	DKEYP-92C9.3-001;si:dkeyp-92c9.3	Q1LWT1
412	IPI00498609	Zgc:92027	zgc:92027	Q63ZW0
413	IPI00931837;IPI00498614;IPI00516035	Novel protein (Zgc:86930);Nudix (Nucleoside diphosphate linked moiety X)-type motif 5	CH211-206K18.3-001;nudt5;OTTDARP00000010970;CH211-206K18.3-002;OTTDARP00000010971	Q6IQ66;Q5RHY3
414	IPI00498624	Zgc:103654	zgc:103654	A8WGL5;Q5U3E7
415	IPI00498630	Chaperonin containing TCP1, subunit 5 (Epsilon);TCP-1 epsilon	cct5;CCT5	Q6NVI6
416	IPI00833505;IPI00498696	Novel protein similar to H.sapiens MGST1, microsomal glutathione S-transferase 1 (MGST1, zgc:92357);Zgc:92357	DKEY-8M7.1;DKEY-8M7.1-001;zgc:92357	B0R1E9;Q6GMM2
417	IPI00498781	Apurinic/apyrimidinic endonuclease 1;Apex1 protein;Novel protein (Zgc:66204);APEX nuclease (Multifunctional DNA repair enzyme) 1	apex1;apex1a;apex1b;CH211-214J24.12;CH211-214J24.12-001;zgc:66204	A0MTA1;Q4V955;Q5RHZ7;Q7SXL6
418	IPI00498815	STT3, subunit of the oligosaccharyltransferase complex, homolog B (S. cerevisiae)	stt3b;zgc:56494	Q7ZTH5
419	IPI00498841;IPI00931710;IPI00607312	Zgc:101684;Probable thiopurine S-methyltransferase;Novel protein (Zgc:109981);Zgc:109981	zgc:101684;tpmt;zgc:109981;CH73-345A19.2;CH73-345A19.2-001	Q5XJQ2;Q504A5;B8JKP3;Q6DGV9
420	IPI00498908;IPI00899260	eIF-3 p25;Eukaryotic translation initiation factor 3 subunit 12;Eukaryotic translation initiation factor 3 subunit K	eif3k;eif3s12;zgc:110726	Q567V6
421	IPI00498988	Glyoxalase 1	DKEYP-2E4.9-001;glo1	Q6P696
422	IPI00499039	Transgelin;Tagln2 protein;Transgelin 2	TAGLN;tagln2	Q6TGT5;Q803W9
423	IPI00499072;IPI00895697	Eftud2 protein	eftud2;zgc:66214	A8WFS1;Q803Q6;Q7SXL2
424	IPI00499105	60S ribosomal protein L24	rpl24	Q8JGR4
425	IPI00499145	CDNA, clone cssl:d0147	sc:d147;si:ch211-264f5.2	A4JYJ6
426	IPI00499191;IPI00836039	Histone H3.2;Zgc:158701 protein;Histone H3	si:dkeyp-46h3.6;zgc:113984;zgc:158629;zgc:158701	Q4QRF4;A2VD44;A2VD45;A8E503
427	IPI00499311	Zgc:101832	zgc:101832	Q5U3P3
428	IPI00615838;IPI00499447;IPI00911389	Signal transducer and activator of transcription 6;Signal transducer and activator of transcription 6, interleukin-4 induced;Stat7 protein	stat6;Stat7	B3DGV1;C0SPC9
429	IPI00632982;IPI00499529;IPI00919683	Casein kinase 2 alpha 1;Casein kinase 2 alpha subunit;Zgc:86598	ck2a1;CH211-133N4.5-001;zgc:86598	Q803N7;Q91397;Q6IQV0
430	IPI00499560	Uroporphyrinogen decarboxylase	urod;CH73-38P6.2-001	Q9PTS2;B8JM98;Q32PL0;Q568V5
431	IPI00499597	Anp32b protein	anp32b	Q6P034
432	IPI00502546;IPI00882908;IPI00845897	Novel protein (Zgc:64115);Zgc:64115 protein;cDNA, clone cssl:d0754;Zgc:64115;Novel protein (Zgc:111893);Zgc:136614 protein;Zgc:111893;Novel protein;SI:dZ63M10.3 (Novel MHC class I antigen);SI:dZ63M10.1 (Novel MHC class I antigen);MHC class I antigen;Mhc1ze protein;Major histocompatibility complex class I ZE gene;LOC571647 protein;Zgc:162351 protein;SI:dZ63M10.2 (Novel MHC class I antigen)	CH211-287J19.4;CH211-287J19.4-001;zgc:64115;CH211-287J19.5;CH211-287J19.5-001;zgc:136614;zgc:111893;CH211-287J19.6-001;SI:dZ63M10.3;SI:dZ63M10.1;dare-ZE*1401;hla-ze;mhc1ze;dare-ZE*1301;dare-ZE*1201;dare-ZE*1001;dare-ZE*0801;dare-ZE*0601;dare-ZE*0501;dare-ZE*0101;LOC571647;dare-ZE*0401;zgc:162351;SI:dZ63M10.2	A8E7F4;B0CM10;Q7T345;A4FUM4;Q498X1;A8E7F2;Q7YP14;Q7YP16;Q8MHA5;Q8MHA6;Q8MHA7;Q8MHA9;Q8MHB1;Q8MHB3;Q8MHB4;Q6DFZ4;Q6P3G6;Q8MHB8;A7MBX5;Q8MHB5;A4QN65;Q7YP15
433	IPI00817827;IPI00499672	Slc4a1 protein;Solute carrier family 4, anion exchanger, member 1;Novel solute carrier protein;Erythroid band 3 anion exchanger 1;Band 3 anion exchange protein	slc4a1;dZ180G5.1-001;ae1	A4QN38;A7MD95;B3DKQ1;Q08CS0;Q567M0;Q8JFT9;Q7ZZJ7;Q7ZZV6
434	IPI00499674;IPI00608762;IPI00934910	Serpin peptidase inhibitor, clade A (Alpha-1 antiproteinase, antitrypsin), member 7;LOC564060 protein	serpina7;zgc:103617;LOC564060	Q5XJ64;A8E5C1;A8E5C2
435	IPI00499741	Asparagine synthetase	asns;DKEY-202E17.5-001	A3KQK2;Q6NXD4;Q7ZTW9
436	IPI00499748;IPI00920208	Glutathione peroxidase	DKEY-51M8.1-001;gpx1;gpx1a;DKEY-51M8.1-002	Q5XJ48;Q802G3;B0V1T0
437	IPI00554402;IPI00499807;IPI00513339	ADP-ribosylation factor 3b;Novel protein similar to human ADP-ribosylation factor 1 (ARF1);ADP-ribosylation factor 2;ADP-ribosylation factor 1;ADP-ribosylation factor 1 like;Arf1l protein;ADP-ribosylation factor 3a	arf3b;dZ202L16.1-001;arf2;arf1l;arf3a;arf1	Q78AP9;Q6NYD8;Q7ZUA0;Q7ZUZ7;Q6DHP3;Q803D1
438	IPI00499841	Novel protein similar to H.sapiens STK38, serine/threonine kinase 38 (STK38, zgc:55572);Zgc:55572	DKEY-48J7.4;DKEY-48J7.4-001;zgc:55572	Q803L5
439	IPI00499854;IPI00886603	Selenoprotein W, 1;Selenoprotein W1;Selenoprotein W	sepw1	Q802G9;Q568W0
440	IPI00499892	Ribosomal protein L15	DKEY-126A1.2;DKEY-126A1.2-001;rpl15;zgc:92114	Q6DHS3
441	IPI00499941;IPI00488248	Novel protein similar to vertebrate myosin, light chain 6, alkali, smooth muscle and non-muscle (MYL6, zgc:77231);Zgc:77231;Fast skeletal muscle myosin light polypeptide 3;Mylz3 protein;Myosin, light polypeptide 3, skeletal muscle;Fast skeletal myosin light chain 3	DKEY-225D17.1;DKEY-225D17.1-001;zgc:77231;DKEY-197A6.5-001;mylz3	Q6P0G6;Q9I8U7;Q9IB40
442	IPI00499999	Pleckstrin	plek	Q6P7E2
443	IPI00500002;IPI00920114;IPI00931772	Small nuclear ribonucleoprotein D1;Small nuclear ribonucleoprotein D1 polypeptide;Snrpd1 protein	CH211-149A19.7-001;snprd1;snrpd1;CH211-149A19.7-002;snrnpd1	Q8JHH1;B8JKY9;A4VAK3
444	IPI00500040;IPI00934329	Tubulin, beta 2c;Tubulin, beta, 2	tubb2c;tubb2;TUBB2	Q6P5M9;Q6TGT0
445	IPI00500119;IPI00866527	Peptidyl-prolyl cis-trans isomerase	ppib	Q6PBW4
446	IPI00500209	Eukaryotic translation initiation factor 3 RNA-binding subunit;Eukaryotic translation initiation factor 3 subunit 4;Eukaryotic translation initiation factor 3 subunit G	eif3g;eif3s4	Q6DRC4
447	IPI00500230	Interferon regulatory factor 2-binding protein 1	irf2bp1;si:dkey-223n17.3	Q1LV17
448	IPI00500231	LOC562826 protein	im:7162646;LOC562826	Q4VBH0
449	IPI00500235	Cell differentiation protein RCD1 homolog	rcd1;rqcd1;si:dkeyp-84a8.6;zgc:85618	Q6NWL4
450	IPI00500253	60S ribosomal protein L10a;Ribosomal protein L1	rpl10a;zgc:73082;CH211-163L21.3-001	Q6PC69;A8Y5S7
451	IPI00500260	Ppm1a protein;Protein phosphatase 1A, magnesium dependent, alpha isoform	ppm1a;zgc:92329	A7YYD2;Q5U386
452	IPI00500325	60S ribosomal protein L36	rpl36	Q6Q415
453	IPI00500334	Zgc:112303	zgc:112303	Q4KMD4
454	IPI00500367	Sorting nexin 5;Snx5 protein	snx5;DKEY-76K16.1-001	Q0QGJ3;Q6DI32;Q803H8
455	IPI00500495;IPI00509886;IPI00509185	Proteasome subunit alpha type	zgc:92716;psma6a	Q6DGY8;Q7SXN6;Q90ZS4
456	IPI00500497	N-glycanase 1;Peptide:N-glycanase;Peptide-N(4)-(N-acetyl-beta-glucosaminyl)asparagine amidase;Novel protein similar to vertebrate N-glycanase 1 (NGLY1)	ngly1;zgc:110561;CH211-129N15.1-001	Q503I8;A3KQW7
457	IPI00500511;IPI00934669	Importin 9	CH211-137O16.4-001;ipo9;zgc:66429	A2VD24;Q6PCR2
458	IPI00509664;IPI00500585;IPI00851689	Ubiquitin carrier protein	ube2d1;zgc:66323;zgc:162263	Q6PC58;Q7SXH5;A4QNX5
459	IPI00500610;IPI00851679;IPI00859900	Nucleosome assembly protein 1-like 4b	nap1l4b;zgc:101613	Q5U3U9
460	IPI00500619	60S ribosomal protein L18a	rpl18a;zgc:56546	Q7ZWJ4
461	IPI00500626	60S ribosomal protein L13	rpl13	Q90Z10
462	IPI00500680	Ribosomal protein L38	rpl38;zgc:92860	Q6DGL9
463	IPI00500752	Novel protein similar to aldehyde dehydrogenase 2, like (Aldh2l)	CH211-157P22.5-001;zgc:113050	A2BGR9
464	IPI00500821;IPI00852106	Zgc:112091	grap2a;zgc:112091	Q567F1
465	IPI00500824	Ribosomal protein L7	rpl7;CH211-193N21.2-001	A8WGL4;Q3B7P9;Q5RKN1;Q6Q417
466	IPI00500892;IPI00508972;IPI00503117	Small ubiquitin-related modifier 2;Small ubiquitin-related modifier 3;SUMO-3-B;Small ubiquitin-related modifier 3-like;SUMO-3-A	sumo2;zgc:92241;sumo3;sumo3b;zgc:86902;sumo3a;sumo3l;zgc:65847;zgc:85643	Q6DHL4;Q6DI05;Q6NV25
467	IPI00500964;IPI00851869	Eukaryotic translation initiation factor 2 gamma;Eukaryotic translation initiation factor 2, subunit 3 gamma	eif2s3	Q7SXT9
468	IPI00501058	Peroxiredoxin 5	prdx5;zgc:112318	Q502C8
469	IPI00501108	S-phase kinase-associated protein 1;S-phase kinase-associated protein 1A	skp1;skp1a;zgc:73186	Q6PBY8
470	IPI00501152	Selenoprotein W, 2a;Selenoprotein W2a	sepw2a	Q802F5
471	IPI00501155	Eukaryotic translation elongation factor 1 beta 2	eef1b2;EEF1B2	Q6IQE2;Q7ZV16
472	IPI00501157;IPI00489958;IPI00487427	Yes-relayed kinase;Yes-related kinase;Yrk protein;V-yes-1 Yamaguchi sarcoma viral oncogene homolog 1;Protein-tyrosine kinase;Yes-kinase;FYN oncogene related to SRC, FGR, YES b;Fyn Kinase	CU104776.2-002;yrk;CU104776.2-001;CH211-212M21.2-001;yes1;c-yes;fynb;zgc:109996;fyn;fyna;c-fyn	Q8AWF1;A5WWJ6;Q66HZ1;A1A5H8;Q6EWH1;Q8AXW6;Q4KMJ8;Q58HR4;Q6EWH2
473	IPI00501258	Zgc:77126	zgc:77126	Q6P0K4
474	IPI00501298;IPI00851594	Cytokine receptor-like factor 3;Zgc:110212 protein	clf-3;crlf3;zgc:110212	Q568M3;A9JRV6
475	IPI00501377	NADH dehydrogenase (Ubiquinone) flavoprotein 1;Novel protein (Zgc:86620)	CH211-130O18.1;CH211-130O18.1-001;ndufv1	Q6AZA2
476	IPI00501378	60S ribosomal protein L19	rpl19;zgc:77733	Q6P5L3
477	IPI00508244;IPI00555459;IPI00501437	Neural cell expressed, developmentally down-regulated 8;NEDD8;Novel ubiquitin-like protein;Neural cell expressed, developmentally down-regulated 8, like	nedd8;nedd8l;zC14A17.5-001	Q7SXD9;B0R023;Q6DGU4
478	IPI00501456	Si:dkey-180p18.9;Si:dkey-180p18.9 protein;Novel protein similar to vertebrate aldo-keto reductase family 1	si:dkey-180p18.9;DKEY-180P18.9-001	Q1JPZ2;Q502L9;Q5RH67;Q6AZC3
479	IPI00501499;IPI00506664	Chromosome adhesion protein SMC1-like;Smc1a protein	smc1a;smc1al;smc1l1	Q6DRM9;Q7SXX2
480	IPI00501524	Zgc:112042	zgc:112042	Q567H7
481	IPI00501560;IPI00851851;IPI00851159	GTPase activating protein (SH3 domain) binding protein 1	g3bp1;zgc:56034	Q6P124;Q7ZVG3
482	IPI00501573	Proteasome (Prosome, macropain) 26S subunit, non-ATPase, 6	psmd6	Q7ZWE5
483	IPI00501612	Cdipt protein;Phosphatidylinositol synthase;CDP-diacylglycerol--inositol 3-phosphatidyltransferase (Phosphatidylinositol synthase)	cdipt	Q6DRN8;Q6NYP5
484	IPI00501657	Ribosome biogenesis protein wdr12;WD repeat-containing protein 12	wdr12	Q6NX08
485	IPI00501731	Platelet-activating factor acetylhydrolase, isoform Ib, gamma subunit	DKEY-81P7.7-001;pafah1b3	Q7ZTU4
486	IPI00501747	Sorcin	sri	Q7T365
487	IPI00501772	ELOVL family member 5, elongation of long chain fatty acids (Yeast);Polyunsaturated fatty acid elongase	CH211-71K24.4-001;elovl5	Q8AX86
488	IPI00501777	LOC797088 protein;Zgc:86833	LOC797088;psmd4;zgc:86833	A7MCH6;Q6IQC6
489	IPI00501795	Enhancer of rudimentary homolog	e(r);erh;zgc:86761	Q98874
490	IPI00501826	Novel protein similar to phosphatidylinositol binding clathrin assembly protein (Picalm)	CH211-200P22.4-001	B7ZDD1
491	IPI00501914	Thbs4a protein	thbs4a	A9ULT0
492	IPI00502009	Thioredoxin reductase 1;Thioredoxin reductase TrxR1	txnrd1	A8WGN7;Q7T2C8;Q802F7
493	IPI00899443;IPI00502058	Ubiquitin carboxyl-terminal hydrolase L5	uchl5;zgc:85615	Q6NWL6
494	IPI00502102;IPI00632509;IPI00770623	Eukaryotic translation initiation factor 3 subunit 6-A;Eukaryotic translation initiation factor 3 subunit E-A;Eukaryotic translation initiation factor 3 subunit 6-B;Eukaryotic translation initiation factor 3 subunit E-B	eif3ea;eif3s6a;int6;eif3eb;eif3s6b;si:ch211-129b17.1	Q6DRI1;Q1LUA8-1;Q1LUA8;Q1LUA8-2
495	IPI00502132	Splicing factor, arginine/serine-rich 6;Splicing factor, arginine/serine-rich 6b	CH211-266K22.1-001;sfrs6;sfrs6b	A8DZG2;Q5M9N3
496	IPI00502192	Novel protein (Zgc:55429);Zgc:55429	DKEY-85K8.2;DKEY-85K8.2-001;hnrpl;zgc:55429	Q7ZW09
497	IPI00502209	SAPS domain family, member 3	saps3	Q7ZVC3
498	IPI00502228;IPI00858981	Sulfotransferase family 2, cytosolic sulfotransferase 1;SULT2 sulfotransferase	sult2st1;sult2st	Q6P2U4;Q6Y597
499	IPI00502339	Protein archease;Protein zbtb8os	si:dkeyp-2e4.1;zbtb8os;zgc:112460	Q566V0
500	IPI00502344	Eukaryotic translation initiation factor 4A, isoform 1A	eif4a1a	Q802C9
501	IPI00502356	Zgc:65996	zgc:65996	Q7T1K0
502	IPI00852029;IPI00502402;IPI00931950	AP-2 complex subunit mu-1-A;AP-2 mu-2 chain A;Clathrin assembly protein complex 2 medium chain A;Clathrin coat assembly protein AP50-A;Clathrin coat-associated protein AP50-A;Mu2-adaptin-A;Plasma membrane adaptor AP-2 50 kDa protein A;AP-2 complex subunit mu-1-B;AP-2 mu-2 chain B;Clathrin assembly protein complex 2 medium chain B;Clathrin coat assembly protein AP50-B;Clathrin coat-associated prot…	ap2m1a;si:ch211-252f13.2;zgc:85653;ap2m1;ap2m1b;zgc:56643	Q6NWK2;Q7ZW98
503	IPI00502509	Myotrophin	mtpn	Q7T2B9
504	IPI00502510	Aldehyde dehydrogenase 3 family, member D1;Aldehyde dehydrogenase	aldh3d1;aldh3d1-001	Q7ZU10;Q90ZZ7
505	IPI00502532;IPI00817908;IPI00488949	Growth factor receptor-bound protein 2;Novel protein (Zgc:103549);Zgc:103549	grb2;CH211-260P11.3;CH211-260P11.3-001;zgc:103549	Q6PC73;Q5RKN6
506	IPI00502613	Leukocyte cell-derived chemotaxin 2;Leukocyte cell-derived chemotaxin 2 like	lect2;lect2l	Q0H0R9
507	IPI00502633	SH3 domain binding glutamic acid-rich protein like;Zgc:64130	zgc:64130	Q7T2A8
508	IPI00502651	Fructose-1,6-bisphosphatase 1, like;Fructose-1,6-bisphosphatase 1a	DKEY-146L2.2-001;fbp1a;fbp1l	Q6PFT1
509	IPI00502755;IPI00864374;IPI00769675	Flotillin 1;Flot1b protein;Reggie 2b	FLOT1;flot1b	Q6TH07;Q7ZWG3;Q98TZ5
510	IPI00502862	Ribosomal protein L21	rpl21	Q6IQQ0
511	IPI00502942	Integrin beta	itgb1b;itgb1	B3DHB6;Q3YAA0
512	IPI00502952	Zgc:63600	zgc:63600	Q7SY20
513	IPI00503095	Interferon gamma inducible protein 30	ifi30	Q5XJN2
514	IPI00503131	Ubiquitin carboxyl-terminal hydrolase	CH211-69G19.5-001;usp5	Q1MT86;Q4V973;Q6NY90
515	IPI00503134	Protein kinase, AMP-activated, gamma 1 non-catalytic subunit	prkag1	Q6PCS7
516	IPI00503142;IPI00774442	Guanine nucleotide binding protein (G protein), alpha inhibiting activity polypeptide 2	gnai2	Q7ZWI5
517	IPI00503150;IPI00852050	Endoplasmic reticulum lipid raft-associated protein 1;Erlin-1;Novel protein similar to vertebrate ER lipid raft associated 1 (ERLIN1, zgc:110547)	erlin1;si:ch211-223p8.2;zgc:110547;CH211-223P8.2;CH211-223P8.2-002	Q58EG2;B7ZD02
518	IPI00503237	Protein-tyrosine phosphatase SHP-1;Protein tyrosine phosphatase non-receptor type 6;Protein tyrosine phosphatase, non-receptor type 6	ptpn6	C7U118;Q801L1;Q803M6
519	IPI00503318	Alcohol dehydrogenase 8b;Mixed alcohol dehydrogenase Adh8b	adh8b;CH211-200O8.1-001	Q7T2J4
520	IPI00503345	Novel Ras family member	si:ch211-10e8.3;zC10E8.3-001	Q7T015
521	IPI00503405	Retinoblastoma binding protein 5	rbbp5;zgc:56078	Q6NWA2;Q7ZUU9
522	IPI00503410	PRP40 pre-mRNA processing factor 40 homolog A (Yeast)	CH211-279A7.3-001;prpf40a	Q7ZUE4
523	IPI00503479	Myotubularin related protein 6	mtmr6	Q803S4
524	IPI00503498	Zgc:103715	zgc:103715	Q66I60
525	IPI00503502;IPI00637635;IPI00902206	Zgc:172315 protein	zgc:172315	A8WGC1
526	IPI00503585;IPI00497610	Splicing factor, arginine/serine-rich 5;Sfrs5a protein	sfrs5;SFRS5;sfrs5a	Q6TGT9;Q6P4V0
527	IPI00503692	Echinoderm microtubule associated protein like 2	eml2;zgc:110445	Q4KMH7
528	IPI00503694;IPI00512310	Histone deacetylase 1;Histone deaceytlase 1;Hdac1 protein	hdac1	Q5RKQ4;Q8JIY7;Q6P2A8
529	IPI00503732	40S ribosomal protein S28;Novel protein (Zgc:73367)	rps28;zgc:73367;RP71-39B20.2;RP71-39B20.2-001	Q6PBK3;B0S6G3
530	IPI00503803	C-src tyrosine kinase	csk	A0JMN4
531	IPI00503832;IPI00817268	Syndecan binding protein;Syndecan binding protein (Syntenin)	sdcbp;SDCBP	Q803J6
532	IPI00503863	Zgc:109973	zgc:109973	Q504B1
533	IPI00503909	Rpl14 protein;60S ribosomal protein L14	rpl14	A8E526;Q6DRN7
534	IPI00862214;IPI00503919;IPI00607322	Proteasome subunit alpha type	RP71-45K5.4-001;si:rp71-45k5.4;psma2	Q1LWX4;B3DG31;Q6PBY5;Q4VBR8
535	IPI00503951;IPI00899602;IPI00509710	Neurocalcin-delta A;Hippocalcin;Novel protein (Zgc:73126);Novel protein (Zgc:63695);Zgc:63695;Neurocalcin-delta B	ncalda;zgc:175182;DKEY-148N22.4;DKEY-148N22.4-001;hpca;zgc:73126;DKEY-181F18.1;DKEY-181F18.1-001;zgc:63695;ncald;ncaldb;si:dkey-21k18.3;zgc:100982	A9JTH1;Q6PC34;Q7SXX4;Q6AXL4
536	IPI00503987	Zgc:110239	zgc:110239	Q568K7
537	IPI00504006	SAR1a gene homolog 2 (S. cerevisiae)	sara2	Q6PBX2
538	IPI00934288;IPI00504035	Methylenetetrahydrofolate dehydrogenase (NADP+ dependent)	mthfd1	Q6DI12;Q7ZVV5
539	IPI00504066	Zgc:86674	zgc:86674	Q6IQP6
540	IPI00504105	Similar to 16.5 kDa secretory protein	LOC565099	B3DFW4
541	IPI00504197	6-phosphogluconate dehydrogenase, decarboxylating	pgd;PGD	Q6TNR8
542	IPI00504220	Serine/threonine-protein phosphatase	zgc:110801	A2VD35
543	IPI00817771;IPI00504275;IPI00817308	Ubiquitin carrier protein	CH211-89F7.5-002;ube2l3l;CH211-89F7.5-003;CH211-89F7.5-001	A2BIR4;A2BIR3;Q6PH42;A2BIR5
544	IPI00504280	Carboxypeptidase, vitellogenic-like	cpvl	Q7ZU43
545	IPI00504389	Small nuclear ribonucleoprotein polypeptide A	DKEY-233H2.1-001;snrpa	B0V3H3;Q6P2T1
546	IPI00504456;IPI00619343	p21-activated kinase 2;p21 (CDKN1A)-activated kinase 2a;Novel protein similar to human p21 (CDKN1A)-activated kinase 2 (PAK2);Novel protein similar to p21 (CDKN1A)-activated kinase 2 (Pak2, wu:fc52b03);p21 (CDKN1A)-activated kinase 2b;Pak2b protein	pak2;pak2a;dZ198M22.1-001;CH73-159L23.1;CH73-159L23.1-001;pak2b;wu:fc52b03	A5X7A3;Q6DG42;Q8AW67;A5WVS2;Q4V9B9;Q502N8;Q66IB7
547	IPI00504544	Transmembrane emp24 domain trafficking protein 2	tmed2;zgc:77725	Q7ZW75
548	IPI00504575	Transportin 3	CH211-266A5.3-001;tnpo3	Q5RHV1;Q7ZW13
549	IPI00504618	DR1-associated protein 1 (Negative cofactor 2 alpha);Drap1 protein	drap1	Q7ZVI1
550	IPI00504625;IPI00851734	Synaptotagmin binding, cytoplasmic RNA interacting protein	CH73-317M8.3-001;syncrip;CH73-317M8.3-002	Q6NUZ3;A5WVY4
551	IPI00932950;IPI00504627;IPI00483446	Methionine adenosyltransferase II, alpha;S-adenosylmethionine synthetase	mat2a;zgc:110847	Q7ZTW2;Q58EF9
552	IPI00504630	Pepd protein;Peptidase D	pepd	A9JT49;Q7SXT5
553	IPI00504670	Zgc:92746 protein;Zgc:92746	zgc:92746	Q502T9;Q6DGW3
554	IPI00504805	S100 calcium binding protein A10b	s100a10b;zgc:56142	Q7ZVA4
555	IPI00504812	Glycerol-3-phosphate dehydrogenase 1 (Soluble)	DKEYP-24A7.5-001;gpd1	Q7T3H5
556	IPI00504889	Tubulin cofactor a	tbca	Q7ZV25
557	IPI00504894	Cytochrome b5 type B	cyb5b;zgc:76963	Q6NY41
558	IPI00505012	Ubiquitin carrier protein	ube2l3	Q6IQK2
559	IPI00505021	Synaptobrevin-like 1	sybl1	Q7ZUI1
560	IPI00505057	Serpin peptidase inhibitor, clade B (Ovalbumin), member 1, like 3	serpinb1l3	Q7T309
561	IPI00505062;IPI00629863;IPI00933544	Dpy-19-like 1, like (H. sapiens);KIAA0877-like	dpy19l1l;kiaa0877l	Q6DRN1
562	IPI00505072	Zgc:92707	zgc:92707	Q6DGZ7
563	IPI00505076	Proteasome subunit alpha type	psma8;zgc:77139	Q6P0I2
564	IPI00505079	eIF3 p36;eIF-3-beta;Eukaryotic translation initiation factor 3 subunit 2;Eukaryotic translation initiation factor 3 subunit I	eif3i;eif3s2	Q7ZV55
565	IPI00505088	Protein phosphatase 2 (Formerly 2A), regulatory subunit A, beta isoform	ppp2r1b;zgc:92493	Q4V911;Q642H5
566	IPI00505170;IPI00817252	60S ribosomal protein L8;Ribosomal protein L8	rpl8;zgc:73105;DKEY-216E24.1-001;DKEY-216E24.1-002	Q6P0V6;B0S6P4;B0S6P5
567	IPI00505229	Hydroxysteroid (17-beta) dehydrogenase 10	hadh2;hsd17b10	Q5XJS8
568	IPI00505260	Cytochrome c oxidase subunit IV isoform 1	cox4i1;COX4I1;DKEY-265O13.1-001	Q4VBT9;Q6TNV0
569	IPI00505293	Neu4;Sialidase 4	neu4;zgc:109998	Q503Z4
570	IPI00505301	ATP synthase, H+ transporting, mitochondrial F0 complex, subunit g;Atp5l protein	atp5l;CH211-117M20.6-001	Q6P6E0;Q6PBQ7
571	IPI00505312	Ribonucleoprotein RBM8A;RNA-binding motif protein 8A;RNA-binding protein 8A	rbm8;rbm8a;zgc:110525	Q5D018
572	IPI00505335	Pyrophosphatase (Inorganic) 1	CH211-26A17.4-001;ppa1	B7ZD39;Q568N9
573	IPI00505358	Asah1a protein;N-acylsphingosine amidohydrolase (Acid ceramidase) 1a	asah1;asah1a	A8E524;Q5XJR7
574	IPI00505391	Anxa5b protein;Annexin A5b;Annexin 5	anxa5;anxa5b	A9JTC0;Q6P0V8;Q803A1;Q804G6
575	IPI00505432	Novel protein (Zgc:86762);Zgc:86762	DKEY-224E22.7;DKEY-224E22.7-001;zgc:86762	Q6IQH4
576	IPI00505485	Mitochondrial import inner membrane translocase subunit Tim8 A	tim8a;timm8a;zgc:100916	Q6DEM5
577	IPI00505523	Adenylate kinase 2, mitochondrial;ATP-AMP transphosphorylase 2	ak2;si:ch211-197n10.1	Q1L8L9
578	IPI00505526	Ribosomal protein L4	CH211-242M18.3-003;rpl4;CH211-242M18.3-002;CH211-242M18.3-001;CH73-94F11.2-001	Q1LUY3;Q1LUY6;Q7ZW95
579	IPI00505567;IPI00817748	ADP-ribosylation factor-like 6 interacting protein;ADP-ribosylation factor-like 6 interacting protein 1;Arl6ip1 protein	arl6ip;ARL6IP;arl6ip1	Q7ZWB4
580	IPI00505672	40S ribosomal protein S8	rps8	P62247
581	IPI00505709	Twinfilin, actin-binding protein, homolog 1a	ptk9;twf1;twf1a	Q6NWD9;Q6PEI5
582	IPI00505725	Zgc:112352	zgc:112352	Q4KMD0
583	IPI00505751	Zgc:92013	fuca2;zgc:92013	Q68EI7
584	IPI00505818	Zgc:63587	zgc:63587	Q7SY26
585	IPI00505836	Ictacalcin	icn	Q6XG62
586	IPI00505986;IPI00609073	Zgc:56530	zgc:56530	Q7ZUH6
587	IPI00858996;IPI00506027	Glycogenin 1;Gyg1 protein	DKEY-4M11.1-001;gyg1	Q6NV37;Q803Q1
588	IPI00506046;IPI00492441	Calcium binding protein 39;Zgc:86716	cab39;cab39l1;zgc:86716	Q803V8;Q6IQL2
589	IPI00506141	Protein kinase C, delta	prkcd;zgc:56558	Q7ZUC5
590	IPI00506192	Adenosylhomocysteinase	ahcy;AHCY	Q803T5
591	IPI00506214	Sjogren syndrome antigen B (Autoantigen La)	ssb	Q7ZTI0
592	IPI00506322	Arachidonate 12-lipoxygenase	alox12	Q7T2A9
593	IPI00506328	Adipocyte plasma membrane-associated protein	apmap;bscv;zgc:55833;zgc:85628	Q803F5
594	IPI00506330	RAB2, member RAS oncogene family;RAB2A, member RAS oncogene family	CH211-197O6.1-001;rab2;rab2a	Q803J3
595	IPI00506379	Novel protein similar to vertebrate importin 5 (IPO5)	CH211-235F1.2-001;kpnb3	B8JHR9
596	IPI00506441	Cfl1 protein;Cofilin 1 (Non-muscle);Non-muscle cofilin 1	cfl1;CFL1;cfl1l;DKEY-76K16.2-001	Q7ZWD8
597	IPI00506453	Cytochrome c oxidase polypeptide I;Cytochrome c oxidase subunit 1	coi;cox1;coxi;mtco1;mt-co1	Q9MIY8
598	IPI00506469	Actin related protein 2/3 complex, subunit 1B	arpc1b	Q7T372
599	IPI00506528	Cox5ab protein	cox5a;cox5ab	Q6PBX0
600	IPI00506540	Bridging integrator 1	bin1;zgc:86701	Q66I38
601	IPI00506729	Actr3 protein;ARP3 actin-related protein 3-like protein;Arp3	actr3	Q4V9L1;Q6PUQ3;Q8JGM2
602	IPI00506760	NADH dehydrogenase subunit 5;NADH-ubiquinone oxidoreductase chain 5	mtnd5;mt-nd5;nd5	Q9MIY0
603	IPI00506780;IPI00611491;IPI00931551	Zgc:92169	ppp3r1b;zgc:92169	Q66HZ0
604	IPI00506794;IPI00509974	Archain 1 like;Archain 1	arcn1l;arcn1;DKEY-252H13.2-001	Q7ZU89;Q7ZW27
605	IPI00506842	Wdr5 protein	wdr5;zgc:76895	Q7ZTX2
606	IPI00934110;IPI00506892	Cathepsin H	ctsh;zgc:85774	Q6NWF2
607	IPI00506918	Serine/threonine kinase 17b (Apoptosis-inducing)	stk17b	Q6PHV6
608	IPI00866025;IPI00506979	Zgc:110815	zgc:110815	Q58EM3
609	IPI00507022	Hprt1 protein;Hypoxanthine phosphoribosyltransferase 1	hprt1	Q7ZV49
610	IPI00507043;IPI00919431	Deoxyribonucleoside 5-monophosphate N-glycosidase	rcl;si:ch211-117c8.4	B8A556
611	IPI00507046	Proteasome (Prosome, macropain) 26S subunit, non-ATPase, 3	psmd3	Q6NYV1
612	IPI00507050	Zgc:112183	zgc:112183	Q567B0
613	IPI00507054	Beta-2-microglobulin	b2m;DKEY-150I15.1-001	Q04475;B0UYS1;C5IG52
614	IPI00507085;IPI00513501	Zgc:101071;Acsl1 protein;Novel protein similar to acyl-CoA synthetase long-chain family member 1 (ACSL1, zgc:110081);Acyl-CoA synthetase long-chain family member 1	zgc:101071;acsl1;DKEY-228C11.1;DKEY-228C11.1-001;zgc:110081	Q6DEJ3;A9JT73;B8JK22;Q499A9
615	IPI00507097	Guanine nucleotide-binding protein subunit beta-2-like 1;Receptor of activated protein kinase C;Guanine nucleotide binding protein (G protein), beta polypeptide 2-like 1	gnb2l1;rack1	O42248;A7E2L4
616	IPI00507098	Novel protein (Zgc:111950);Cathepsin S, b.2	ctssb.2;DKEY-30O16.3;DKEY-30O16.3-001;zgc:111950	A2BF64;Q4QRH8;Q566T8
617	IPI00507263	Calcium binding protein 39-like;Novel protein similar to vertebrate calcium binding protein 39 (CAB39, zgc:92575)	cab39l;DKEY-7A20.4;DKEY-7A20.4-001;zgc:92575	Q5U373
618	IPI00507306;IPI00920471	Ras homolog gene family, member Ad;Ras-like protein Rhoad	DKEYP-38G6.1-001;rhoad;zgc:92350;DKEYP-38G6.1-002	Q6DHE8;B0R1F6
619	IPI00507313	Transmembrane emp24 protein transport domain containing 7	tmed7;zgc:76996	Q06IX6;Q6NWX3
620	IPI00510770;IPI00507379	Novel protein (Zgc:77650 );Novel protein similar to vertebrate ADP-ribosylation factor 4 (ARF4) (Zgc:77650);Zgc:77650;ADP-ribosylation factor 5	DKEY-238C7.11;DKEY-238C7.11-001;DKEYP-1H4.11;DKEYP-1H4.11-001;zgc:77650;arf5;DKEY-238C7.10-001	Q6P5M5;Q7ZUW4
621	IPI00507382	Zgc:92481	zgc:92481	Q66HV5
622	IPI00507389	Matrix metalloproteinase 9	mmp9	Q7T317
623	IPI00507398;IPI00798912;IPI00866373	Malic enzyme;Malic enzyme 2, NAD(+)-dependent, mitochondrial	CH211-101J19.1-001;CT955987.2-001;me2;CT955987.2-002;zgc:100941;me1;zgc:153079	A5PN55;A5WWC9;Q6DBY1;A7MC82;Q08BP1
624	IPI00507402	Glycolipid transfer protein	gltp;si:dkey-234h16.2	A2BG43
625	IPI00507410	Actin-like protein 2-A;Actin-related protein 2-A	actr2;actr2a;arp2a	Q7SXW6
626	IPI00507457	H/ACA ribonucleoprotein complex subunit 2-like protein;Nucleolar protein family A member 2-like protein;snoRNP protein NHP2	nhp2;nola2;zgc:73227	Q6PBV6
627	IPI00507526;IPI00650529	Lamin B receptor	DKEY-1J5.2-001;lbr	Q5RJ97;Q6DI34;Q4GXW4
628	IPI00507572	Pdia4 protein;Protein disulfide isomerase associated 4	pdia4	Q1ECX9;Q6P3I1;Q7ZVH2
629	IPI00507604	Novel protein similar to vertebrate thioredoxin (TXN, zgc:56493);Zgc:56493	DKEY-265K11.1;DKEY-265K11.1-001;zgc:56493	Q7ZUI4
630	IPI00507644	V-crk sarcoma virus CT10 oncogene homolog (Avian)-like	crkl	Q6PH06
631	IPI00507669	Novel protein similar to vertebrate cytosolic 5-nucleotidase IB (NT5C1B)	CH211-59D15.1-001;nt5c1bb;si:ch211-59d15.1	Q5RGA1
632	IPI00507764	Sm protein E;Small nuclear ribonucleoprotein E	snrpe;zgc:56682	Q7ZUG0
633	IPI00507818	Novel protein similar to vertebrate isoleucine-tRNA synthetase (IARS, zgc:63790);Isoleucyl-tRNA synthetase	DKEY-46N5.3;DKEY-46N5.3-001;iars;zgc:63790	A8E7S5;Q6PGU7
634	IPI00507846	Glycine N-methyltransferase	gnmt	Q6P607
635	IPI00507875	Proteasome (Prosome, macropain) 26S subunit, non-ATPase, 2	psmd2	Q6PHK7
636	IPI00507896	Ribophorin I	rpn1	Q8AYB9
637	IPI00507935	Fucosidase alpha-L-1 tissue;Fucosidase, alpha-L-1, tissue	DKEY-16J12.3-001;fuca1	Q6NY93;Q7ZW80
638	IPI00507989;IPI00899146	Zgc:85680	zgc:85680	Q6NWI8
639	IPI00836894;IPI00862411;IPI00551974	Dnl2 protein;Dnl2l protein;Dynein light chain 2;Dynein light chain 2, like;Dynein, light chain, LC8-type 2	dnl2;dnl2l;dynll2a;dynll2b;DKEYP-51B9.2-001;dynll1;dynll2;zgc:73406	Q0P4G1;Q1RM30;Q7SZP6;Q5BL99;Q6PBH4
640	IPI00508013;IPI00919509	Aspartate beta-hydroxylase domain-containing protein 2;Novel protein similar to H.sapiens ASPHD2, aspartate beta-hydroxylase domain containing 2 (ASPHD2, zgc:153516)	asphd2;si:ch211-286e11.9;zgc:153516;CH211-286E11.9;CH211-286E11.9-002	A0JMH0;B0UXV3
641	IPI00508071	Zgc:92218	zgc:92218	Q5M7X8
642	IPI00508226;IPI00920539	Peptidyl-prolyl cis-trans isomerase;Peptidylprolyl isomerase A (Cyclophilin A)	DKEY-231K6.5-001;ppia;PPIA-2;DKEY-231K6.5-002	B8JKN6;Q499A7;Q6P5J4;Q6PC65;Q6TNR5;Q7ZWJ9;B8JKN7
643	IPI00508277	Ribosomal protein L35a	rpl35a;zgc:92859	Q6DGM0
644	IPI00508307;IPI00836638	Pabpn1 protein;Zgc:85979;Poly(A) binding protein, nuclear 1	pabpn1;zgc:85979	Q6NUT4;A7YYD9
645	IPI00508331	Ribosomal protein S15a	rps15a	Q6Q420
646	IPI00932388;IPI00508335	Sulfotransferase family, cytosolic sulfotransferase 1;Cytosolic sulfotransferase 1;SULT1 ST1	CH211-196G2.2-001;sult1st1	B0R137;Q6PH37
647	IPI00508359;IPI00859018	Charged multivesicular body protein 1b;Chromatin-modifying protein 1b;Zgc:56134 protein	chmp1b;zgc:56134	Q7ZVB1;A8E581
648	IPI00508372	VAMP (Vesicle-associated membrane protein)-associated protein A;Vapa protein	vapa	Q6P0D4;Q6P6Y6
649	IPI00508379;IPI00920052	OTU domain, ubiquitin aldehyde binding 1, like	otub1l	Q6DH16
650	IPI00508441	Zgc:66391	zgc:66391	Q7SXE9
651	IPI00508445;IPI00851815	Rho GDP dissociation inhibitor (GDI) gamma	arhgdig;zgc:65966	Q7SZQ6
652	IPI00508529;IPI00923792;IPI00490524	RAP2B, member of RAS oncogene family;Novel protein similar to vertebrate RAP2A, member of RAS oncogene family (RAP2A);RAP2C, member of RAS oncogene family	rap2b;DKEYP-67E7.1-001;rap2c	Q7SY59;B8JIV0;Q5XJT7
653	IPI00508542	Zgc:86898	zgc:86898	Q6IQ89
654	IPI00508544	Dlst protein;Dihydrolipoamide S-succinyltransferase	dlst	Q6NZW7;Q7ZVL3
655	IPI00508593;IPI00928629	Protein phosphatase 2, regulatory subunit B (B56);Protein phosphatase 2A B regulatory subunit Wdb2	CH211-188I4.1-001;ppp2r5e1;ppp2r5eb;CH211-188I4.1-002	Q7ZUQ2;Q8AXX5;B8JJP7
656	IPI00508594	Vtg1 protein;Vitellogenin 1	vtg1;RP71-23D18.6-001;vg1	A4VCF4;Q1LWN2;Q8JH37;Q90YN8
657	IPI00508715;IPI00817545;IPI00817725	Novel protein (Zgc:103512);Atlastin 3	CH211-145O7.1;CH211-145O7.1-001;atl3;zgc:103512;CH211-145O7.1-003;CH211-145O7.1-002	A2CEM4;Q5XJ96;A2CEM2;A2CEM3
658	IPI00508723	Protein kinase C, beta 1, like	prkcb1l;prkcba	Q7T2C5
659	IPI00775366;IPI00508751	Cleavage and polyadenylation specificity factor subunit 5;Cleavage and polyadenylation specific factor 5	cpsf5;DKEY-3L5.3-001	Q7T3C6;A5PM77
660	IPI00508758;IPI00932386;IPI00817281	Ribosomal protein S5;40S ribosomal protein S5;Zgc:153322	rps5;zgc:153322	Q6PC80;Q8JHH3;Q0P475
661	IPI00630775;IPI00508762	Novel protein (Zgc:55655);Zinc metallopeptidase, STE24 homolog	CH211-154E15.6;CH211-154E15.6-001;zmpste24	Q1LYB5;Q802Z1
662	IPI00508887	LMBR1 domain-containing protein 1;Probable lysosomal cobalamin transporter	lmbrd1;wu:fc08a03;zgc:103471	Q5PR61
663	IPI00508889	Electron-transfer-flavoprotein, alpha polypeptide	etfa;ETFA	Q7ZUS9
664	IPI00508929	Cth protein;Cystathionase (Cystathionine gamma-lyase)	cth	Q6NWE3;Q6PHI6
665	IPI00508933;IPI00862721;IPI00630836	Serine/threonine protein kinase RAF1 short form 2;Short form RAF1;Serine/Threonine protein kinase RAF1;C-raf protein;V-raf murine sarcoma viral oncogene homolog B1;Serine/threonine protein kinase BRAF;LOC557109 protein;Serine/threonine protein kinase ARAF;Serine/threonine protein kinase ARAF standard form;Serine/threonin protein kinase ARAF;Zgc:92074 protein	craf;raf1;RAF1;raf1a;c-raf;braf;DKEY-222F8.2-003;BRAF;LOC557109;raf1b;araf;ARAF;zgc:92074	Q6BE22;Q76FQ3;Q7ZTR8;Q90458;Q1LYG2;Q75V91;B3DFX5;Q75V92;Q767H4;Q4V900;Q5FBD1;Q75W79;Q75Y03;Q53WQ4;Q5M7Y2
666	IPI00509051;IPI00773460	Lysyl-tRNA synthetase	kars	Q6DHE6;Q6DRH3
667	IPI00509069	Methylthioadenosine phosphorylase	mtap	Q7ZV22
668	IPI00920387;IPI00509073	Alpha-NAC;Nascent polypeptide-associated complex subunit alpha	naca	Q8JIU7
669	IPI00509128	Zgc:112145	prkar1ab;zgc:112145	Q567D1
670	IPI00509219;IPI00630099	Small nuclear ribonucleoprotein D3 polypeptide, like;Small nuclear ribonucleoprotein D3 polypeptide	snrpd3l;DKEY-36E17.2-001;snrpd3	Q7ZVB5;B0V1I0;Q6IQ56
671	IPI00509272	Ribophorin II	rpn2	Q6NYA4;Q7ZV07
672	IPI00509285;IPI00863816	Receptor accessory protein 5	reep5;zgc:73197	Q6PBX9
673	IPI00509360	40S ribosomal protein S12	rps12	Q6PC90
674	IPI00509366	Zgc:110010	zgc:110010	Q503Y5
675	IPI00509513;IPI00899506	Aprt protein;Adenine phosphoribosyl transferase	aprt	A9JRT0;Q6PEI8
676	IPI00509542	Proteasome subunit alpha type	psma4	Q7ZV77
677	IPI00900161;IPI00509551;IPI00859730	Calmodulin	calm1a;calm1b;calm2a;calm2b;calm2d;calm2g;calm3a;calm3b;zgc:63926;zgc:64036;zgc:76987;zgc:86728	Q6PI52
678	IPI00509630	Proteasome (Prosome, macropain) 26S subunit, ATPase, 4;Novel protein (Zgc:63709)	psmc4;CH211-265P12.8;CH211-265P12.8-001	A8E565;B0R1D0;Q7SXX0
679	IPI00509685;IPI00507769	Eif4a1b protein;Eukaryotic translation initiation factor 4A isoform 1B;Eukaryotic translation initiation factor 4A, isoform 1B;Novel protein similar to vertebrate eukaryotic translation initiation factor 4A, isoform 2 (EIF4A2, zgc:63783);Eukaryotic translation initiation factor 4A, isoform 2	eif4a1b;CH211-137I24.7-001;CH211-38M6.1;CH211-38M6.1-001;eif4a2;zgc:63783	A8E590;Q7ZU67;A5WVT8;Q7SXU5
680	IPI00509732	Ribosomal protein L12;60S ribosomal protein L12;Rpl12 protein	rpl12;CH211-208H16.2-001	Q5BKW5;Q6DRE6;Q7ZUG1
681	IPI00509756	Zgc:56116	zgc:56116	Q7ZVC1
682	IPI00509788	Nucleoside phosphorylase	np;pnp5a	Q6NYG0
683	IPI00509917	Ectonucleoside triphosphate diphosphohydrolase 1	entpd1;zgc:100819	Q6DC46
684	IPI00773134;IPI00509937;IPI00817396	Adrm1b protein;Proteasomal ubiquitin receptor ADRM1	adrm1b	A8WGS1;Q7ZVC8;Q6NZ09
685	IPI00510045	Cell division cycle 42	cdc42;CDC42	Q6PFU4;Q6TH34
686	IPI00510058	Zgc:101809;Slp76	zgc:101809;wu:fj47a12	Q5U3P8;Q8JI36
687	IPI00510085;IPI00829020;IPI00932975	DEAD (Asp-Glu-Ala-Asp) box polypeptide 39a;Ddx39a protein	CH211-239F4.2-001;ddx39a;CH211-239F4.2-002	A2AWA1;Q6IQA5;Q8AW05;A2AWA0
688	IPI00510138;IPI00860531	Karyopherin (Importin) beta 1	kpnb1;zgc:123184	Q3B7R1
689	IPI00510170	X-prolyl aminopeptidase (Aminopeptidase P) 1, soluble;Novel protein similar to vertebrate X-prolyl aminopeptidase (Aminopeptidase P) 1, soluble (XPNPEP1) (Zgc:56366)	xpnpep1;DKEY-246E1.2;DKEY-246E1.2-001	Q1JPW4;Q6P1S3
690	IPI00934322;IPI00633976;IPI00863227	Zgc:153686;Novel protein;Zgc:172187 protein;Ubiquitin C;Zgc:66168;Zgc:66168 protein;Ubiquitin A-52 residue ribosomal protein fusion product 1	zgc:153686;CH211-202A12.4-001;zgc:172187;im:6892314;zgc:66168;uba52;CH211-202A12.3-001	A0JPF1;B0R189;B3DLH2;Q6IS68;Q6TLG3;Q7ZU63;Q7SXA3;Q7ZU62;Q3B7P7;B0R193
691	IPI00510266	Novel protein (Zgc:85681);Tmed10 protein;Transmembrane emp24-like trafficking protein 10 (Yeast)	DKEY-199I12.2;DKEY-199I12.2-001;tmed10;zgc:85681	Q6NWI7
692	IPI00510270	Mannose-P-dolichol utilization defect 1b	mpdu1b	Q6IQH2
693	IPI00510350	Oxoglutarate (Alpha-ketoglutarate) dehydrogenase (Lipoamide);LOC564552 protein	DKEY-231K6.3-001;ogdh;LOC564552	B8JI08;Q58EE8
694	IPI00510465	Malignant T cell-amplified sequence 1	mcts1;zgc:56242	Q7ZV34
695	IPI00510493	Phosphotidylinositol transfer protein, beta	pitpnb	Q7ZUU3
696	IPI00510502	Thy-1 cell surface antigen;Thy1 protein;Thy1	CH211-215C18.1-001;thy1;zgc:123140	A2BFD8;A7MCJ5;Q3B751;Q8AV81
697	IPI00510559;IPI00920609	QM protein;Ribosomal protein L10	QM;rpl10;zgc:56154	Q7ZV96
698	IPI00510581	Transformer-2 alpha	tra2a	Q7T2A0
699	IPI00510683	Proteasome subunit alpha type	psma6b	Q6GQM3;Q90ZS3
700	IPI00510780	Novel protein similar to vertebrate ATPase, Ca++ transporting, cardiac muscle, fast twitch 1 (ATP2A1)	DKEY-205L20.1-001	A2BIP1
701	IPI00510792;IPI00862489;IPI00637704	Caspase 8b;Putative uncharacterized protein;Caspase Xa;Caspase 7, apoptosis-related cysteine peptidase;Caspase 3b;Caspase 3, apoptosis-related cysteine protease;Caspase 3, apoptosis-related cysteine protease a;Caspase-3	casp8b;casp8l2;zgc:194469;caspxa;casp7;zgc:110595;casp3b;casp3;DKEY-228C11.2-001;casp3a	Q0PKW9;B3DJZ5;Q0PKX0;Q503H4;Q0PKX2;B8JK21;Q98UI8
702	IPI00510836;IPI00638974	Fmo5 protein;Flavin containing monooxygenase 5;Flavin containing monooxygenase 1;Si:dkey-239i20.2 protein;Si:dkey-239i20.2;Novel protein similar to flavin containing monooxygenase 5 (Fmo5)	fmo5;DKEY-239I20.3-001-2;fmo5-2;CH211-191D7.1-001;si:dkey-239i20.2;CH211-191D7.2-001	A8KB08;Q5RGM4;Q6TLD2;Q7T1D7;A7MBP2;A9JSY9;Q5TZD3
703	IPI00510882	Cation-independent mannose 6-phosphate receptor	igf2r	Q2TTK0
704	IPI00510927	Zgc:101897	zgc:101897	Q5U3M8
705	IPI00510954	Amine oxidase [flavin-containing];Monoamine oxidase	mao;zgc:85761;CH211-222M21.4-001;moa	Q6NSN2;B8A5Q3
706	IPI00629931;IPI00511115	Adaptor-related protein complex 2, beta 1 subunit	ap2b1;DKEY-261J4.1-001	Q7ZUF4;Q6NYJ9
707	IPI00511141;IPI00851494;IPI00852123	Elovl1b protein;Elongation of very long chain fatty acids (FEN1/Elo2, SUR4/Elo3, yeast)-like 1b	elovl1b;zgc:56567	A9JT56;Q7ZUC3
708	IPI00511181;IPI00509687;IPI00817937	Zgc:91845;Phosphoribosyl pyrophosphate synthetase-associated protein 2	zgc:91845;prpsap2	Q6GML2;Q803V2
709	IPI00511236	Isovaleryl Coenzyme A dehydrogenase;Novel protein similar to human isovaleryl Coenzyme A dehydrogenase (IVD)	ivd;dZ181P14.1-001;OTTDARP00000001747	Q7ZTH9;Q8AW60
710	IPI00511258	Iron-sulfur subunit of complex II;Succinate dehydrogenase [ubiquinone] iron-sulfur subunit, mitochondrial	sdhb	A5PL98
711	IPI00511276	SH2 domain containing 3C;SH2 domain containing 3Cb	CH211-233F10.3-001;sh2d3c;sh2d3cb	A2BDR6;Q7ZUD0
712	IPI00511320	Protein mago nashi homolog	ch211-216k22.5;magoh;zgc:112220	Q566Y8
713	IPI00511345	Muscle cofilin 2	cfl1;CFL2;cfl2l	Q6TH32
714	IPI00511374;IPI00928879;IPI00928838	Sorting nexin 12;Sorting nexin 12, variation 1;Sorting nexin 12, variation 2;Snx12 protein;Zgc:77034 protein	snx12;SNX12-var1;SNX12-var2;zgc:77034	Q803J1;Q6TNQ4;A2RV07;Q6NYP1
715	IPI00511375;IPI00760221;IPI00806086	Novel protein;Zgc:56010	CH211-199G17.4;CH211-199G17.4-001;zgc:56010	Q1LVV3;Q7ZVH5
716	IPI00511497;IPI00868085	Tyrosine 3-monooxygenase/tryptophan 5-monooxygenase activation protein, iota polypeptide;Ywhai protein	CH73-378F14.1-001;ywhai;zgc:55807	B8JLJ3;Q6IQT1;Q7ZU41;A7MCQ5
717	IPI00511624	Propionyl-Coenzyme A carboxylase, alpha polypeptide	DKEYP-88A4.1-001;pcca;zgc:66359	B0S5E1;Q6DGE2
718	IPI00511777;IPI00817909	Novel protein similar to septin family protein (Zgc:113041);Septin 9b	CH211-222J14.4;CH211-222J14.4-001;sept9b;zgc:113041;CH211-222J14.4-002	Q58EK7;B0R1A2
719	IPI00511790;IPI00932994	Ran binding protein 1;RAN binding protein 1;Ranbp1 protein	ranbp1;zgc:85649;DKEY-215K6.7-001	Q90Z38;Q6NWK3
720	IPI00511820	Zgc:92356	decr1;zgc:92356	Q6DHE7
721	IPI00511839	Xrcc5 protein;Ku80 protein	xrcc5;XRCC5	A4FUM7;Q5FY48
722	IPI00511850	Protein kinase C beta type;Protein kinase C	prkcb1;prkcbb;zgc:63591	Q7SY24;Q801L4
723	IPI00511854;IPI00931323	Si:ch211-117l16.1 protein;Novel protein	si:ch211-117l16.1;CH211-117L16.1-001	A4QP59;Q5TYW7
724	IPI00864517;IPI00511901;IPI00920695	Ribosomal protein, large, P1;Acidic ribosomal protein P1	CH211-149A19.9-001;rplp1;rplP1	Q6P5K5;Q6Q414
725	IPI00511940;IPI00650276;IPI00650844	cDNA, clone cssl:d0653;Basigin;5A11/Basigin-2;Bsg protein;cDNA, clone cssl:d0229	bsg;DKEY-28H18.2-001;DKEY-28H18.2-003;DKEY-28H18.2-002	B0CLY2;Q1LVH3;Q7T1J4;Q1LVH2;Q6P0H1;Q6PH44;Q1LVH1
726	IPI00512085	Choline transporter-like protein 4;Solute carrier family 44 member 4	ctl4;slc44a4	Q7T2B0
727	IPI00512267	40S ribosomal protein S25	rps25;zgc:73391	Q6PBI5
728	IPI00512268;IPI00510332	Protein transport protein Sec61 subunit alpha-like 1;Protein transport protein Sec61 subunit alpha-like 2	sec61a;sec61aa;sec61al1;sec61ab;sec61al2;sec61b	Q90ZM2;Q90YL4
729	IPI00512329	PDZ and LIM domain 1 (Elfin)	CH211-213F9.3-001;pdlim1;zgc:110681	B8A5V6;Q567X7
730	IPI00512358	Zgc:63982	alox5ap;zgc:63982	Q7T3B7
731	IPI00512371	Zgc:92082	zgc:92082	Q6DHT4
732	IPI00512373	ATP synthase, H+ transporting, mitochondrial F1 complex, delta subunit	atp5d;DKEY-28H18.6-001	Q1LVG7;Q6P1J5
733	IPI00512534	Calreticulin like;Calrl protein	calrl	Q6DI13;Q802X3
734	IPI00877507;IPI00512536	Zgc:171591 protein;Eukaryotic translation termination factor 1	zgc:171591;etf1;ETF1	A8KB65;Q803E5
735	IPI00512541	LOC557419 protein	LOC557419	A7E2I1
736	IPI00512704	NADH dehydrogenase (Ubiquinone) 1 alpha subcomplex, 8	ndufa8;zgc:73139	Q6PC22
737	IPI00933189;IPI00512788;IPI00635947	Histone H2A;H2A.F/Z;Histone H2A.V	h2afvl;h2afv;CH211-230G14.1-001;DKEY-202N14.2-001;h2afz;CH211-230G14.1-003	Q7ZU59;Q71PD7;A2BFY9;Q0Z946;B0R1A4
738	IPI00512827	Fibrillarin	fbl;zgc:56145	Q7ZTZ4
739	IPI00512841	Vacuolar protein sorting-associated protein 29;Vesicle protein sorting 29	vps29;zK83d9.2-001	Q7ZV68
740	IPI00512904;IPI00507401;IPI00510982	GTPase NRas;Transforming protein N-Ras;ZRas-B1;Neuroblastoma RAS viral (V-ras) oncogene homolog;-Ha-ras Harvey rat sarcoma viral oncogene homolog, like;V-Ha-ras Harvey rat sarcoma viral oncogene homolog;LOC573682 protein;K-ras;V-Ki-ras2 Kirsten rat sarcoma viral oncogene homolog;Novel protein similar to vertebrate v-Ki-ras2 Kirsten rat sarcoma viral oncogene homolog (KRAS, zgc:55558);Zgc:55558;Zg…	nras;DKEYP-31A2.4-001;hrasb;hrasl;zgc:110734;hras;hrasa;zgc:110250;kras;LOC573682;zgc:85725;DKEY-29B22.2;DKEY-29B22.2-001;zgc:55558	P79737;B8JJT5;Q6DGD1;Q503B6;Q568K0;Q4V9A9;Q6AZA4;Q7ZUL8
741	IPI00512968	Adaptor-related protein complex 1, gamma 1 subunit	ap1g1	Q7ZUU8
742	IPI00513002;IPI00860949	Synaptotagmin binding, cytoplasmic RNA interacting protein, like;NS1-associated protein 1	syncripl;NSAP1;zgc:55901	Q6NYJ5;Q802X5;Q6TGW7
743	IPI00513071	Ribosomal protein S29	CH73-301C19.2-001;rps29	Q6Q419
744	IPI00931425;IPI00513077;IPI00860997	Lectin, galactoside-binding, soluble, 3 (Galectin 3)-like;Lgals3l protein;Chimera galectin Gal3	lgals3l;zgc:123117;wu:fc90g02	Q32PT4;Q567N0;Q6TGN4
745	IPI00513090	ATPase, Na+/K+ transporting, beta 1a polypeptide;Atp1b1a protein;ATPase, Na+\/K+ transporting, beta 1a polypeptide;Na+/K+ ATPase beta subunit isoform 1	atp1b1a;DKEY-98P3.3-001	Q6NYH5;Q7ZVX2;Q9DGL3
746	IPI00933484;IPI00513099;IPI00920567	Zgc:86599	zgc:86599	Q6IQU9
747	IPI00513161	Protein canopy-1;Protein D121	cnpy1;d121;si:dkey-265a7.3	Q2L6L1
748	IPI00513286	CD82 antigen	cd82;CH211-122K23.1-001	Q7T2E0
749	IPI00513298	Novel protein similar to vertebrate arachidonate 5-lipoxygenase (ALOX5)	DKEY-194N13.2-001	B8A697
750	IPI00513317	Nucleosome assembly protein 1, like 1	nap1l1	Q803X7
751	IPI00513363	Lmf2 protein	lmf2;tmem112b	Q6NYI6
752	IPI00513365	Protein spinster homolog 3;Spinster-like protein 3	si:ch211-117m20.8;spinl3;spns3	A2CER7
753	IPI00513422	Proteasome subunit beta type	CH211-51F10.5-001;psmb11;PSMB11;psmb11-001	Q9PUS6
754	IPI00513472	40S ribosomal protein S7	rps7;zgc:73216	P62084
755	IPI00817875;IPI00513651;IPI00619704	Snrnp70 protein;U1 small ribonucleoprotein 70kd;Mdm2 protein	snrnp70;snrp70;mdm2	Q6DEM1;Q6DRE8;Q1ED03;Q503W8;Q4V9B1
756	IPI00515930	Zgc:103612	zgc:103612	Q5PR40
757	IPI00551848	LOC402883 protein	LOC402883	Q6PBH7
758	IPI00551971;IPI00923341;IPI00920142	Transferrin-a;Transferrin;Mutant transferrin	tfa;CH73-211A15.1-001;gavi;CH73-211A15.1-002	A8WGJ5;B8JL43;Q567C8;Q6IMF9;Q6P3G0;Q7SYA7;Q8AX64;B8Q685;B8JL44
759	IPI00554392;IPI00639559	Acyl-Coenzyme A dehydrogenase, C-4 to C-12 straight chain	acadm;DKEY-15H14.2-001;DKEY-15H14.2-002	A2CG95;A9JTB3;Q502R3;Q7ZTH8;A2CG94;Q6NYM4
760	IPI00555420	Zgc:114188	zgc:114188	Q5BJA1
761	IPI00570064	Actin-like protein 2-B;Actin-related protein 2-B	actr2b;arp2b;si:dkey-66m17.2;zgc:110550	Q56A35
762	IPI00570286	Zgc:112425	zgc:112425	Q566W6
763	IPI00570343	Zgc:110289	zgc:110289	Q568H8
764	IPI00607268;IPI00835389	Zgc:110425	zgc:110425	Q503M9
765	IPI00607308;IPI00613822	Novel protein similar to vertebrate polypyrimidine tract binding protein 1 (PTBP1, zgc:110689);Polypyrimidine tract binding protein 1a;Ptbp1b protein	DKEY-57I11.3;DKEY-57I11.3-001;ptbp1;ptbp1a;zgc:110689;ptbp1b;sb:cb363;si:ch211-262i1.1	Q503D3;Q58EL3
766	IPI00607338	Cathepsin S, b.1;Novel protein (Zgc:112226)	ctssb.1;DKEY-30O16.2;DKEY-30O16.2-001;zgc:112226	Q502A6;Q502H6
767	IPI00607431	1-acylglycerophosphocholine O-acyltransferase;1-alkylglycerophosphocholine O-acetyltransferase;Acetyl-CoA:lyso-platelet-activating factor acetyltransferase;Acyltransferase-like 1;Lysophosphatidylcholine acyltransferase 2	aytl1;lpcat2;zgc:112165	Q502J0
768	IPI00607446	Mitogen-activated protein kinase kinase 1-interacting protein 1;Mitogen-activated protein kinase scaffold protein 1;Novel protein similar to vertebrate mitogen-activated protein kinase kinase 1 interacting protein 1 (MAP2K1IP1 , zgc:110207)	map2k1ip1;mapksp1;zgc:110207;DKEY-20I10.2;DKEY-20I10.2-001	Q503S6;B8JJN5
769	IPI00607479	Zgc:112014	zgc:112014	Q502M2
770	IPI00608483;IPI00933173	Novel protein (Zgc:113360);Src-like-adaptor 1	CH211-38F10.3;CH211-38F10.3-001;sla1;zgc:113360	A5WW16;Q3ZB94
771	IPI00608517;IPI00612766	SH3-domain GRB2-like endophilin B1	DKEY-74F15.1-001;sh3glb1	B0V151
772	IPI00899970;IPI00608684	LOC560626 protein;LOC799690 protein;Novel protein similar to vertebrate activating signal cointegrator 1 complex subunit 3-like 1 (ASCC3L1)	LOC560626;wu:fb63a09;LOC799690;CH211-251J10.5-001	A4FVI6;A8WFW1;B0S754
773	IPI00608788	Novel protein (Zgc:114135);Zgc:114135	CH211-147N12.1;CH211-147N12.1-001;zgc:114135	Q4V8U8
774	IPI00608845;IPI00855544	Ewsr1b protein	ewsr1b	Q6NWA7
775	IPI00609113	Rpn1 protein	rpn1	Q7ZUE8
776	IPI00609300	Novel protein similar to vertebrate hexosaminidase A (Alpha polypeptide) (HEXA)	DKEY-35I22.2-002;hexa	A2BHD9
777	IPI00609349	Zgc:171959 protein	zgc:171959	A7E2L8
778	IPI00610741;IPI00854143	LOC557557 protein;Putative uncharacterized protein	LOC557557	A1L2D9;A5PL57
779	IPI00610755	Tumor necrosis factor, alpha-induced protein 8-like protein 2 A	si:dkey-24a7.9;tnfaip8l2a;zgc:136816	Q1ECV8
780	IPI00611053;IPI00494202	Phosphoglycerate mutase	CH211-202H22.1-001;pgam1b;zgc:63722;PGAM1;pgam1l	B8A4H6;Q7SYB4;Q6TNR9
781	IPI00931496;IPI00611521	Si:dkey-8l13.4 protein;Novel protein similar to vertebrate SWAP-70 protein (SWAP70)	si:dkey-8l13.4;DKEY-8L13.4-001	Q1RLS2;Q1LYE0
782	IPI00611707	Novel protein similar to vertebrate glucuronidase, beta (GUSB)	CH211-160E1.7-001	A5WW06
783	IPI00613161;IPI00933759;IPI00507762	Psmd11a protein;Proteasome (Prosome, macropain) 216S subunit, non-ATPase, 11b;Psmd11b protein	psmd11a;psmd11b	A0AUR6;Q7ZTZ8
784	IPI00613215	Signal recognition particle 14	srp14;zgc:112290	Q4V9I5
785	IPI00613309;IPI00483019	Hypoxia up-regulated protein 1	hyou1	Q7ZUW2
786	IPI00855327;IPI00614013	Si:dkey-182g1.3 protein	si:dkey-182g1.3	Q56A45
787	IPI00614200	Novel protein (Wu:fd05a10);Si:dkey-2n12.1 protein	DKEY-2N12.1;DKEY-2N12.1-001;glipr2;si:dkey-2n12.1;wu:fd05a10	A2CF32;Q6PHH2
788	IPI00614255	Anthrax toxin receptor 2a;Capillary morphogenesis protein 2A;Novel protein similar to vertebrate anthrax toxin receptor family protein	antxr2a;si:ch211-116k3.1;CH211-116K3.1-001;cmg2a	A4QP34;Q19VG7
789	IPI00614918	MutL homolog 1, colon cancer, nonpolyposis type 2 (E. coli)	CH211-229O17.1-001;mlh1	B8A6F5;Q6PFL1
790	IPI00614919;IPI00804617	Zgc:153129	zgc:153129	Q08BN2
791	IPI00615498	Novel protein similar to human and mouse mannose receptor, C type 1 (MRC1)	CH211-106H4.3-001	A5WUG2
792	IPI00615714	Zgc:171763 protein	zgc:171763	A7MBY7
793	IPI00615919;IPI00858721	Protein disulfide isomerase-related protein (Provisional);Protein disulfide isomerase-related protein P5	pdip5;DKEY-181F18.2-001	Q803F3;Q90WA5
794	IPI00933774;IPI00615994	Novel protein similar to vertebrate membrane bound X-prolyl aminopeptidase (Aminopeptidase P) 2 (XPNPEP2, zgc:63528);Zgc:63528	DKEY-61O11.1;xpnpep2;zgc:63528;zK61O11.1-001	Q6ZM25;Q7SYD8
795	IPI00616127	Zgc:152732 protein	zgc:113832;zgc:152732	A4IGH6;A7E2H1;Q05AP5;Q4V9D2
796	IPI00616476	Zgc:171579 protein;Novel protein with a 7 transmembrane receptor (Rhodopsin family) (Zgc:171579)	zgc:171579;DKEYP-4C7.2;DKEYP-4C7.2-001	A8WFU2;B8A4U3
797	IPI00934584;IPI00771144;IPI00616539	Histone H2B;Histone H4	LOC570661;DKEYP-38H2.3-001;zgc:165555;gb:am422106;h4;hist1h4l	B3DJF8;A3KPR4;A4VAK6
798	IPI00632644;IPI00617038;IPI00920898	Microtubule-associated protein, RP/EB family, member 1, like;Mapre1l protein	DKEY-16N15.1-001;mapre1l;DKEY-16N15.1-002;DKEY-16N15.1-003	B0S585;Q803W2;Q6P020;B0S584
799	IPI00866407;IPI00617385	UPF0510 protein INM02	zgc:171980	A7E2M3
800	IPI00617410;IPI00933161;IPI00482489	Iron regulatory protein 1;LOC100150527 protein	aco1;LOC100150527	Q3YMK9;Q5CZN7
801	IPI00617593	Immediate early response 3-interacting protein 1	ier3ip1;zgc:112367	Q4VBI2
802	IPI00618043	Novel protein similar to vertebrate ATP-binding cassette, sub-family B (MDR/TAP), member 9 (ABCB9)	DKEY-21K4.3-001	A3KGZ4
803	IPI00618434;IPI00858920;IPI00866451	Cyb5a protein;Cytochrome b5 type A (Microsomal);Novel protein similar to vertebrate syntaxin binding protein 5 (Tomosyn) (STXBP5)	cyb5a;CH211-279M15.2-001	A8WGS0;Q7T341;Q5RGD1
804	IPI00618559;IPI00855649;IPI00860512	Succinate dehydrogenase complex, subunit C, integral membrane protein	DKEYP-35B8.1-001;sdhc;DKEYP-35B8.1-002	B0S5Q2;B0S5Q3;Q6DBZ2
805	IPI00618689;IPI00612931;IPI00512113	LOC100000597 protein;Sept7a protein;Septin 7a	LOC100000597;sept7;sept7a	Q4V8R9;Q4V966;Q7ZU68
806	IPI00619138	Si:dkey-172m14.1 protein	si:dkey-172m14.1	A4IFY6;Q08C63
807	IPI00619253	Zgc:63831	zgc:63831	A8KC18;Q6PGT7
808	IPI00619672	Wu:fc26c03 protein	wu:fc26c03	Q5CZQ9
809	IPI00627617	Zgc:162915 protein	zgc:162915	A3KP35
810	IPI00628213	Novel protein similar to vertebrate oxidative-stress responsive 1 (OXSR1);Oxsr1a protein	DKEY-24C2.5-001;oxsr1a	A5PLJ7
811	IPI00628487	Leucine rich repeat containing 15;Lrrc15	lrrc15;DKEY-111K7.4-001	A1L1S0;A8BBI6;B0S8K3
812	IPI00628517;IPI00851910	Neutrophil cytosolic factor 4	DKEYP-85D7.1-001;ncf4;DKEY-232H18.3-001;DKEYP-85D7.1-002;DKEY-232H18.3-002	Q1LUW2;Q1LWE3;Q1LUW3;Q1LWE2
813	IPI00630054	Der1-like domain family, member 1	derl1	Q7ZVT9
814	IPI00630061	Tripeptidyl peptidase I	tpp1	B3DIE8
815	IPI00631070	Zgc:110188	zgc:110188	Q568N7
816	IPI00631117	CD45 antigen;Novel protein similar to vertebrate protein tyrosine phosphatase receptor type C (PTPRC)	ptprc;DKEYP-47C5.2-001	C7U126;Q1LX96
817	IPI00631848;IPI00897461	DEAD (Asp-Glu-Ala-Asp) box polypeptide 39b	CH211-106H11.2-001;ddx39b	Q803W0
818	IPI00632292	Ribosomal protein L13a	CH211-154E15.4-001;rpl13a	Q1LYB7;Q7ZUR9
819	IPI00933205;IPI00632609	Seryl-tRNA synthetase	sars;SerRS	Q6DRC0
820	IPI00632922	Pyruvate kinase	pkm2a	Q7ZVT2
821	IPI00633223;IPI00499946	Selenium-binding protein 1	selenbp1	Q6PHD9
822	IPI00633389	Novel protein similar to vertebrate ribosomal protein S16 (RPS16);Ribosomal protein S16	DKEY-66D18.1-001;rps16;si:dkey-66d18.1	Q1LWH1
823	IPI00634824	Coiled-coil domain-containing protein 109A	ccdc109a;zgc:153607	Q08BI9
824	IPI00637011	Histone H3	zgc:173552	A8KBJ5
825	IPI00637376;IPI00919465	Src family-associated phosphoprotein 2;Src kinase-associated phosphoprotein 2;Novel protein similar to human SRC kinase-asociated adaptor (SKAP55 homologue)	scap2;skap2;zgc:65975;dZ31B14.4-001	Q6PG29;Q8AW43
826	IPI00638623	Novel protein similar to vertebrate transmembrane 7 superfamily member 3 (TM7SF3)	CH211-203H15.3-001;si:ch211-203h15.3	Q1L8E4
827	IPI00639216;IPI00773638	5-nucleotidase, cytosolic II;Zgc:153651	CH211-67N3.5-001;nt5c2;nt5c2a;nt5c2b;zgc:153651	A2ATX6;Q7ZWB3;Q08BI2
828	IPI00639577	Coatomer protein complex, subunit beta 1;Coatomer protein complex subunit beta 1	copb1	Q66HV4;Q6JWU8
829	IPI00650204	Novel protein	RP71-36A1.3-001;si:rp71-36a1.3	Q1LXM8
830	IPI00650495;IPI00882981	Novel protein similar to vertebrate selectin L (Lymphocyte adhesion molecule 1) (SELL)	CH211-260G14.5-001;si:ch211-260g14.8	Q5RI68
831	IPI00650926;IPI00650616;IPI00758585	GDP-mannose 4,6 dehydratase;Novel protein similar to bacterial GDP-mannose 4,6-dehydratases;Novel protein similar to vertebrate GDP-mannose 4,6-dehydratase (GMDS) (Zgc:63772)	gmds;L-GMDS;dZ84G17.1-002;zgc:63772;CH211-231N5.3;CH211-231N5.3-001;S-GMDS;CH211-231N5.3-003;dZ84G17.1-003	A7BI56;Q7T157;Q1LVF8;Q1LVF6;Q7T156
832	IPI00650873	Thymosin beta-11;Beta thymosin-like protein;Zgc:195154	Tbeta-11;zgc:195154	C7G095;Q45QT2
833	IPI00656470	Peptidyl-prolyl cis-trans isomerase	zgc:123307	A7MCN0;Q3B738
834	IPI00656493	Zgc:123289	zgc:123289	Q3B727
835	IPI00656499;IPI00928677;IPI00928741	High-mobility group box 2;Zgc:123215	CH211-28D11.1-001;hmgb2;zgc:123215;CH211-28D11.1-004;CH211-28D11.1-003	B8JL29;Q32PT3;B8JL30;B8JL31
836	IPI00656504	Cytosolic Fe-S cluster assembly factor nubp2;Nucleotide-binding protein 2	nubp2;zgc:123336	Q3B7Q7
837	IPI00734880	Pfdn5 protein;Prefoldin 5	pfdn5	A9JT16;Q6AXK2
838	IPI00742485	Zgc:136866	zgc:136866	Q29RB0
839	IPI00932561;IPI00758554	Novel protein similar to vertebrate regulator of G-protein signalling family;LOC555531 protein	CH211-152P11.4-001;LOC555531	A3KPZ9;A9JRU1
840	IPI00758579	Lysozyme C	lyz;zgc:136734	Q24JW2;Q90YS5
841	IPI00758642	Coproporphyrinogen oxidase	cpox;CH211-232D19.5-001	Q05AK3;Q1LY08;Q1XIH8
842	IPI00758747	Zgc:136896	zgc:136896	Q24JV3
843	IPI00758797	GMP reductase	zgc:136869	Q1RLT1
844	IPI00758831	Novel protein (Zgc:101116);Zgc:101116	DKEY-16J12.2;DKEY-16J12.2-001;zgc:101116	Q1LUJ4;Q6DC50
845	IPI00758910	Histone H2A	h2afy;zgc:136891	Q1RLR9
846	IPI00758972	Zgc:136987	zgc:136987	Q24JU9
847	IPI00758980	ATPase, Na+\/K+ transporting, beta 1a polypeptide	atp1b1a;DKEY-98P3.3-002	Q5PNP7
848	IPI00759097;IPI00898314;IPI00496824	Ribosomal protein S27	zgc:136826;zgc:73262;CH211-39A7.2;CH211-39A7.2-001;zgc:109888	Q24JV7;Q6PBT1;Q4VBV2
849	IPI00769353	Zgc:158397	fnta;zgc:158397	A1L1V1
850	IPI00770191	Zgc:163053 protein	zgc:163053	A3KP84
851	IPI00770314;IPI00865634	Serine/threonine-protein phosphatase	zgc:158685;DKEY-21K4.5-001	A1L277;A3KGZ6
852	IPI00915145;IPI00770510	Protein-tyrosine phosphatase	dep1a;ptprja;wu:fb08b12	B6HY54
853	IPI00770668	Adenylosuccinate synthetase	adss;adss2;adssl	Q8JGR3
854	IPI00770718	Glucosamine (N-acetyl)-6-sulfatase (Sanfilippo disease IIID), b	gnsb	Q7ZW22
855	IPI00770939	Coro1A;Coronin, actin binding protein, 1A	coro1a	Q7SX58
856	IPI00770962	Novel protein similar to H.sapiens DPP9, dipeptidyl-peptidase 9 (DPP9, zgc:152900);Zgc:152900	CH211-243P7.2;CH211-243P7.2-001;zgc:152900	B0V1L8;Q08BR3
857	IPI00771101;IPI00933404	Mannosidase, beta A, lysosomal	manba	Q6NZS3;Q7ZVY7
858	IPI00771336	Sortilin 1, like	RP71-15H20.6-001;sort1b;sort1l;CH211-199O1.6-001	A5PMG8;B0R052
859	IPI00772234	Zgc:174260 protein	zgc:174260	A8KBW0
860	IPI00772264	Zgc:171710;Zgc:171710 protein	zgc:171710	A8KB78
861	IPI00772332	Zgc:165649 protein	zgc:165649	A6H8T8
862	IPI00772565	Scinderin like a;Scinla protein;Gelsolin	gsnl1;scinla;gsn	A0JMJ1;A9JRA5;Q504J8;Q9DGQ5
863	IPI00772606	Aldh3a2 protein;Aldehyde dehydrogenase	aldh3a2;wu:fc06b11;zgc:92064	A7YYF4;Q6DHU0;Q90ZZ8
864	IPI00773429	Rplp2l protein	rplp2l	A7E2K4
865	IPI00774214;IPI00851237;IPI00868333	Alcohol dehydrogenase [NADP+] B;Aldehyde reductase-B;Aldo-keto reductase family 1 member A1-B	akr1a1b;zgc:110225	Q568L5
866	IPI00933152;IPI00774251	G protein pathway suppressor 1	gps1;zgc:154082;CH211-234H8.4-001	A0AUR9;B0S7K9
867	IPI00774304	H1 histone family, member X	h1fx	Q802U8
868	IPI00774374	Tlr5b protein;Toll-like receptor 5;Toll-like receptor 5b	tlr5b;tlr5	B3DIN1;Q0H0S2;Q6TQH7
869	IPI00774469;IPI00860589	Zgc:136367;Im:7141484 protein	zgc:136367;im:7141484	Q1ED16;Q503C3
870	IPI00782820	Macrophage migration inhibitory factor	mif;MIF	Q0ZBR7
871	IPI00786525	Chromobox homolog 3a (HP1 gamma homolog, Drosophila)	cbx3a;zgc:153397	Q0P455
872	IPI00786528;IPI00934830	Parathion hydrolase-related protein;Phosphotriesterase-related protein	pter;si:ch211-261f3.2;zgc:153666	Q0P3Z2
873	IPI00786658	UPF0539 protein C7orf59 homolog	si:dkey-159a18.7	Q0P3X8
874	IPI00786719	Novel protein (Zgc:154087);Dehydrogenase/reductase (SDR family) member 7	dhrs7;DKEY-15F17.6;DKEY-15F17.6-001;zgc:154087	B8A4G1;Q0P3U1
875	IPI00786773	Ras homolog gene family, member Ab;Ras-like protein Rhoab;Small GTPase RhoA	rhoab;rhoa;DKEY-72L14.1-001;arha	A7MCP4;Q52WZ2;Q6DHM9;Q800Q4
876	IPI00786776	Novel protein (Zgc:153613);Zgc:153613	CH211-160N8.1;CH211-160N8.1-001;zgc:153613	B8JL23;Q0P407
877	IPI00799030;IPI00613111;IPI00490074	Zgc:153440;Novel protein;LOC556397 protein;Zgc:162724 protein;Zgc:175175 protein	zgc:153440;CH211-257F16.4-001;LOC556397;zgc:162724;CH211-257F16.5-001;zgc:175175;DKEY-188L8.4-001;si:dkey-188l8.4	Q08C76;A8E7M7;Q05AJ0;A4QN81;A8E7M8;B2GTW8;Q1LUM2
878	IPI00799666	Novel protein similar to vertebrate STE20-like kinase (Yeast) (SLK)	CH211-223P8.7-001;slkn	B7ZD09
879	IPI00799970	Zgc:194816 protein	plbd1;zgc:194816	B3DJ80
880	IPI00800509	Zgc:153993 protein;Zgc:153993	zgc:153993	A9JSY8;Q08BX9
881	IPI00931941;IPI00800525	Zgc:153739	zgc:153739	Q08C24
882	IPI00801221	Novel protein;Si:dkey-267i17.5 protein	DKEY-267I17.5-001;si:dkey-267i17.5	A2BHH5;A8KB36
883	IPI00801311	Putative helicase mov-10-B.1	mov10b.1;si:dkeyp-38g6.2	Q1LXK4
884	IPI00801939	Novel protein (Sb:cb283);Zgc:152830;Sb:cb283 protein	CH211-15B7.2;CH211-15B7.2-001;alas2;zgc:152830;sb:cb283	B0UXR3;Q08CQ0;Q32LS3;Q6NWE8
885	IPI00802791	Novel protein similar to vertebrate hyaluronoglucosaminidase 3 (HYAL3)	DKEY-20D21.13-001	A9C3S9
886	IPI00802837	Novel protein similar to H.sapiens DNM1L, dynamin 1-like (DNM1L)	DKEY-32E23.4-001	B8JIY8
887	IPI00802850;IPI00932377;IPI00837113	Zgc:154074 protein;Zgc:154074	zgc:154074	A8E5B0;Q08BV9
888	IPI00803411	Isochorismatase domain-containing protein 1	isoc1;zgc:153699	Q08C33
889	IPI00803665	Novel protein similar to vertebrate leucine rich repeat containing 8 family, member D (LRRC8D)	CH211-83F14.3-001	A2BIH6
890	IPI00803850	Coagulation factor XIII, A1 polypeptide	f13a1;zgc:153334	Q08CA3
891	IPI00804142	Novel protein similar to vertebrate IQ motif containing GTPase activating protein 2 (IQGAP2)	CH211-157P10.1-001;iqgap2;si:ch211-157p10.1	A2CE93
892	IPI00804423	Glycerol-3-phosphate dehydrogenase 2 (Mitochondrial)	gpd2;zgc:153729	Q0P3X1
893	IPI00804529	Intelectin 1;Zgc:153267	INTL1;itln1;zgc:153267	C1IHU8;Q08CC6
894	IPI00804729;IPI00919715	Novel protein similar to vertebrate asparaginyl-tRNA synthetase (NARS)	DKEY-274M14.2-001	B8A5D3
895	IPI00817674;IPI00804825	Ubiquitin thioesterase zranb1;Zinc finger Ran-binding domain-containing protein 1	zgc:154177;zranb1	A0JMQ9
896	IPI00804999	Novel protein similar to vertebrate Rho GTPase activating protein 15 (ARHGAP15)	CH211-69N2.2-001	B0S8J8
897	IPI00806015	Novel protein similar to vertebrate attractin (ATRN)	DKEY-259N11.1-001	B8JI13
898	IPI00806060;IPI00931777	Zgc:153327	zgc:153327	Q08CA7
899	IPI00806481	Zgc:172352 protein	zgc:172352	A9JRH8
900	IPI00806987	Zgc:153296	zgc:153296	Q08CB4
901	IPI00809541;IPI00901845	Zgc:154056	zgc:154056	A0AUR8
902	IPI00810069;IPI00932564	Idh1 protein;Isocitrate dehydrogenase 1 (NADP+), soluble	idh1;CH211-11O22.1-001	A8KB14;B0UXL2;Q802Y2;A8E575
903	IPI00817298	Rps6ka1 protein;Ribosomal protein S6 kinase a, polypeptide 1	rps6ka1	A8WFX4;Q08CV8
904	IPI00817331	Novel protein;Putative uncharacterized protein	CH211-283H6.6-001;si:ch211-283h6.6	A3KQ60;A9JTF9;B8JK19
905	IPI00817515;IPI00817465;IPI00817382	Npsn protein;Nephrosin	npsn	Q503K7;Q8AYF4;Q05AP0
906	IPI00817657	Novel protein similar to vertebrate type 1 tumor necrosis factor receptor shedding aminopeptidase regulator (ARTS-1)	CH211-214J8.2-001	A2BGR0
907	IPI00817731	Serine/threonine-protein phosphatase	ppp1cb;zC214P16.4-001	Q1JPZ8;Q7ZYY9
908	IPI00829145	Zgc:158605	zgc:158605	A1L226
909	IPI00829183	Zgc:153917	zgc:153917	A1L1F5
910	IPI00829204	CCR4-associated factor 1;CCR4-NOT transcription complex subunit 1	cnot1;zgc:152902	A1A5H6
911	IPI00829300	Synaptogyrin 2a	syngr2a;zgc:153950	A1L1F7
912	IPI00829307	Zgc:113194;Zgc:113194 protein	acss1;zgc:113194;zgc:158738	A1L2A3;B0JZJ9;Q5BLJ0
913	IPI00831952	MGC174082 protein	MGC174082;zgc:56530	A7MCL7
914	IPI00831961;IPI00832518	Novel protein similar to vertebrate eukaryotic translation initiation factor 4E (Zgc:110154, EIF4E);Zgc:110154 protein	DKEY-228D14.3;DKEY-228D14.3-003;zgc:110154;DKEY-228D14.3-001	B8A6A1;A9JT06;Q568Q8
915	IPI00832707	Si:dkeyp-26a9.1 protein	im:7151414;ncapg;si:dkeyp-26a9.1	Q58EG5
916	IPI00832784	NADH dehydrogenase (Ubiquinone) 1 beta subcomplex 5	ndufb5;zgc:123331	A8E5B7;Q3B7G1
917	IPI00500778;IPI00832911;IPI00932018	Novel protein	DKEY-90M5.7-001;fryl;si:dkey-90m5.7	B8JMD7;Q5RHE7
918	IPI00833099	Amyloid beta A4 precursor protein-binding family B member 1-interacting protein;APBB1-interacting protein 1	apbb1ip	Q6PFT9
919	IPI00868250;IPI00833796;IPI00901738	Zgc:55701 protein;Novel protein similar to human heterogeneous nuclear ribonucleoprotein C (C1/C2) (HNRPC);Zgc:55701;Zgc:55733 protein;Heterogeneous nuclear ribonucleoprotein;Zgc:55733	zgc:55701;RP71-1G18.4-001;RP71-1G18.4-003;RP71-1G18.4-002;zgc:55733;HNRPC	B3DIF4;Q7T135;Q803J4;B0QZM4;B0QZM5;B0BLX1;Q6TGZ6;Q802Y4
920	IPI00898286;IPI00834670	Zgc:110259	zgc:110259	Q568J6
921	IPI00835135;IPI00615458	RNase Dre2;Zgc:113369	Dre2;rnaset2;zgc:113369;wu:fc10c06	B8XY56;Q4V9G5
922	IPI00835318	Thioredoxin-like 1	txnl1	Q7ZW23
923	IPI00837236;IPI00933112	Ybx1 protein;Y box binding protein 1;ZfY1	ybx1;nsep1;DKEYP-100A1.1-001	B5DE31;O93584;Q6NSP3;Q7ZU03;A1A605
924	IPI00844869	Zgc:162938 protein	zgc:162938	A3KP44
925	IPI00844893	Rab8a protein;Rab8	rab8a;zgc:162699	A4FVK4;B2BWH5
926	IPI00845912	Zgc:123333 protein;Zgc:123333	zgc:123333	A4QP41;Q32PK7
927	IPI00845979	Spag1 protein	spag1	A4QNV4
928	IPI00846022	CDNA, clone cssl:d0139	sc:d0139	A4JYI9
929	IPI00846060;IPI00932297	Nap1l4a protein	nap1l4;nap1l4a	A4QP71
930	IPI00846110	CDNA, clone cssl:d0156	sc:d156	A4JYK2
931	IPI00851182	Cathepsin D;Ctsd protein;Cathepsin D enzyme	ctsd;DKEY-207D5.3-001;DKEY-66C4.4-001;catD;cathepsin D	Q1L9E4;Q8AWD9;Q8JH28;Q9DD89
932	IPI00934780;IPI00851385	Zgc:162603 protein;Insulin-degrading enzyme;Novel protein similar to H.sapiens IDE, insulin-degrading enzyme (IDE, zgc:162603)	zgc:162603;ide;CH211-129M12.3;CH211-129M12.3-001	A4QP10;A5A8J7;B8A5E8
933	IPI00851389	Novel protein	zC14A17.14-001	B0R0G8
934	IPI00899976;IPI00896855;IPI00899969	Novel NACHT domain containing protein;Zgc:194906 protein;Novel NACHT domain containing gene;Novel protein containing a NACHT domain;Novel nacht domain containing protein;Novel protein;Novel NACHT domani containing protein;Zgc:174944 protein;Novel protein with a NACHT domain	CH211-223G7.7-001;zgc:194906;DKEY-72L17.5-001;CH211-15J1.1-001;DKEY-257E4.2-001;DKEY-265E15.4-001;CH211-205A14.11-001;DKEY-193I10.1-001;DKEY-199K11.5-001;DKEY-157E10.5-001;CH211-76M11.11-001;DKEY-204L2.3-001;DKEY-222H21.11-001;DKEY-193I10.4-001;CH211-22K7.9-001;DKEY-207M2.4-001;DKEYP-15A6.2-001;zgc:174944;RP71-1L17.3-001;DKEY-19C16.1-001;DKEYP-51G9.6-001;CH211-154K18.1-001;DKEY-238K10.4-001;DKEY-…	B0S716;B3DK63;B0S773;B8A6B1;A5WVT2;B0S633;B0UXI9;A5WW90;B0S781;B0S6Q7;B0S8I8;B0V1K0;B8JIJ8;A5WW91;A5WUK6;B0S6B0;A8E7R3;A9JTD7;B0QZN9;B0S6L4;A5WUW4;B0S763;A8E7D8;A3KQ67;A5WVK8;A8E7T2;Q5RGC4;A8E7D7;B0V1J4;A5PM70;A5WUK8;A5PMG0;A3KQP7;A5PMN7;A3KQR3;B0S6Q8;A5PN26;B0S7M8;A5PN45;B0S6Q9;A5WVK2;A5PMF3
935	IPI00851793	Putative uncharacterized protein;Si:ch211-93f2.1 protein;Novel carboxylesterase domain containing protein	si:ch211-93f2.1;CH211-93F2.1-001	A8WGC0;Q5BLA2;Q5RGB1
936	IPI00851796	LSM6 homolog, U6 small nuclear RNA associated (S. cerevisiae)	CH211-215C3.1-001;lsm6;zgc:92379	Q6IMW9
937	IPI00851956;IPI00871060;IPI00871027	Novel protein containing an ATP synthase E chain domain (Zgc:153661);Atp5i protein;Zgc:171957 protein;Zgc:171560 protein	CH211-12E13.8-001;atp5i;zgc:153661;zgc:171957;zgc:171560	A2ARG7;Q08C42;A7YY11;A7YY99
938	IPI00851985	Hcfc1a protein;Novel protein similar to mouse and human host cell factor C1 (VP16-accessory protein) (HCFC1)	hcfc1;hcfc1a;zK13A21.2-001	A5D6R2;Q7SZY1
939	IPI00852014;IPI00499290	Zgc:86841	zgc:86841	Q6DI14
940	IPI00854058	G-protein coupled receptor 183-A	gpr183;gpr183a;zgc:165579	A5PLE7
941	IPI00854251;IPI00829234	Rab8b protein;Zgc:158741	rab8b;zgc:165529;zgc:158741	A5PLC7;A1L2A5
942	IPI00855302	Carbonyl reductase 1	cbr1;CH211-80M22.1-001	Q7SYD0
943	IPI00855526	Zgc:101699	zgc:101699	Q5U3S0
944	IPI00859234	Zgc:171719 protein	zgc:171719	A7E2K1
945	IPI00897561;IPI00859408;IPI00483740	Novel protein (Zgc:55656);Acyl-Coenzyme A dehydrogenase, long chain	acadl;CH211-12A1.2;CH211-12A1.2-001	A3KQR0;Q6IQN8;Q7ZYX3
946	IPI00860240	Zgc:171563 protein	zgc:171563	A8WFT9
947	IPI00928770;IPI00860290	Novel lectin C-type domain containing protein	CH73-343L4.2-001	B8JM25
948	IPI00861591	LOC566044 protein;Zgc:64203 protein	LOC566044;adam10a;zgc:64203	A8E4S1;Q5XJM5
949	IPI00504792;IPI00861611	Actin related protein 2/3 complex, subunit 4;Actin related protein 2/3 complex, subunit 4, like;Arpc4l protein	arpc4;arpc4l	Q6NZZ2
950	IPI00861825	Mmp13 protein;Matrix metalloproteinase 13	mmp13	Q6P0J8;Q71G59;Q7ZWD0
951	IPI00861854	Cpa5 protein;Carboxypeptidase A5;Carboxypeptidase A	cpa5;cpa	Q6NZS0;Q6PHV5;Q90WI2
952	IPI00862356	Mitochondrial serine hydroxymethyltransferase	shmt2	A9LDD9
953	IPI00862581	Immune-related, lectin-like receptor 4;Immune-related lectin-like receptor-like	illr4;CH211-173P18.4-001;illrL	Q05AQ1;Q1LWY8;Q24K30
954	IPI00933798;IPI00862713	Caspase;Caspase a	caspa;caspy;CH211-225P5.6-001	Q9I9L7
955	IPI00863934;IPI00786688;IPI00934272	Zgc:153569 protein;Zgc:153569	zgc:153569	B1WB88;Q0P419
956	IPI00864907	Novel protein containing multiple sushi domains (SCR repeat)	CH211-207O17.2-001	A8E7E2
957	IPI00928646;IPI00864966	Lectin, galactoside-binding, soluble, 9 (Galectin 9)-like 1	lgals9l1	Q6PBV2
958	IPI00866000	Zgc:175224 protein	cyth4b;zgc:175224	A8WGT3
959	IPI00866329	Novel protein similar to vertebrate dedicator of cytokinesis 8 (DOCK8);Dock8 protein	DKEY-91M11.1-001;dock8;Dock8	B0V2T6;Q6PHG5
960	IPI00866463	Capping protein (Actin filament) muscle Z-line, alpha 1	capza1;capza1a	Q6NWK1;Q7ZUR4
961	IPI00867975;IPI00868429	RAB5A member RAS oncogene family;RAB5B, member RAS oncogene family	CH211-194D6.6-001;rab5b;RP71-45G20.9-001;RP71-45G20.9-002;CH211-194D6.6-002	Q5SQE3;Q6NYD6;A8WHY1;Q5SQE4
962	IPI00868115	Zgc:171753 protein	zgc:171753	A7MBY2
963	IPI00868239;IPI00920470	Novel protein similar to human MYADM, myeloid-associated differentiation marker (MYADM)	DKEYP-67A8.2-001	B0S636
964	IPI00877432	Vtg2 protein;Vitellogenin 2	vtg2;vg2	A8WGJ1;Q3T7B2
965	IPI00877471	Breast and ovarian cancer susceptibility protein 2;Breast cancer 2, early onset	brca2	A8QLH9;B7ZVU5
966	IPI00944354;IPI00882975;IPI00504996	Stabilin 2;Novel protein similar to vertebrate stabilin 2 (STAB2);Si:dkey-207j16.6 protein	stab2;DKEY-207J16.6-001;si:dkey-207j16.6	C6GHV6;Q5RG03;A8KBK2
967	IPI00883072	Toll-like receptor 5a	tlr5a	Q6TQH8
968	IPI00886657	Oligosaccharyltransferase complex subunit ostc	ostc;zgc:56559	Q7ZWJ3
969	IPI00886661	Dnase2 protein	dnase2	B0JZP5
970	IPI00890561;IPI00492583;IPI00509268	Sept2 protein;Septin 2	sept2;zgc:153946;CH211-105D4.1-002;CH211-105D4.1-001	A4IGC0;A7MBR1;Q08CQ1;Q1JPX7;Q32PU0;Q6NWE2;B0S7M7;Q7SXV6;B0S7M6
971	IPI00892372;IPI00932663	Novel protein similar to vertebrate LATS, large tumor suppressor, homolog 1 (Drosophila) (LATS1);Lats2-1	CH211-173O4.2-001	B0S8I4;B2BJC1
972	IPI00896842	Novel protein similar to vertebrate lipase maturation factor 2 (LMF2, zgc:194766);Zgc:194766 protein	CH73-30N17.3;CH73-30N17.3-001;zgc:194766	B3DK37
973	IPI00897392	Novel protein similar to vertebrate myosin IE (MYO1E)	DKEY-240A9.5-001	B0S6F2
974	IPI00897492	Novel protein similar to vertebrate low density lipoprotein-related protein 2 (LRP2);Low density lipoprotein receptor-related protein 2	CH211-121K8.2-001;lrp2	B0S8G1;Q1A3D5
975	IPI00897502	Novel protein similar to vertebrate adaptor-related protein complex 1, beta 1 subunit (AP1B1)	ap1b1;CH211-149D1.1-001	A5PMS9
976	IPI00897908;IPI00898187	Wu:fj64b09 protein	si:dkey-250d21.1;wu:fj64b09	Q7SYE3
977	IPI00898069	Histone H2B	zgc:171759	A7MBY4
978	IPI00898178	cDNA, clone cssl:d0334;Toll-like receptor 22	tlr22	A8BB17;B3DJL6;Q6TQG7
979	IPI00898759;IPI00485861	Zgc:158619 protein	zgc:158619	A2RV19
980	IPI00898898	Snx1 protein	snx1	A7E289;B3DKJ3
981	IPI00899150	Cldn10l2 protein	cldn10l2	Q566V7
982	IPI00899340;IPI00772586;IPI00897530	LOC100006752 protein	LOC100006752	A8WGD5
983	IPI00900077	LOC563316 protein	LOC563316	A9JRG4
984	IPI00900215;IPI00932556	LOC557935 protein	LOC557935	A1A5I3
985	IPI00900760	Novel protein	DKEY-9I23.15-001	B8A638
986	IPI00901373;IPI00901318	Novel protein	DKEY-29D5.2-001	B7ZDG0
987	IPI00901464	6.8 kDa mitochondrial proteolipid-like	LOC557217	B3DFK4
988	IPI00901986	Similar to type II phosphatidylinositolphosphate kinase-alpha	LOC560360	B3DJ34
989	IPI00914340;IPI00923784	Aldehyde dehydrogenase 2 family (Mitochondrial)a;Aldehyde dehydrogenase 2	aldh2;aldh2a;ALDH2;zgc:63786	Q7SXU3;Q8QGQ2
990	IPI00919649;IPI00919592;IPI00920743	Novel NACHT domain containing protein;Novel NACHT domanin containing protein	DKEY-27N6.11-001;RP71-5O12.3-001;DKEY-3P4.1-001;DKEY-69C19.1-001;si:dkey-69c19.1;CH211-210M1.2-001	A8E7T4;B0QZE9;B0S6L5;A5PM74;A5PEZ1
991	IPI00920458;IPI00609035	Novel protein similar to vitellogenin 1 (Vg1);Vtg5 protein;Vitellogenin 5	RP71-23D18.5-001;vtg1;vtg5;vg5	Q1LWN1;A5PL84;Q3T7B0;Q4QRF3
992	IPI00920737	Novel protein	CH211-171H4.5-001	B8JL91
993	IPI00920751;IPI00933762;IPI00854285	Aldh2b protein;Mitochondrial aldehyde dehydrogenase 2 family;Mitochondrial aldehyde dehydrogenase 2b	aldh2b;aldh2l;aldh2;ALDH2	Q32PU9;Q6TH48;Q1JPX8
994	IPI00923155	Novel protein (Wu:fk86b08)	DKEY-226B20.6;DKEY-226B20.6-001;srgn	B8A5H9
995	IPI00923198;IPI00928641	Novel protein	DKEY-27H10.2-001;DKEY-27H10.2-003	B8A4T2;B8A4T1
996	IPI00923221	Novel protein containing a Lectin C-type domain	DKEYP-75B4.10-001	B8A5M2
997	IPI00931145	LOC572231 protein	LOC572231	A8KB85
998	IPI00931488	Ester hydrolase C11orf54 homolog	zgc:85789	Q6NWE0
999	IPI00931680	Aldehyde dehydrogenase 2, like	aldh2l;CH211-157P22.4-001	A5WWE7
1000	IPI00931751;IPI00511689	Catalase	cat	Q7ZTT1;Q9PT92
1001	IPI00931821;IPI00833472	Pyruvate carboxylase;Pc protein;LOC572793 protein	DKEY-46D17.1-001;pc;LOC572793;pc-001	B0S5R6;B3DGZ9;Q58EN6;Q7ZZ22;Q9DDT1
1002	IPI00931988;IPI00616083	Glrx protein	glrx;zgc:103707	Q4V9D0
1003	IPI00932374	Mannose receptor C1-like protein	mrc1;mrc1a	C1J0C7
1004	IPI00933381;IPI00771585	Zgc:158446 protein	zgc:158446	A2VD28
1005	IPI00934323;IPI00486130	Rpl28l protein;60S ribosomal protein L28;Ribosomal protein L28-like	rpl28l;zgc:66289	B5DDU6;Q7SXI9
1006	IPI00934649;IPI00481831;IPI00901225	LOC569053 protein	LOC569053	A7MBZ1
1007	IPI00934716;IPI00510890	Zgc:55262;Calpain 1	zgc:55262	Q7ZUR1;Q9I8G2
1008	IPI00944344	Polr2b protein;RNA polymerase II subunit B	polr2b	Q504C7;Q6DRH1
1009	IPI00952515	Npm4 protein	npm4	Q0V948;Q566X7

## Sheet: Table 2c
Table S-2c: List of proteins identified by unique gene name and Uniprot IDs
S. No	Majority Protein IDs	Gene Names	Protein Descriptions
1	IPI00481612	Sept-6	Septin 6
2	IPI00612969;IPI00488263;IPI00492023;IPI00861887	aars;DKEY-151P17.1-001;CH211-223O1.6-002;DKEY-151P17.1-002;CH211-223O1.6-001;zgc:113920	Alanyl-tRNA synthetase;Alanyl-tRNA synthetase;Zgc:113920 protein;49 kDa protein
3	IPI00503163	abat	4-aminobutyrate aminotransferase
4	IPI00897561;IPI00859408;IPI00483740	acadl;CH211-12A1.2;CH211-12A1.2-001	Novel protein;similar to acyl-Coenzyme A dehydrogenase, long chain;Acyl-Coenzyme A dehydrogenase, long chain
5	IPI00554392;IPI00639559	acadm;DKEY-15H14.2-001;DKEY-15H14.2-002	Acyl-Coenzyme A dehydrogenase, C-4 to C-12 straight chain;Acyl-Coenzyme A dehydrogenase, C-4 to C-12 straight chain
6	IPI00482591	acly;aclya;zgc:92008	ATP citrate lyase
7	IPI00617410;IPI00933161;IPI00482489	aco1;LOC100150527	Iron regulatory protein 1;similar to aconitase 1, soluble, partial;LOC100150527 protein (Fragment)
8	IPI00483652	aco2	Aconitase 2, mitochondrial
9	IPI00496886;IPI00807190;IPI00931227;IPI00915677	acp1;zgc:110844	Zgc:110844;18 kDa protein;15 kDa protein;11 kDa protein
10	IPI00829307	acss1;zgc:113194;zgc:158738	acyl-CoA synthetase short-chain family member 1
11	IPI00489738	acss2	Acyl-CoA synthetase short-chain family member 2
12	IPI00482295;IPI00851883;IPI00851166	actba;bact;bactin1;bactzf	Actin, cytoplasmic 1;34 kDa protein;26 kDa protein
13	IPI00490006	actbb;bactin2;bactin1	Actin, cytoplasmic 2
14	IPI00832179	actn1;DKEY-22K11.3-001	Novel protein similar to H.sapiens ACTN1, actinin, alpha 1
15	IPI00513558;IPI00509187	actn3b;zgc:77243;zC258D20.1-001;actn3;actn3a;actnl;ACTN2	Novel actinin;Actinin, alpha 2
16	IPI00508338	actn4	Actinin, alpha 4
17	IPI00507410	actr2;actr2a;arp2a	Actin-related protein 2-A
18	IPI00570064	actr2b;arp2b;si:dkey-66m17.2;zgc:110550	Actin-related protein 2-B
19	IPI00506729	actr3	ARP3 actin-related protein 3-like protein
20	IPI00495996;IPI00495617	adam17a;DKEY-174C12.1;DKEY-174C12.1-001;zgc:63886;adam17;adam17b;DKEY-81B15.2-001;si:dkey-81b15.2	Novel protein;a disintegrin and metallopeptidase domain 17b
21	IPI00860709;IPI00510418	add1;bZ1H20.1-001	Adducin 1;Novel protein similar to human alpha adducin 1
22	IPI00493027;IPI00496841;IPI00919835	add3;add3a;CH211-196C2.1-002;CH211-196C2.1-001;ADD3;CH211-196C2.1-006	Adducin 3;Adducin 3;Adducin 3
23	IPI00490409;IPI00899954;IPI00932965;IPI00861511	adh5;ADH3	Alcohol dehydrogenase 5;similar to alcohol dehydrogenase 5;40 kDa protein;similar to alcohol dehydrogenase 5
24	IPI00503318	adh8b;CH211-200O8.1-001	Alcohol dehydrogenase 8b
25	IPI00773134;IPI00509937;IPI00817396;IPI00817329;IPI00865990	adrm1b	Adrm1b protein;Proteasomal ubiquitin receptor ADRM1;41 kDa protein;26 kDa protein;20 kDa protein
26	IPI00770668	adss;adss2;adssl	Adenylosuccinate synthetase
27	IPI00493029	aga	Aga protein
28	IPI00506192	ahcy;AHCY	Adenosylhomocysteinase
29	IPI00499024;IPI00758929;IPI00483301	ahcyl2;ahcyl1;CH211-199O1.3-001;RP71-15H20.2-001;CH211-199O1.3-002;RP71-15H20.2-002	Adenosylhomocysteinase;Adenosylhomocysteinase;Adenosylhomocysteinase
30	IPI00505523	ak2;si:ch211-197n10.1	Adenylate kinase 2, mitochondrial
31	IPI00486312	akap8l	A kinase (PRKA) anchor protein 8-like
32	IPI00774214;IPI00851237;IPI00868333	akr1a1b;zgc:110225	Alcohol dehydrogenase [NADP+] B;35 kDa protein;31 kDa protein
33	IPI00914340;IPI00923784	aldh2;aldh2a;ALDH2;zgc:63786	Aldehyde dehydrogenase 2 family (Mitochondrial)a;Aldehyde dehydrogenase 2
34	IPI00920751;IPI00933762;IPI00854285	aldh2b;aldh2l;aldh2;ALDH2	Mitochondrial aldehyde dehydrogenase 2b;57 kDa protein;Aldh2b protein
35	IPI00931680	aldh2l;CH211-157P22.4-001	Aldehyde dehydrogenase 2, like
36	IPI00772606	aldh3a2;wu:fc06b11;zgc:92064	Aldh3a2 protein
37	IPI00502510	aldh3d1;aldh3d1-001	Aldehyde dehydrogenase 3 family, member D1
38	IPI00483375	aldh7a1	Aldehyde dehydrogenase 7 family, member A1
39	IPI00489851	aldh8a1;Raldh4	Aldehyde dehydrogenase family 8 member A1
40	IPI00507539;IPI00614373	aldh9a1a;aldh9a1l;CH211-216K22.4-001;CH211-216K22.8-001	Aldehyde dehydrogenase family 9 member A1-A;Novel protein similar to aldehyde dehydrogenase 9 family, member A1a
41	IPI00509500;IPI00499849	aldoa;aldoaa;aldoab	Fructose-bisphosphate aldolase;Fructose-bisphosphate aldolase
42	IPI00490850	aldoc;aldocb	Fructose-bisphosphate aldolase C-B
43	IPI00506322	alox12	Arachidonate 12-lipoxygenase
44	IPI00512358	alox5ap;zgc:63982	Zgc:63982
45	IPI00491296;IPI00817865	anp32a;zgc:55516	Acidic leucine-rich nuclear phosphoprotein 32 family member A;25 kDa protein
46	IPI00499597	anp32b	acidic (leucine-rich) nuclear phosphoprotein 32 family, member B
47	IPI00500537	anp32e;zgc:65995;zgc:85827;DKEY-200H23.1-001	Acidic leucine-rich nuclear phosphoprotein 32 family member E
48	IPI00614255	antxr2a;si:ch211-116k3.1;CH211-116K3.1-001;cmg2a	Anthrax toxin receptor 2a
49	IPI00498021;IPI00501493	anxa11a;DKEY-48N15.1-001;DKEY-48N15.1-002	Annexin A11a;Annexin A11a
50	IPI00484212	anxa11b	Annexin A11b
51	IPI00512109	anxa2a	Annexin A2a
52	IPI00483560	anxa3b;LOC791784;zgc:92888	annexin A3b
53	IPI00637094	anxa4	Anxa4 protein
54	IPI00505391	anxa5;anxa5b	Anxa5b protein
55	IPI00897502	ap1b1;CH211-149D1.1-001	Novel protein similar to vertebrate adaptor-related protein complex 1, beta 1 subunit
56	IPI00512968	ap1g1	Adaptor-related protein complex 1, gamma 1 subunit
57	IPI00629931;IPI00511115	ap2b1;DKEY-261J4.1-001	Adaptor-related protein complex 2, beta 1 subunit;Adaptor-related protein complex 2, beta 1 subunit
58	IPI00852029;IPI00502402;IPI00931950	ap2m1a;si:ch211-252f13.2;zgc:85653;ap2m1;ap2m1b;zgc:56643	AP-2 complex subunit mu-1-A;AP-2 complex subunit mu-1-B;50 kDa protein
59	IPI00833099	apbb1ip	Amyloid beta A4 precursor protein-binding family B member 1-interacting protein
60	IPI00483543;IPI00898663	apeh	Acylpeptide hydrolase;hypothetical protein
61	IPI00498781	apex1;apex1a;apex1b;CH211-214J24.12;CH211-214J24.12-001;zgc:66204	Apurinic/apyrimidinic endonuclease 1
62	IPI00484953;IPI00865104	api5	59 kDa protein;Apoptosis inhibitor 5
63	IPI00506328	apmap;bscv;zgc:55833;zgc:85628	Adipocyte plasma membrane-associated protein
64	IPI00509513;IPI00899506	aprt	Aprt protein;hypothetical protein
65	IPI00506794;IPI00509974	arcn1l;arcn1;DKEY-252H13.2-001	Archain 1 like;Archain 1
66	IPI00554402;IPI00499807;IPI00513339;IPI00920071;IPI00486541;IPI00500989;IPI00933652	arf3b;dZ202L16.1-001;arf2;arf1l;arf3a;arf1	ADP-ribosylation factor 3b;ADP-ribosylation factor 2;Arf1l protein;16 kDa protein;ADP-ribosylation factor 3a;ADP-ribosylation factor 1;21 kDa protein
67	IPI00852069;IPI00497104	arfip1	44 kDa protein;Arfip1 protein
68	IPI00482732	arhgdia	Rho GDP dissociation inhibitor (GDI) alpha
69	IPI00508445;IPI00851815	arhgdig;zgc:65966	Rho GDP dissociation inhibitor (GDI) gamma;17 kDa protein
70	IPI00505567;IPI00817748	arl6ip;ARL6IP;arl6ip1	Arl6ip1 protein;18 kDa protein
71	IPI00484664	arl6ip5b;zgc:92811;zp22	Zgc:92811
72	IPI00866008;IPI00493556	arl8b;arl8ba;zgc:77187	22 kDa protein;ADP-ribosylation factor-like protein 8B-A
73	IPI00497680	arp;rplp0	60S acidic ribosomal protein P0
74	IPI00506469	arpc1b	Actin related protein 2/3 complex, subunit 1B
75	IPI00483517;IPI00931427	arpc2	Actin related protein 2/3 complex, subunit 2;32 kDa protein
76	IPI00496249	arpc3;zK83D9.4-001	Actin related protein 2/3 complex, subunit 3
77	IPI00504792;IPI00861611	arpc4;arpc4l	22 kDa protein;Arpc4l protein
78	IPI00487524	arpc5a;CH73-86N6.3-001	Actin-related protein 2/3 complex subunit 5
79	IPI00481614	arpc5b;CH211-169J21.2-001	Actin-related protein 2/3 complex subunit 5
80	IPI00486288	arrb2;arrb2b	Arrestin, beta 2b
81	IPI00505358	asah1;asah1a	Asah1a protein
82	IPI00506470	asah1b;zgc:66026	Zgc:66026
83	IPI00496234;IPI00866539;IPI00773963;IPI00933922;IPI00638751	asc;asc1;pycard;CH211-225P5.7-001	Apoptosis-associated speck-like protein containing a CARD;23 kDa protein;Asc1;23 kDa protein;23 kDa protein
84	IPI00484317	asna1;si:dkey-121b10.2;zgc:86799	ATPase asna1
85	IPI00499741	asns;DKEY-202E17.5-001	Asparagine synthetase
86	IPI00508013;IPI00919509	asphd2;si:ch211-286e11.9;zgc:153516;CH211-286E11.9;CH211-286E11.9-002	Zgc:153516;Novel protein similar to H.sapiens ASPHD2, aspartate beta-hydroxylase domain containing 2
87	IPI00497028;IPI00611304	ass;ass1;zgc:92051	Argininosuccinate synthase;similar to argininosuccinate synthetase, partial
88	IPI00505730	atp1a1;atp1a1a.1;DKEY-208K14.2-001	ATPase, Na+/K+ transporting, alpha 1 polypeptide
89	IPI00490134	atp1a1a.4;DKEY-208K14.1-001	Na+/K+ ATPase alpha1A1 subunit
90	IPI00513090	atp1b1a;DKEY-98P3.3-001	ATPase, Na+/K+ transporting, beta 1a polypeptide
91	IPI00758980	atp1b1a;DKEY-98P3.3-002	ATPase, Na+\/K+ transporting, beta 1a polypeptide
92	IPI00493235;IPI00865380;IPI00508438	atp2a2b;si:dkey-83d9.6;zK83D9.6-001;atp2a2a;DKEY-252G21.1-003;DKEY-252G21.1-001;atp2a2	Novel protein similar to vertebrate ATPase, Ca++ transporting, cardiac muscle, slow twitch 2;ATPase, Ca++ transporting, cardiac muscle, slow twitch 2a;ATPase, Ca++ transporting, cardiac muscle, slow twitch 2a
93	IPI00510117	atp2b4;zgc:152801	Plasma membrane calcium ATPase 4
94	IPI00491975	atp5a1	ATP synthase subunit alpha
95	IPI00490401	atp5c1;CH211-235A22.2-001	ATP synthase gamma chain
96	IPI00512373	atp5d;DKEY-28H18.6-001	ATP synthase, H+ transporting, mitochondrial F1 complex, delta subunit
97	IPI00496195	atp5f1;DKEY-183P4.1-001	ATP synthase, H+ transporting, mitochondrial F0 complex, subunit b, isoform 1
98	IPI00484712	atp5h	ATP synthase, H+ transporting, mitochondrial F0 complex, subunit d
99	IPI00505301	atp5l;CH211-117M20.6-001	ATP synthase, H+ transporting, mitochondrial F0 complex, subunit g
100	IPI00483070	atp5o;wu:fk86d05;zgc:109976	ATP synthase
101	IPI00493326	atp6;atpase6;mtatp6;mt-atp6	ATP synthase subunit a
102	IPI00484500;IPI00483506;IPI00513380	atp6v1al;CH211-137I24.3;CH211-137I24.3-001	Novel protein;similar to ATPase, H+ transporting, lysosomal 70kDa, V1 subunit A, like, partial;ras homolog gene family, member H, partial
103	IPI00489288;IPI00497557;IPI00933169;IPI00932870;IPI00570320;IPI00934662	atp6v1b2;atp6v1bb;atp6v1ba	ATPase, H+ transporting, lysosomal V1 subunit B2;ATPase, H+ transporting, lysosomal, V1 subunit B, member a;50 kDa protein;56 kDa protein;Atp6v1b2 protein;15 kDa protein
104	IPI00482142;IPI00864599	atp6v1c1;atp6v1c1a;zgc:64034;atp6v1c1b;atp6v1c1l;si:ch211-215i13.2;zgc:92684	V-type proton ATPase subunit C 1-A;V-type proton ATPase subunit C 1-B
105	IPI00817781;IPI00491682	atp6v1h;DKEY-216E9.1-002;DKEY-216E9.1-001	ATPase, H+ transporting, lysosomal, V1 subunit H;ATPase, H+ transporting, lysosomal, V1 subunit H
106	IPI00488472	atp8;atpase8;mtatp8;mt-atp8	ATP synthase protein 8
107	IPI00607431	aytl1;lpcat2;zgc:112165	Lysophosphatidylcholine acyltransferase 2
108	IPI00507054	b2m;DKEY-150I15.1-001	Beta-2-microglobulin
109	IPI00554412;IPI00493081;IPI00919918	ba2;ba2l;si:dz118j2.1;si:dz118j2.3;zgc:92900;ba1;zgc:136512;ba1l;si:by187g17.2;si:by187g17.4;zgc:123164	Hemoglobin subunit beta-2;Hemoglobin subunit beta-1;12 kDa protein
110	IPI00488986	baf;banf1;zgc:77767	Barrier-to-autointegration factor
111	IPI00493093	bax;baxa	Bax
112	IPI00503496;IPI00817309	bcat2	Branched-chain-amino-acid aminotransferase;44 kDa protein
113	IPI00494920	bcl2l13;CH211-238N5.7-001	Bcl2l13 protein
114	IPI00506540	bin1;zgc:86701	Bridging integrator 1
115	IPI00877471	brca2	Breast and ovarian cancer susceptibility protein 2
116	IPI00486652	bre;zgc:110368	BRCA1-A complex subunit BRE
117	IPI00496757	bri3bp;DKEY-215K6.3-001	Novel protein similar to vertebrate BRI3 binding protein
118	IPI00489005	brp44;DKEYP-79C5.1;DKEYP-79C5.1-001;zgc:56391	Brp44 protein
119	IPI00511940;IPI00650276;IPI00650844	bsg;DKEY-28H18.2-001;DKEY-28H18.2-003;DKEY-28H18.2-002	Basigin;Basigin;Basigin
120	IPI00491770	bY187G17.1-001;OTTDARP00000002008;si:xx-by187g17.1	Novel protein similar to zebrafish hemoglobin alpha-adult 1
121	IPI00502249	bzw1;bzw1a;si:ch211-246m6.3;zgc:63787	Basic leucine zipper and W2 domain-containing protein 1-A
122	IPI00506557	c6orf55;CH211-202P1.1-001;vta1	Novel protein
123	IPI00506046;IPI00492441	cab39;cab39l1;zgc:86716	Calcium binding protein 39;Zgc:86716
124	IPI00507263	cab39l;DKEY-7A20.4;DKEY-7A20.4-001;zgc:92575	Novel protein similar to vertebrate calcium binding protein 39
125	IPI00931537;IPI00494221	cad;DKEY-221H15.3-001	Carbamoyl-phosphate synthetase 2, aspartate transcarbamylase, and dihydroorotase;Carbamoyl-phosphate synthetase 2, aspartate transcarbamylase, and dihydroorotase
126	IPI00900161;IPI00509551;IPI00859730	calm1a;calm1b;calm2a;calm2b;calm2d;calm2g;calm3a;calm3b;zgc:63926;zgc:64036;zgc:76987;zgc:86728	similar to calmodulin 2;Calmodulin;17 kDa protein
127	IPI00932261	calr;DKEY-241F21.1-001	Calr protein
128	IPI00512534	calrl	Calreticulin like
129	IPI00495827;IPI00931173;IPI00935000	calrl2;CH211-198N5.1-001	Calreticulin, like 2;49 kDa protein;36 kDa protein
130	IPI00502046	cand1;DKEY-39A18.2;DKEY-39A18.2-001	Novel protein
131	IPI00503338	canx;zgc:63524	Zgc:63524
132	IPI00483581	cap1;CH1073-365B9.2-001	Adenylyl cyclase-associated protein
133	IPI00934647;IPI00506688	capg;zgc:86681	Capg protein (Fragment);Capping protein (Actin filament), gelsolin-like
134	IPI00866463	capza1;capza1a	Capping protein (Actin filament) muscle Z-line, alpha 1
135	IPI00498885	capza1b;si:dkey-16k6.1;zgc:101755;DKEY-16K6.1;DKEY-16K6.1-001	Si:dkey-16k6.1 protein
136	IPI00508873	capzb	Capping protein (Actin filament) muscle Z-line, beta
137	IPI00510792;IPI00862489;IPI00637704;IPI00774150;IPI00617059;IPI00631065;IPI00771710;IPI00774363;IPI00882689	casp8b;casp8l2;zgc:194469;caspxa;casp7;zgc:110595;casp3b;casp3;DKEY-228C11.2-001;casp3a	caspase 8, apoptosis-related cysteine peptidase, like 2;Putative uncharacterized protein;Caspase Xa;Caspase 7, apoptosis-related cysteine peptidase;Caspase 3b;Caspase-3;similar to caspase 7, apoptosis-related cysteine peptidase;30 kDa protein;28 kDa protei
138	IPI00933798;IPI00862713	caspa;caspy;CH211-225P5.6-001	44 kDa protein;Caspase a
139	IPI00931751;IPI00511689	cat	Catalase;Catalase
140	IPI00855302	cbr1;CH211-80M22.1-001	Carbonyl reductase 1
141	IPI00629993;IPI00877464	cbr1l;LOC792137	LOC792137 protein;20 beta-hydroxysteroid dehydrogenase
142	IPI00786525	cbx3a;zgc:153397	Chromobox homolog 3a
143	IPI00634824	ccdc109a;zgc:153607	Coiled-coil domain-containing protein 109A
144	IPI00505928	cct2	Chaperonin containing TCP1, subunit 2
145	IPI00487665	cct3	Chaperonin containing TCP1, subunit 3
146	IPI00487122	cct4	T-complex protein 1, delta subunit
147	IPI00498630	cct5;CCT5	TCP-1 epsilon
148	IPI00481461;IPI00934997	cct6a	Chaperonin containing TCP1, subunit 6A;58 kDa protein
149	IPI00507285;IPI00509650	cct7	Chaperonin containing TCP1, subunit 7;Cct7 protein (Fragment)
150	IPI00490234	cct8;CCT8	Chaperonin containing TCP1, subunit 8
151	IPI00484204	cd81	CD81 antigen
152	IPI00513286	cd82;CH211-122K23.1-001	CD82 antigen
153	IPI00510045	cdc42;CDC42	Cell division cycle 42
154	IPI00486311	cdc42l;CH211-57K11.7-001	Ras-like protein Cdc42c
155	IPI00505091	cdc48;si:ch211-113n10.2;vcp	Transitional endoplasmic reticulum ATPase
156	IPI00501612	cdipt	Cdipt protein
157	IPI00504412;IPI00486510	cecr1;cecr1a	Adenosine deaminase CECR1-A;hypothetical protein
158	IPI00506441	cfl1;CFL1;cfl1l;DKEY-76K16.2-001	Non-muscle cofilin 1
159	IPI00511345	cfl1;CFL2;cfl2l	Muscle cofilin 2
160	IPI00486447;IPI00901074;IPI00882698;IPI00931157;IPI00868437;IPI00902226;IPI00511023;IPI00485557;IPI00650633;IPI00801454;IPI00859170;IPI00934244;IPI00512555;IPI00799505;IPI00934266	CH1073-352H10.2-001;zgc:172170;zgc:171260;zgc:91888	similar to Tripartite motif-containing protein 35;similar to novel zinc finger protein;Zgc:172170 protein;hypothetical protein LOC563088;Zgc:171260 protein;similar to Tripartite motif-containing protein 35;Zgc:91888;52 kDa protein;novel zinc finger protein
161	IPI00491036	CH1073-365B9.1-001;ppt1	Palmitoyl-protein thioesterase 1
162	IPI00491458;IPI00506748	CH1073-55A19.1;CH1073-55A19.1-001;zgc:112257;lims1;zgc:112533	Zgc:112257;LIM and senescent cell antigen-like domains 1
163	IPI00507398;IPI00798912;IPI00866373;IPI00931760;IPI00934813	CH211-101J19.1-001;CT955987.2-001;me2;CT955987.2-002;zgc:100941;me1;zgc:153079	malic enzyme 2, NAD(+)-dependent, mitochondrial;Malic enzyme;51 kDa protein;Malic enzyme;49 kDa protein
164	IPI00491508;IPI00488839	CH211-105D18.4-001;eif2s1;CH211-37L23.2-001;eif2s1l	eIF2 alpha subunit;Eukaryotic translation initiation factor 2, subunit 1 alpha, like
165	IPI00631848;IPI00897461	CH211-106H11.2-001;ddx39b	DEAD (Asp-Glu-Ala-Asp) box polypeptide 39b;similar to DEAD (Asp-Glu-Ala-Asp) box polypeptide 39
166	IPI00615498	CH211-106H4.3-001	similar to mannose receptor, C type 1
167	IPI00497472	CH211-112M17.2-001;mcm9;mcmdc1;si:ch211-112m17.2	Novel mcm domain containing protein
168	IPI00481806	CH211-114C12.12;CH211-114C12.12-001;rps6ka3;rps6ka3a	Ribosomal protein S6 kinase, polypeptide 3
169	IPI00614907	CH211-117N7.4-001;prdx3	Novel protein similar to vertebrate peroxiredoxin 3
170	IPI00512578	CH211-117N7.5;CH211-117N7.5-001;tm9sf3	Transmembrane 9 superfamily member 3
171	IPI00487448	CH211-119O8.1-001;copb2	Coatomer protein complex, subunit beta 2
172	IPI00486526	CH211-11M18.4;CH211-11M18.4-001;zgc:85763	Novel protein
173	IPI00897492	CH211-121K8.2-001;lrp2	low density lipoprotein-related protein 2
174	IPI00491304	CH211-129N15.5-001;cndp2;CN2	CNDP dipeptidase 2
175	IPI00502075;IPI00898108	CH211-12A1.6;CH211-12A1.6-001;tmod2;zgc:86648	Tropomodulin 2;similar to tropomodulin
176	IPI00851956;IPI00871060;IPI00871027;IPI00935087;IPI00933172	CH211-12E13.8-001;atp5i;zgc:153661;zgc:171957;zgc:171560	Atp5i protein;Zgc:171957 protein;Zgc:171560 protein;8 kDa protein;5 kDa protein
177	IPI00501377	CH211-130O18.1;CH211-130O18.1-001;ndufv1	Novel protein
178	IPI00500568	CH211-132A5.1;CH211-132A5.1-001;scinlb;zgc:77481	Novel protein similar to gelsolin, like 1
179	IPI00481541;IPI00786645	CH211-133H2.2-001;cyb5r3;zgc:77071;CH211-161F1.2;CH211-161F1.2-001;cyb5r2;si:dkey-80c24.9;zgc:153291	Novel protein similar to diaphorase;NADH-cytochrome b5 reductase 2
180	IPI00863414;IPI00490182	CH211-134M17.3-001;glud1a	60 kDa protein;Glutamate dehydrogenase 1a
181	IPI00500511;IPI00934669	CH211-137O16.4-001;ipo9;zgc:66429	Importin 9;115 kDa protein
182	IPI00484351	CH211-139G20.1-001;rab32;rab32a	Rab32 protein
183	IPI00487116;IPI00931743;IPI00483328;IPI00868062	CH211-139K8.1-001;fam49b;CH211-139K8.1-002;CH211-139K8.1-005	Putative uncharacterized protein;37 kDa protein;Family with sequence similarity 49, member B;Family with sequence similarity 49, member B
184	IPI00482908	CH211-145G9.3-001;prdx1;prdx2;zgc:92891	Peroxiredoxin 2
185	IPI00508715;IPI00817545;IPI00817725	CH211-145O7.1;CH211-145O7.1-001;atl3;zgc:103512;CH211-145O7.1-003;CH211-145O7.1-002	Atlastin 3;Novel protein;Novel protein
186	IPI00490849;IPI00609657	CH211-147A23.1;CH211-147A23.1-001;gnb2;zgc:113357	Novel protein similar to vertebrate guanine nucleotide binding protein (G protein), beta polypeptide 2;similar to guanine nucleotide-binding protein, beta-4 subunit
187	IPI00508589;IPI00489785	CH211-147C1.2-001;ehd3;si:ch211-147c1.2;zgc:77049	Novel protein similar to human and mouse EH-domain containing 3;Zgc:77049
188	IPI00608788	CH211-147N12.1;CH211-147N12.1-001;zgc:114135	Zgc:114135
189	IPI00500002;IPI00920114;IPI00931772	CH211-149A19.7-001;snprd1;snrpd1;CH211-149A19.7-002;snrnpd1	Snrpd1 protein;Small nuclear ribonucleoprotein D1 polypeptide;Small nuclear ribonucleoprotein D1
190	IPI00864517;IPI00511901;IPI00920695	CH211-149A19.9-001;rplp1;rplP1	12 kDa protein;Ribosomal protein, large, P1;6 kDa protein
191	IPI00481386	CH211-149G8.2-001;slc44a1	Solute carrier family 44, member 1
192	IPI00932561;IPI00758554	CH211-152P11.4-001;LOC555531	38 kDa protein;Novel protein similar to vertebrate regulator of G-protein signalling family
193	IPI00632292	CH211-154E15.4-001;rpl13a	Ribosomal protein L13a
194	IPI00630775;IPI00508762	CH211-154E15.6;CH211-154E15.6-001;zmpste24	Novel protein;Zinc metallopeptidase, STE24 homolog
195	IPI00804142	CH211-157P10.1-001;iqgap2;si:ch211-157p10.1	Novel protein similar to vertebrate IQ motif containing GTPase activating protein 2
196	IPI00500752	CH211-157P22.5-001;zgc:113050	Novel protein similar to aldehyde dehydrogenase 2, like
197	IPI00502357;IPI00800668;IPI00865611;IPI00931964;IPI00803613;IPI00496985;IPI00897768	CH211-159P3.5-001;kif5ba;CH211-157C24.3-001;kif5a;LOC553428	kinesin family member 5B, a;similar to kinesin family member 5B;118 kDa protein;114 kDa protein;Novel protein similar to vertebrate kinesin family member 5C;similar to neuronal kinesin heavy chain;LOC553428 protein (Fragment)
198	IPI00801939	CH211-15B7.2;CH211-15B7.2-001;alas2;zgc:152830;sb:cb283	Zgc:152830
199	IPI00487186;IPI00932269;IPI00920185	CH211-15O14.1;CH211-15O14.1-001;zgc:92586	Novel prtoein similar to vertebrate threonyl-tRNA synthetase;72 kDa protein;Zgc:92586
200	IPI00611707	CH211-160E1.7-001	similar to Beta-glucuronidase
201	IPI00786776	CH211-160N8.1;CH211-160N8.1-001;zgc:153613	Zgc:153613
202	IPI00920737	CH211-171H4.5-001	Novel protein
203	IPI00490675	CH211-172B12.1;CH211-172B12.1-001;lta4h;CH211-136G2.19-001;zgc:85809;CH211-136G2.19-002	Novel protein
204	IPI00860329;IPI00502217;IPI00555486;IPI00774482	CH211-172N16.1-001;fn1b;fn1l;DKEY-30L22.1-001;fn1;fn1a	Fibronectin 1b;Fn1 protein;Fn1b protein;41 kDa protein
205	IPI00833536;IPI00495318;IPI00500900;IPI00931241	CH211-173B9.1-001;psmc1b;psmc1a	49 kDa protein;Proteasome (Prosome, macropain) 26S subunit, ATPase, 1b;Proteasome (Prosome, macropain) 26S subunit, ATPase, 1a;similar to Proteasome (prosome, macropain) 26S subunit, ATPase, 1a
206	IPI00489904	CH211-173B9.4-001;zgc:77655	Novel protein
207	IPI00892372;IPI00932663	CH211-173O4.2-001	Novel protein similar to vertebrate LATS, large tumor suppressor, homolog 1;119 kDa protein
208	IPI00489509;IPI00770460	CH211-180B9.3;CH211-180B9.3-001;zgc:56317	Zgc:56317;Zgc:56317 protein
209	IPI00508593;IPI00928629	CH211-188I4.1-001;ppp2r5e1;ppp2r5eb;CH211-188I4.1-002	Protein phosphatase 2, regulatory subunit B;Protein phosphatase 2, regulatory subunit B
210	IPI00512573	CH211-191D7.5;CH211-191D7.5-001;prdx6;CH211-246K22.1-001	Novel protein
211	IPI00867975;IPI00868429	CH211-194D6.6-001;rab5b;RP71-45G20.9-001;RP71-45G20.9-002;CH211-194D6.6-002	RAB5B, member RAS oncogene family;RAB5B, member RAS oncogene family
212	IPI00491874	CH211-194I4.1-001;si:ch211-194i4.1	Novel protein similar to vertebrate DEAH (Asp-Glu-Ala-His) box polypeptide 9
213	IPI00488000	CH211-195M2.7-001;map2k2;zgc:123171	Mitogen-activated protein kinase kinase 2
214	IPI00490490	CH211-196F5.4;CH211-196F5.4-001;pdcd6	Novel protein
215	IPI00932388;IPI00508335	CH211-196G2.2-001;sult1st1	Sulfotransferase family, cytosolic sulfotransferase 1;Cytosolic sulfotransferase 1
216	IPI00512078;IPI00650596	CH211-197G15.1-001;hnrnpm;si:ch211-197g15.1;CH211-197G15.1-002	si:ch211-197g15.1;Novel protein similar to vertebrate myelin expression factor 2
217	IPI00509689;IPI00510031	CH211-197G15.4;CH211-197G15.4-001;rab11b;zgc:55760;DKEY-242H9.2;DKEY-242H9.2-001;rab11a;RP71-25N17.1-001;zgc:103679	Novel protein;Novel protein similar to vertebrate Ras family
218	IPI00506330	CH211-197O6.1-001;rab2;rab2a	RAB2A, member RAS oncogene family
219	IPI00511375;IPI00760221;IPI00806086	CH211-199G17.4;CH211-199G17.4-001;zgc:56010	Novel protein;32 kDa protein;Zgc:56010
220	IPI00934154;IPI00490028	CH211-1N9.1-001;hk1;zgc:55790	103 kDa protein;Hexokinase 1
221	IPI00481314	CH211-200P22.1;CH211-200P22.1-001;vbp1;zgc:110686	von Hippel-Lindau binding protein 1
222	IPI00501826	CH211-200P22.4-001	Novel protein similar to phosphatidylinositol binding clathrin assembly protein
223	IPI00494960	CH211-201M19.2-001;khdrbs1b;zgc:85948	Zgc:85948
224	IPI00493498	CH211-202C21.2-001;DKEY-113G17.2-001;si:dkey-113g17.2;snrpd2;zgc:110732	Novel protein
225	IPI00611053;IPI00494202	CH211-202H22.1-001;pgam1b;zgc:63722;PGAM1;pgam1l	Phosphoglycerate mutase;Phosphoglycerate mutase
226	IPI00498278;IPI00817949	CH211-202L3.1-001;nono;CH211-202L3.1-002	Non-POU domain containing, octamer-binding;Non-POU domain containing, octamer-binding
227	IPI00638623	CH211-203H15.3-001;si:ch211-203h15.3	similar to Transmembrane 7 superfamily member 3 precursor
228	IPI00931837;IPI00498614;IPI00516035	CH211-206K18.3-001;nudt5;OTTDARP00000010970;CH211-206K18.3-002;OTTDARP00000010971	Novel protein;24 kDa protein;Novel protein
229	IPI00864907	CH211-207O17.2-001	Novel protein containing multiple sushi domains
230	IPI00483417;IPI00933430;IPI00864836	CH211-208H16.9;CH211-208H16.9-001;ppp2r4;zgc:92766	Novel protein;21 kDa protein;Protein phosphatase 2A activator, regulatory subunit 4
231	IPI00491618	CH211-212G7.2-001;ppp2r5e2;ppp2r5ea	Protein phosphatase 2A B regulatory subunit Wdb1
232	IPI00488403;IPI00862825	CH211-212O1.4-001;top2a	DNA topoisomerase 2;176 kDa protein
233	IPI00512329	CH211-213F9.3-001;pdlim1;zgc:110681	PDZ and LIM domain 1
234	IPI00817657	CH211-214J8.2-001	Novel protein similar to vertebrate type 1 tumor necrosis factor receptor shedding aminopeptidase regulator
235	IPI00510502	CH211-215C18.1-001;thy1;zgc:123140	Thy1 protein
236	IPI00851796	CH211-215C3.1-001;lsm6;zgc:92379	LSM6 homolog, U6 small nuclear RNA associated
237	IPI00511320	ch211-216k22.5;magoh;zgc:112220	Protein mago nashi homolog
238	IPI00934837;IPI00502407;IPI00488171;IPI00616573;IPI00863625;IPI00490590;IPI00934538	CH211-217K11.1-001;ppp2r2d;zgc:63780;zgc:76887;LOC100001644	52 kDa protein;Protein phosphatase 2, regulatory subunit B, delta isoform;Zgc:76887;similar to protein phosphatase 2, regulatory subunit B, delta;protein phosphatase 2 (formerly 2A), regulatory subunit B (PR 52), beta isoform;similar to protein phosphatase
239	IPI00491539	CH211-217K17.6;CH211-217K17.6-001;glb1;zgc:110823	Beta-galactosidase
240	IPI00485763	CH211-218O21.1-001;renbp	Renin binding protein
241	IPI00504902;IPI00483487	CH211-219A15.2-001;CH211-276P10.3-001;ube2n;ube2nl	Ubiquitin carrier protein;Ubiquitin carrier protein
242	IPI00499213	CH211-219A4.1-001;ndufa10	NADH dehydrogenase (Ubiquinone) 1 alpha subcomplex, 10
243	IPI00495008	CH211-222E23.1-001;neu1;si:ch211-222e23.1	Novel protein similar to vertebrate sialidase 1
244	IPI00511777;IPI00817909	CH211-222J14.4;CH211-222J14.4-001;sept9b;zgc:113041;CH211-222J14.4-002	Septin 9b;Novel protein similar to septin family protein
245	IPI00616384;IPI00933793	CH211-223C9.1-001;cspg6;smc3	Chondroitin sulfate proteoglycan 6;142 kDa protein
246	IPI00899976;IPI00896855;IPI00899969;IPI00919342;IPI00855630;IPI00900867;IPI00851785;IPI00862912;IPI00934861;IPI00897688;IPI00898937;IPI00920650;IPI00897095;IPI00897814;IPI00899053;IPI00897487;IPI00898570;IPI00898756;IPI00901609;IPI00866569;IPI00899531;IPI00897994;IPI00898327;IPI00899164;IPI00864823;IPI00899408;IPI00911427;IPI00901855;IPI00852072;IPI00901061;IPI00899687;IPI00900102;IPI00890404;IPI…	CH211-223G7.7-001;zgc:194906;DKEY-72L17.5-001;CH211-15J1.1-001;DKEY-257E4.2-001;DKEY-265E15.4-001;CH211-205A14.11-001;DKEY-193I10.1-001;DKEY-199K11.5-001;DKEY-157E10.5-001;CH211-76M11.11-001;DKEY-204L2.3-001;DKEY-222H21.11-001;DKEY-193I10.4-001;CH211-22K7.9-001;DKEY-207M2.4-001;DKEYP-15A6.2-001;zgc:174944;RP71-1L17.3-001;DKEY-19C16.1-001;DKEYP-51G9.6-001;CH211-154K18.1-001;DKEY-238K10.4-001;DKEY-…	similar to PYRIN-containing APAF1-like protein 7;similar to PYRIN-containing APAF1-like protein 7;novel NACHT domain containing protein;similar to PYRIN-containing APAF1-like protein 7;similar to PYRIN-containing APAF1-like protein 7 isoform 2;similar to P
247	IPI00799666	CH211-223P8.7-001;slkn	Novel protein similar to vertebrate STE20-like kinase
248	IPI00614918	CH211-229O17.1-001;mlh1	MutL homolog 1, colon cancer, nonpolyposis type 2
249	IPI00495843;IPI00498661;IPI00506479;IPI00615958	CH211-230G14.2-001;DKEY-202N14.1-001;purb;si:dkey-202n14.1;LOC564840;pura	purine-rich element binding protein B;Transcriptional activator protein Pur-beta;Purine-rich element binding protein A;similar to purine-rich element binding protein A
250	IPI00511276	CH211-233F10.3-001;sh2d3c;sh2d3cb	SH2 domain containing 3C
251	IPI00495644	CH211-234H8.3-001;prkar1a;prkar1aa	Protein kinase, cAMP-dependent, regulatory, type I, alpha
252	IPI00488236	CH211-234H8.9-001;scpep1	Serine carboxypeptidase 1
253	IPI00506379	CH211-235F1.2-001;kpnb3	Novel protein similar to vertebrate importin 5
254	IPI00510085;IPI00829020;IPI00932975;IPI00817321	CH211-239F4.2-001;ddx39a;CH211-239F4.2-002	DEAD (Asp-Glu-Ala-Asp) box polypeptide 39a;Ddx39a protein;DEAD (Asp-Glu-Ala-Asp) box polypeptide 39a;DEAD (Asp-Glu-Ala-Asp) box polypeptide 39a
255	IPI00492429	CH211-241E15.1-001;tyrp1;tyrp1b	Tyrosinase-related protein 1b
256	IPI00505526	CH211-242M18.3-003;rpl4;CH211-242M18.3-002;CH211-242M18.3-001;CH73-94F11.2-001	Ribosomal protein L4
257	IPI00770962	CH211-243P7.2;CH211-243P7.2-001;zgc:152900	dipeptidyl peptidase 9
258	IPI00609122	CH211-250G4.3-001;si:ch211-250g4.3	im:7151086
259	IPI00803000;IPI00934627;IPI00496668	CH211-255P13.2-001;wu:fk86g11	Novel protein similar to vertebrate vav3 oncogene;95 kDa protein;similar to Protein vav-3, partial
260	IPI00497198;REV__IPI00769839	CH211-257F16.3-001;zgc:136952;CH211-163L21.1-001;srpk1	Zgc:136952;>IPI:IPI00769839.4|TREMBL:A8Y5S5;Q6PGU8|ENSEMBL:ENSDARP00000032398|REFSEQ:NP_955944|VEGA:OTTDARP00000020781 Tax_Id=7955 Gene_Symbol=srpk1 Serine/arginine-rich protein specific kinase 1
261	IPI00485460;IPI00806203;IPI00650517	CH211-258L4.7-001;si:ch211-258l4.7;im:7247963;zgc:152807;CH211-258L4.7-002	Si:ch211-258l4.7;Si:ch211-258l4.7;Novel protein similar to vertebrate retinoblastoma binding protein 9
262	IPI00509458;IPI00507230;IPI00570197;IPI00551994;IPI00504207;IPI00628880;IPI00551966	CH211-260D9.2-001;RP71-1C22.1;RP71-1C22.1-001;zgc:86709;actc1a;actc1l;actcl;DKEY-81B15.7-001;acta1a;zgc:112098;acta2;ACTA2;acta1;actc1b;acta1b;actc;actc1;DKEY-162B3.4-001	Zgc:86709 protein;Actin, alpha, cardiac muscle like;Actin, alpha 1a, skeletal muscle;Actin, alpha 2, smooth muscle, aorta;Actin, alpha 1, skeletal muscle;Actin, alpha 1b, skeletal muscle;Actin, alpha 1, skeletal muscle
263	IPI00650495;IPI00882981	CH211-260G14.5-001;si:ch211-260g14.8	similar to P-selectin precursor;Novel protein similar to vertebrate selectin L
264	IPI00496577	CH211-260P9.7-001;cotl1;COTL1	Coactosin-like 1
265	IPI00486918;IPI00860457	CH211-261F7.1-001;si:ch211-261f7.1	Novel protein similar to vertebrate ectonucleotide pyrophosphatase/phosphodiesterase 5;similar to ectonucleotide pyrophosphatase/phosphodiesterase 5, partial
266	IPI00504575	CH211-266A5.3-001;tnpo3	Transportin 3
267	IPI00483203	CH211-266I18.1-001;DKEY-25E12.1-001;exoc2;sec5l1	SEC5-like 1
268	IPI00502132	CH211-266K22.1-001;sfrs6;sfrs6b	Splicing factor, arginine/serine-rich 6b
269	IPI00512693;IPI00759134	CH211-269A1.1-001;nup205;DKEY-57M7.2-001;CH211-269A1.1-002	C7orf14-like;Nup205 protein
270	IPI00612846;IPI00484806;IPI00506002;IPI00928852	CH211-26A17.2-002;rps24;CH211-26A17.2-001;RPS24;CH211-26A17.2-005	40S ribosomal protein S24;40S ribosomal protein S24;40S ribosomal protein S24;40S ribosomal protein S24
271	IPI00505335	CH211-26A17.4-001;ppa1	Pyrophosphatase (Inorganic) 1
272	IPI00490919;IPI00932285;IPI00500169;IPI00507012;IPI00934135	CH211-275J6.2-001;mobk1b;mobkl1b;mobkl1ab;zgc:111840;C2orf6;sb:cb512;mobkl1a;mobkl1aa	MOB1, Mps One Binder kinase activator-like 1B;25 kDa protein;Zgc:111840;MOB1, Mps One Binder kinase activator-like 1A;25 kDa protein
273	IPI00503410	CH211-279A7.3-001;prpf40a	PRP40 pre-mRNA processing factor 40 homolog A
274	IPI00817331	CH211-283H6.6-001;si:ch211-283h6.6	Novel protein
275	IPI00650607;IPI00490384;IPI00758644;IPI00503786	CH211-285O15.1-002;cirbp;CH211-285O15.1-001;eef1d;zgc:136559;zgc:175066	Cold inducible RNA binding protein;Cold inducible RNA binding protein;Cold inducible RNA binding protein;Cirbp protein
276	IPI00502546;IPI00882908;IPI00845897;IPI00499631;IPI00650868;IPI00858906;IPI00900044;IPI00513287;IPI00502331;IPI00491949;IPI00860611;IPI00631492;IPI00845939;IPI00932588;IPI00484893;IPI00865537	CH211-287J19.4;CH211-287J19.4-001;zgc:64115;CH211-287J19.5;CH211-287J19.5-001;zgc:136614;zgc:111893;CH211-287J19.6-001;SI:dZ63M10.3;SI:dZ63M10.1;dare-ZE*1401;hla-ze;mhc1ze;dare-ZE*1301;dare-ZE*1201;dare-ZE*1001;dare-ZE*0801;dare-ZE*0601;dare-ZE*0501;dare-ZE*0101;LOC571647;dare-ZE*0401;zgc:162351;SI:dZ63M10.2	Zgc:64115 protein;Zgc:136614 protein;Zgc:111893;Novel protein;SI:dZ63M10.1;22 kDa protein;similar to MHC class I antigen;Major histocompatibility complex class I ZE gene;similar to H-2 class I histocompatibility antigen, Q10 alpha chain;LOC571647 protein;s
277	IPI00656499;IPI00928677;IPI00928741	CH211-28D11.1-001;hmgb2;zgc:123215;CH211-28D11.1-004;CH211-28D11.1-003	Zgc:123215;High-mobility group box 2;High-mobility group box 2
278	IPI00608483;IPI00933173	CH211-38F10.3;CH211-38F10.3-001;sla1;zgc:113360	Novel protein;31 kDa protein
279	IPI00491833	CH211-51F10.3-001;LMP7;psmb8;psmb8-001	Proteasome subunit beta type
280	IPI00513422	CH211-51F10.5-001;psmb11;PSMB11;psmb11-001	Proteasome subunit beta type
281	IPI00488381	CH211-59B1.3;CH211-59B1.3-001;zgc:77702	Zgc:77702
282	IPI00507669	CH211-59D15.1-001;nt5c1bb;si:ch211-59d15.1	si:ch211-59d15.1
283	IPI00489661	CH211-63O20.3-001;mcm3	MCM3 minichromosome maintenance deficient 3
284	IPI00639216;IPI00773638	CH211-67N3.5-001;nt5c2;nt5c2a;nt5c2b;zgc:153651	5-nucleotidase, cytosolic II;Zgc:153651
285	IPI00503131	CH211-69G19.5-001;usp5	Ubiquitin carboxyl-terminal hydrolase
286	IPI00804999	CH211-69N2.2-001	Novel protein similar to vertebrate Rho GTPase activating protein 15
287	IPI00501772	CH211-71K24.4-001;elovl5	Polyunsaturated fatty acid elongase
288	IPI00633215	CH211-79L10.3-001;pygb	Phosphorylase
289	IPI00803665	CH211-83F14.3-001	Novel protein similar to vertebrate leucine rich repeat containing 8 family, member D
290	IPI00817771;IPI00504275;IPI00817308	CH211-89F7.5-002;ube2l3l;CH211-89F7.5-003;CH211-89F7.5-001	Ubiquitin carrier protein;Ubiquitin carrier protein;Ubiquitin carrier protein
291	IPI00496910	CH73-131E21.5-001;si:ch73-131e21.5	Novel protein similar to vertebrate RAB1A, member RAS oncogene family
292	IPI00490580	CH73-203I15.1;CH73-203I15.1-001;zgc:110219	Delta-aminolevulinic acid dehydratase
293	IPI00495240;IPI00495512	CH73-233A22.1-001;MDH1;mdh1a;mdhA	Malate dehydrogenase;Malate dehydrogenase
294	IPI00855470;IPI00855270;IPI00483594	CH73-252G14.1-003;cmpk;CH73-252G14.1-002;cmpk1;CH73-252G14.1-001	Cytidylate kinase;Cytidylate kinase;Cytidylate kinase
295	IPI00493887;IPI00859156	CH73-270F14.3-001;hnrpkl;zgc:56206	Heterogeneous nuclear ribonucleoprotein K, like;48 kDa protein
296	IPI00513071	CH73-301C19.2-001;rps29	Ribosomal protein S29
297	IPI00896842	CH73-30N17.3;CH73-30N17.3-001;zgc:194766	Zgc:194766 protein
298	IPI00504625;IPI00851734	CH73-317M8.3-001;syncrip;CH73-317M8.3-002	Synaptotagmin binding, cytoplasmic RNA interacting protein;Synaptotagmin binding, cytoplasmic RNA interacting protein
299	IPI00928770;IPI00860290	CH73-343L4.2-001	Novel lectin C-type domain containing protein;similar to immune-related, lectin-like receptor 3
300	IPI00488499	CH73-343L4.8-001	Novel lectin C-type domain containing protein
301	IPI00498091;IPI00919749;IPI00919983	CH73-343M8.1;CH73-343M8.1-001;h2afy2;zgc:114051;CH73-343M8.1-002;CH73-343M8.1-003	Histone H2A;Histone H2A;Histone H2A
302	IPI00482254	CH73-344O19.3-001;gng5;GNG5	Guanine nucleotide binding protein gamma 5
303	IPI00511497;IPI00868085	CH73-378F14.1-001;ywhai;zgc:55807	Ywhai protein;Ywhai protein
304	IPI00503522	CH73-92O9.1-001;pdcd6ip	programmed cell death 6 interacting protein
305	IPI00487008;IPI00862962	chid1;zgc:66396	Chitinase domain-containing protein 1;hypothetical protein
306	IPI00508359;IPI00859018	chmp1b;zgc:56134	Charged multivesicular body protein 1b;22 kDa protein
307	IPI00485442;IPI00817256	CHP;zgc:63904;DKEY-41N20.1;DKEY-41N20.1-001;DKEY-41N20.1-002	Zgc:63904;Novel protein
308	IPI00632982;IPI00499529;IPI00919683;IPI00920048;IPI00919840	ck2a1;CH211-133N4.5-001;zgc:86598	Casein kinase 2 alpha 1;Zgc:86598;28 kDa protein;17 kDa protein;17 kDa protein
309	IPI00497388	ckbb;CH211-271J4.2-001;ckb	Creatine kinase, brain b
310	IPI00899150	cldn10l2	claudin 10-like2
311	IPI00501298;IPI00851594	clf-3;crlf3;zgc:110212	Cytokine receptor-like factor 3;17 kDa protein
312	IPI00493491	clgn;DKEY-27F16.2-001;zgc:153946	Calmegin
313	IPI00490968	clic1;zgc:77044	Chloride intracellular channel 1
314	IPI00487187	clica	Chloride intracellular channel a
315	IPI00493312	clint1;enth	Clathrin interactor 1
316	IPI00512912	cltca;cltc	clathrin, heavy polypeptide a
317	IPI00485293	cnn2;RP71-39B20.1-001;zgc:65794	Calponin 2
318	IPI00618609;IPI00488768;IPI00851960;IPI00490557	cnn3b;DKEY-61D19.2;DKEY-61D19.2-001;zgc:112050;cnn3;cnn3a;DKEY-61D19.2-002;DKEY-121B10.6-001	Novel protein similar to calponin 3, acidic;Calponin 3, acidic a;Novel protein similar to calponin 3, acidic;Novel protein similar to vertebrate calponin, basic, smooth muscle family
319	IPI00829204	cnot1;zgc:152902	CCR4-NOT transcription complex subunit 1
320	IPI00513161	cnpy1;d121;si:dkey-265a7.3	Protein canopy-1
321	IPI00482600	cob;cytb;mtcyb;mt-cyb;Cytb	Cytochrome b
322	IPI00506453	coi;cox1;coxi;mtco1;mt-co1	Cytochrome c oxidase subunit 1
323	IPI00492845	coii;cox2;coxii;mtco2;mt-co2	Cytochrome c oxidase subunit 2
324	IPI00505063;IPI00863973	col6a2	collagen, type VI, alpha 2;48 kDa protein
325	IPI00509057;IPI00859369	copa	Coatomer protein complex subunit alpha;Copa protein
326	IPI00639577	copb1	Coatomer protein complex, subunit beta 1
327	IPI00495942;IPI00932934	copg2;si:ch211-285d14.8	Isoform 1 of Coatomer subunit gamma-2;97 kDa protein
328	IPI00484908;IPI00931766	cops3;csn3;wu:fc32a02	COP9 signalosome complex subunit 3;47 kDa protein
329	IPI00488179	cops4;csn4;zgc:77137	COP9 signalosome complex subunit 4
330	IPI00770939	coro1a	Coronin, actin binding protein, 1A
331	IPI00505260	cox4i1;COX4I1;DKEY-265O13.1-001	Cytochrome c oxidase subunit IV isoform 1
332	IPI00506528	cox5a;cox5ab	cytochrome c oxidase subunit Vab
333	IPI00488350	cox5aa;zgc:109989	Cytochrome c oxidase subunit Vaa
334	IPI00496157;IPI00933882	cox7a2	Cytochrome c oxidase, subunit VIIa 2;10 kDa protein
335	IPI00861854	cpa5;cpa	Carboxypeptidase A5
336	IPI00486103;IPI00860440	cpne1;CPNE3;cpne3l;LOC100000238	Copine III;Cpne1 protein
337	IPI00494027	cpne3	Copine III
338	IPI00758642	cpox;CH211-232D19.5-001	Coproporphyrinogen oxidase
339	IPI00775366;IPI00508751	cpsf5;DKEY-3L5.3-001	similar to cleavage and polyadenylation specific factor 5;Cleavage and polyadenylation specificity factor subunit 5
340	IPI00482991;IPI00734952	cpsf6;DKEY-97M3.2-001	Isoform 2 of Cleavage and polyadenylation specificity factor subunit 6;Isoform 1 of Cleavage and polyadenylation specificity factor subunit 6
341	IPI00504280	cpvl	Carboxypeptidase, vitellogenic-like
342	IPI00508933;IPI00862721;IPI00630836;IPI00860627;IPI00497519;IPI00493640;IPI00505182;IPI00497392;IPI00774352;IPI00920788	craf;raf1;RAF1;raf1a;c-raf;braf;DKEY-222F8.2-003;BRAF;LOC557109;raf1b;araf;ARAF;zgc:92074	Serine/Threonine protein kinase RAF1;73 kDa protein;71 kDa protein;C-raf protein;V-raf murine sarcoma viral oncogene homolog B1;V-raf murine sarcoma viral oncogene homolog B1;LOC557109 protein (Fragment);Serine/threonine protein kinase ARAF;68 kDa protein;
343	IPI00507644	crkl	V-crk sarcoma virus CT10 oncogene homolog (Avian)-like
344	IPI00498165	cs;zgc:55507	Citrate synthase, mitochondrial
345	IPI00488664	cse1l;xpo2	Exportin-2
346	IPI00484881;IPI00866617;IPI00862016	csf1r;fms	Macrophage colony-stimulating factor 1 receptor;Csf1r;64 kDa protein
347	IPI00503803	csk	C-src tyrosine kinase
348	IPI00492794;IPI00610603	csnk1a1	Casein kinase 1alpha S;Casein kinase I alpha
349	IPI00618772;IPI00817885;IPI00494770;IPI00555388;IPI00555405;IPI00932572;IPI00494688;IPI00513530;IPI00855382;IPI00868256	ctbp1;CtBP1;ctbp2;ctbp2l;CtBP2;zgc:136929;DKEY-200C24.1-001;CH73-18B11.1-001	C-terminal binding protein 1;31 kDa protein;Ribeye a protein;Ribeye b protein;Ctbp2 protein;Ribeye as protein;Zgc:136929;Ctbp2 protein;similar to protein 4.1R, partial;Novel protein similar to vertebrate erythrocyte membrane protein band 4.1-like 2
350	IPI00508929	cth	Cth protein
351	IPI00496210	ctl2;slc44a2;zgc:63569	Choline transporter-like protein 2
352	IPI00512085	ctl4;slc44a4	Choline transporter-like protein 4
353	IPI00487445;IPI00507684	ctnnb1;ctnnb;ctnnb2;zgc:65770	Catenin (Cadherin-associated protein), beta 1;Catenin, beta 2
354	IPI00485996;IPI00920104	ctsb;CTSB;ctsba;zgc:65809	cathepsin B, a;31 kDa protein
355	IPI00486570	ctsc	Cathepsin C
356	IPI00851182	ctsd;DKEY-207D5.3-001;DKEY-66C4.4-001;catD;cathepsin D	Cathepsin D enzyme
357	IPI00934110;IPI00506892	ctsh;zgc:85774	Cathepsin H;38 kDa protein
358	IPI00607338	ctssb.1;DKEY-30O16.2;DKEY-30O16.2-001;zgc:112226	cathepsin S, b.1
359	IPI00507098	ctssb.2;DKEY-30O16.3;DKEY-30O16.3-001;zgc:111950	Novel protein
360	IPI00483065	ctsz;zgc:103420	Zgc:103420
361	IPI00501157;IPI00489958;IPI00487427;IPI00512478;IPI00481607	CU104776.2-002;yrk;CU104776.2-001;CH211-212M21.2-001;yes1;c-yes;fynb;zgc:109996;fyn;fyna;c-fyn	Yes-relayed kinase;Yes-relayed kinase;V-yes-1 Yamaguchi sarcoma viral oncogene homolog 1;FYN oncogene related to SRC, FGR, YES b;Fyn Kinase
362	IPI00481059;IPI00921732	cul3;cul3b;cul3a;CUL3	Cullin 3;Cullin 3
363	IPI00490809	cuzn;sod1	Superoxide dismutase [Cu-Zn]
364	IPI00489382	cxcr4b;CH1073-406F3.1-001;CXCR4	Cxcr4b protein
365	IPI00618434;IPI00858920;IPI00866451	cyb5a;CH211-279M15.2-001	Cyb5a protein;Novel protein similar to vertebrate syntaxin binding protein 5;98 kDa protein
366	IPI00504894	cyb5b;zgc:76963	Cytochrome b5 type B
367	IPI00497112	cybb	Cytochrome b-245, beta polypeptide
368	IPI00483990	cyc;zgc:86706	Cytochrome c
369	IPI00481361;IPI00817370	cyc1;zgc:123089	Cytochrome c-1;Protein
370	IPI00610571;IPI00817444;IPI00864600	cyfip2;zgc:194528;cyfip1	Cytoplasmic FMR1 interacting protein 2;Cytoplasmic FMR1-interacting protein 1 homolog;Putative uncharacterized protein
371	IPI00865710;IPI00636729;IPI00504087;IPI00866567;IPI00498656;IPI00758589;IPI00489480;IPI00758877;IPI00892407;IPI00892442;IPI00496576;IPI00864129	cyt1l;DKEYP-113D7.6-001;cyt1;DKEYP-113D7.3-001;DKEYP-113D7.7-001;si:dkeyp-113d7.7;DKEYP-113D7.3-003;DKEYP-113D7.8-001;zgc:92533;zgc:109868;DKEYP-113D7.5-001;cki;CKI	47 kDa protein;Type I cytokeratin, enveloping layer, like;Type I cytokeratin, enveloping layer;46 kDa protein;Si:dkeyp-113d7.7;Type I cytokeratin, enveloping layer;Zgc:92533;Zgc:109868;47 kDa protein;47 kDa protein;Type I cytokeratin;40 kDa protein
372	IPI00866000	cyth4b;zgc:175224	Zgc:175224 protein
373	IPI00481300	dcps	mRNA decapping enzyme
374	IPI00490984;IPI00863492	dctn1a;LOC407638	Dynactin 1a;135 kDa protein
375	IPI00860365;IPI00510579	dctn2	45 kDa protein;Dynactin subunit 2
376	IPI00480914	ddost;zgc:66068	Dolichyl-diphosphooligosaccharide--protein glycosyltransferase 48 kDa subunit
377	IPI00480940	ddt;zgc:86714	D-dopachrome tautomerase
378	IPI00639693;IPI00483337;IPI00858570	ddx3;DKEY-216E24.7-001;pl10	DEAD (Asp-Glu-Ala-Asp) box polypeptide 3;Putative RNA helicase;17 kDa protein
379	IPI00481285	ddx48;eif4a3	Eukaryotic initiation factor 4A-III
380	IPI00511820	decr1;zgc:92356	Zgc:92356
381	IPI00500904	denr;zgc:92629	Density-regulated protein
382	IPI00915145;IPI00770510	dep1a;ptprja;wu:fb08b12	Protein-tyrosine phosphatase;180 kDa protein
383	IPI00630054	derl1	Der1-like domain family, member 1
384	IPI00489577;IPI00864538;IPI00774314	desm;zgc:154009	Desm protein;Zgc:154009;Desmin
385	IPI00786719	dhrs7;DKEY-15F17.6;DKEY-15F17.6-001;zgc:154087	Novel protein
386	IPI00497809;IPI00933288;IPI00481235	DKEY-103E21.3-001;pdcd8;PDCD8;DKEY-103E21.3-002	Programmed cell death 8;81 kDa protein;Pdcd8 protein
387	IPI00498442	DKEY-108D22.3;DKEY-108D22.3-001;gdi2;GDI2;zgc:55919	Novel protein
388	IPI00499892	DKEY-126A1.2;DKEY-126A1.2-001;rpl15;zgc:92114	Ribosomal protein L15
389	IPI00511623	DKEY-12E7.6;DKEY-12E7.6-001;got2;got2a	Aspartate aminotransferase
390	IPI00498441;IPI00934372	DKEY-12J14.1-001;rpia	Ribose 5-phosphate isomerase A;30 kDa protein
391	IPI00493247	DKEY-12O15.2;DKEY-12O15.2-001;hnrnpul1;hnrpul1	Novel protein
392	IPI00502651	DKEY-146L2.2-001;fbp1a;fbp1l	Fructose-1,6-bisphosphatase 1a
393	IPI00491921;IPI00817474	DKEY-15F17.1-001;pp2ca2;pp2Ca2;DKEY-15F17.1-002	Protein phosphatase type 2C alpha 2;Protein phosphatase type 2C alpha 2
394	IPI00509016	DKEY-15F17.3-001;pgam1;pgam1a	Phosphoglycerate mutase
395	IPI00492706;IPI00774123;IPI00499655;IPI00493586;IPI00503916	DKEY-165I8.1-001;rac2;zgc:175209;zgc:136799;rac3;CH211-234H8.1-001;rac1	Ras-related C3 botulinum toxin substrate 2;Zgc:175209 protein;Zgc:136799;Ras-related C3 botulinum toxin substrate 3;Ras-like protein Rac1a
396	IPI00758831	DKEY-16J12.2;DKEY-16J12.2-001;zgc:101116	Novel protein
397	IPI00507935	DKEY-16J12.3-001;fuca1	Fucosidase, alpha-L-1, tissue
398	IPI00632644;IPI00617038;IPI00920898	DKEY-16N15.1-001;mapre1l;DKEY-16N15.1-002;DKEY-16N15.1-003	Microtubule-associated protein, RP/EB family, member 1, like;Microtubule-associated protein, RP/EB family, member 1, like;Microtubule-associated protein, RP/EB family, member 1, like
399	IPI00492750;IPI00836504;IPI00618704;IPI00862440;IPI00863834;IPI00505252;IPI00855579;IPI00485345	DKEY-174N20.2-001;camk2g1;camk2ga;zgc:109908;LOC562064;zgc:165373;camk2d1;camk2db;zgc:101001;zgc:173815	Novel protein similar to vertebrate calcium/calmodulin-dependent protein kinase (CaM kinase) II gamma;calcium/calmodulin-dependent protein kinase (CaM kinase) II gamma 2 isoform 2;Calcium/calmodulin-dependent protein kinase (CaM kinase) II gamma 1;LOC56206
400	IPI00491385	DKEY-180P18.7;DKEY-180P18.7-001;psmc2	Proteasome (Prosome, macropain) 26S subunit, ATPase 2
401	IPI00488891	DKEY-181M21.2;DKEY-181M21.2-001;zgc:101575;DKEY-180H12.1-001	Novel protein similar to H.sapiens ARSA, arylsulfatase A
402	IPI00496442;IPI00817574	DKEY-181M9.6-001;impa1;DKEY-181M9.6-002	Inositol(Myo)-1(Or 4)-monophosphatase 1;Inositol(Myo)-1(Or 4)-monophosphatase 1
403	IPI00482761;IPI00934592;IPI00614099	DKEY-183P4.2-001;gstm;DKEY-183P4.6-001;zgc:173994	Glutathione S-transferase M;Glutathione S-transferase M;Zgc:173994 protein
404	IPI00513298	DKEY-194N13.2-001	Novel protein similar to vertebrate arachidonate 5-lipoxygenase
405	IPI00510266	DKEY-199I12.2;DKEY-199I12.2-001;tmed10;zgc:85681	Transmembrane emp24-like trafficking protein 10
406	IPI00507526;IPI00650529	DKEY-1J5.2-001;lbr	Lamin B receptor;Lamin B receptor
407	IPI00506848	DKEY-200H23.6-001;psmb4;zgc:110330	Proteasome subunit beta type
408	IPI00510780	DKEY-205L20.1-001	similar to ATPase, Ca++ transporting, fast twitch 1
409	IPI00802791	DKEY-20D21.13-001	Novel protein similar to vertebrate hyaluronoglucosaminidase 3
410	IPI00486796;IPI00859923	DKEY-210P14.2-001;rad21;RAD21	RAD21 homolog;RAD21 homolog
411	IPI00629934	DKEY-216E24.6-001;usp9	Ubiquitin carboxyl-terminal hydrolase
412	IPI00618043	DKEY-21K4.3-001	Novel protein similar to vertebrate ATP-binding cassette, sub-family B (MDR/TAP), member 9
413	IPI00505432	DKEY-224E22.7;DKEY-224E22.7-001;zgc:86762	Zgc:86762
414	IPI00499941;IPI00488248	DKEY-225D17.1;DKEY-225D17.1-001;zgc:77231;DKEY-197A6.5-001;mylz3	Zgc:77231;Myosin, light polypeptide 3, skeletal muscle
415	IPI00497467	DKEY-225D17.3-001	similar to carbamoyl-phosphate synthetase 1, mitochondrial
416	IPI00923155	DKEY-226B20.6;DKEY-226B20.6-001;srgn	Novel protein
417	IPI00481307	DKEY-226M8.3-001;rpl7a	Ribosomal protein L7a
418	IPI00831961;IPI00832518	DKEY-228D14.3;DKEY-228D14.3-003;zgc:110154;DKEY-228D14.3-001	Novel protein similar to vertebrate eukaryotic translation initiation factor 4E;Zgc:110154 protein
419	IPI00510350	DKEY-231K6.3-001;ogdh;LOC564552	oxoglutarate (alpha-ketoglutarate) dehydrogenase
420	IPI00508226;IPI00920539	DKEY-231K6.5-001;ppia;PPIA-2;DKEY-231K6.5-002	Ppia protein;Peptidylprolyl isomerase A
421	IPI00484752	DKEY-231L1.2-001;uqcrb;zgc:109893	Ubiquinol-cytochrome c reductase binding protein
422	IPI00504389	DKEY-233H2.1-001;snrpa	Small nuclear ribonucleoprotein polypeptide A
423	IPI00483689;IPI00490126;IPI00650295;IPI00817752;IPI00496020;IPI00817475;IPI00817230;IPI00932000	DKEY-235D18.4-003;eef1db;si:dkey-235d18.4;DKEY-235D18.4-002;DKEY-235D18.4-001;zgc:114052;CH211-249O11.1-003;eef1d;eef1da;CH211-249O11.1-002;CH211-249O11.1-004;CH211-249O11.1-001	Novel protein similar to vertebrate eukaryotic translation elongation factor 1 delta;elongation factor-1, delta, b isoform 1;elongation factor-1, delta, b isoform 2;Elongation factor-1, delta;Elongation factor-1, delta;Elongation factor-1, delta;Elongation
424	IPI00497986	DKEY-237I9.2-001	procollagen-proline, 2-oxoglutarate 4-dioxygenase (proline 4-hydroxylase), beta polypeptide
425	IPI00510770;IPI00507379	DKEY-238C7.11;DKEY-238C7.11-001;DKEYP-1H4.11;DKEYP-1H4.11-001;zgc:77650;arf5;DKEY-238C7.10-001	Novel protein similar to vertebrate ADP-ribosylation factor 4;ADP-ribosylation factor 5
426	IPI00897392	DKEY-240A9.5-001	similar to myosin IF
427	IPI00866585	DKEY-240H12.1;DKEY-240H12.1-003;tpm3	Tropomyosin 3
428	IPI00507036	DKEY-246P9.1-001;sfpq	Splicing factor proline/glutamine rich
429	IPI00498164	DKEY-249P7.2-001;slc30a1	Solute carrier family 30 (Zinc transporter), member 1
430	IPI00628213	DKEY-24C2.5-001;oxsr1a	Oxsr1a protein
431	IPI00932890;IPI00506005	DKEY-254A11.2;DKEY-254A11.2-001;psmd1	Novel protein;Proteasome (Prosome, macropain) 26S subunit, non-ATPase, 1
432	IPI00806015	DKEY-259N11.1-001	Novel protein similar to vertebrate attractin
433	IPI00507604	DKEY-265K11.1;DKEY-265K11.1-001;zgc:56493	Zgc:56493
434	IPI00801221	DKEY-267I17.5-001;si:dkey-267i17.5	Si:dkey-267i17.5 protein
435	IPI00804729;IPI00919715	DKEY-274M14.2-001	wu:fb57a10;Novel protein similar to vertebrate asparaginyl-tRNA synthetase
436	IPI00923198;IPI00928641	DKEY-27H10.2-001;DKEY-27H10.2-003	hypothetical protein;Novel protein
437	IPI00497311;IPI00496229	DKEY-27K7.1-001;gnai1;gnaia	Guanine nucleotide binding protein (G protein), alpha inhibiting activity polypeptide 1;Guanine nucleotide binding protein (G protein), alpha inhibiting activity polypeptide a
438	IPI00919649;IPI00919592;IPI00920743;IPI00855516;IPI00932498;IPI00852059;IPI00920526;IPI00854254	DKEY-27N6.11-001;RP71-5O12.3-001;DKEY-3P4.1-001;DKEY-69C19.1-001;si:dkey-69c19.1;CH211-210M1.2-001	Protein;Novel NACHT domain containing protein;Protein;Novel NACHT domain containing protein;Novel NACHT domanin containing protein;Novel NACHT domain containing protein;51 kDa protein;Novel NACHT domain containing protein
439	IPI00489245	DKEY-281I8.2-001;CH211-141E20.1;CH211-141E20.1-001;pdxka;pdxkl;zgc:101900	Novel protein similar to pyridoxal (Pyridoxine, vitamin B6) kinase
440	IPI00492852;IPI00758936	DKEY-284P5.1;DKEY-284P5.1-001;rpl30;DKEY-284P5.1-002	Ribosomal protein L30;Novel protein
441	IPI00494446;IPI00770145	DKEY-286F3.8-001;rdx	Radixin;67 kDa protein
442	IPI00502576;IPI00487997;IPI00920812	DKEY-28B4.4-002;ssrp1b;ssrp1a;DKEY-28B4.4-001;im:7140964	structure specific recognition protein 1b;Structure specific recognition protein 1a;Ssrp1b protein (Fragment)
443	IPI00492150	DKEY-29A22.1-001;GNAI2;gnai2l	Guanine nucleotide binding protein (G protein), alpha inhibiting activity polypeptide 2, like
444	IPI00901373;IPI00901318	DKEY-29D5.2-001	im:7159298;similar to predicted protein
445	IPI00507865;IPI00650431	DKEY-29M11.4-001;DKEY-63J12.3-001;psmc6;DKEY-29M11.4-002	Proteasome (Prosome, macropain) 26S subunit, ATPase, 6;Proteasome (Prosome, macropain) 26S subunit, ATPase, 6 (Fragment)
446	IPI00614200	DKEY-2N12.1;DKEY-2N12.1-001;glipr2;si:dkey-2n12.1;wu:fd05a10	Novel protein
447	IPI00494039	DKEY-2N12.2;DKEY-2N12.2-001;zgc:55461	Zgc:55461
448	IPI00487236	DKEY-30O6.1-001;flncb;im:7139256	filamin C, gamma b
449	IPI00802837	DKEY-32E23.4-001	similar to dynamin 1-like
450	IPI00498510	DKEY-32E6.4-001;tkt;TKT	transketolase-like 2
451	IPI00487534	DKEY-35I22.2-001;hexa	Novel protein similar to vertebrate hexosaminidase A
452	IPI00609300	DKEY-35I22.2-002;hexa	Novel protein similar to vertebrate hexosaminidase A
453	IPI00481816	DKEY-38K3.2-001	similar to novel kinesin motor domain containing protein
454	IPI00863481;IPI00496016;IPI00492203;IPI00898801	DKEY-42P8.2-001;gna11;zgc:101761	Novel protein similar to vertebrate guanine nucleotide binding protein (G protein), q polypeptide;Gna11 protein;Zgc:101761;similar to guanine nucleotide binding protein (G protein), alpha 11
455	IPI00931821;IPI00833472	DKEY-46D17.1-001;pc;LOC572793;pc-001	59 kDa protein;Pc protein
456	IPI00507818	DKEY-46N5.3;DKEY-46N5.3-001;iars;zgc:63790	Isoleucyl-tRNA synthetase
457	IPI00483933;IPI00919709;IPI00934724	DKEY-48J7.2-001;si:dkey-48j7.2;DKEY-48J7.3-001	novel protein similar to H.sapiens PREX1, phosphatidylinositol 3,4,5-trisphosphate-dependent RAC exchanger 1 (PREX1) isoform 2;Protein;Novel protein similar to H.sapiens PREX1, phosphatidylinositol 3,4,5-trisphosphate-dependent RAC exchanger 1 (Fragment)
458	IPI00499841	DKEY-48J7.4;DKEY-48J7.4-001;zgc:55572	Zgc:55572
459	IPI00919379;IPI00866006	DKEY-4C23.1-001;vtg7;vg7;vg1;vtg1	Novel protein similar to vitellogenin 1;Vtg7 protein
460	IPI00500668;IPI00864605	DKEY-4C23.2-001;vtg2;vg2	Novel protein similar to vitellogenin 1;94 kDa protein
461	IPI00858996;IPI00506027	DKEY-4M11.1-001;gyg1	37 kDa protein;Gyg1 protein
462	IPI00499748;IPI00920208	DKEY-51M8.1-001;gpx1;gpx1a;DKEY-51M8.1-002	glutathione peroxidase 1;Glutathione peroxidase
463	IPI00607308;IPI00613822	DKEY-57I11.3;DKEY-57I11.3-001;ptbp1;ptbp1a;zgc:110689;ptbp1b;sb:cb363;si:ch211-262i1.1	Polypyrimidine tract binding protein 1a;polypyrimidine tract binding protein-like
464	IPI00492705	DKEY-5G7.4;DKEY-5G7.4-001;ephx1;zgc:56126	Zgc:56126
465	IPI00512330	DKEY-5K4.2-001;hadh;hadhsc	L-3-hydroxyacyl-Coenzyme A dehydrogenase, short chain
466	IPI00933774;IPI00615994	DKEY-61O11.1;xpnpep2;zgc:63528;zK61O11.1-001	80 kDa protein;Novel protein similar to vertebrate membrane bound X-prolyl aminopeptidase (Aminopeptidase P) 2
467	IPI00633389	DKEY-66D18.1-001;rps16;si:dkey-66d18.1	Ribosomal protein S16
468	IPI00486329;IPI00485105;IPI00786579;IPI00817341	DKEY-6N6.3-001;rhoaa;zgc:66058;rhoac;zgc:153713;DKEY-6N6.3-002	Ras-like protein Rhoaa;Ras homolog gene family, member Ac;Zgc:153713;Ras homolog gene family, member Aa
469	IPI00632161;IPI00485564	DKEY-71L1.5-001;ppp2r1a;ppp2r1b;zgc:56296	Protein phosphatase 2 (Formerly 2A), regulatory subunit A, beta isoform;Protein phosphatase 2 (Formerly 2A), regulatory subunit A (PR 65), alpha isoform
470	IPI00485654	DKEY-72L14.9;DKEY-72L14.9-001;si:dkey-72l14.9	Si:dkey-72l14.9 protein
471	IPI00608517;IPI00612766	DKEY-74F15.1-001;sh3glb1	SH3-domain GRB2-like endophilin B1 isoform 1;SH3-domain GRB2-like endophilin B1
472	IPI00772521;IPI00636612;IPI00817596	DKEY-75A21.1-001;qars;DKEY-75A21.1-002;DKEY-75A21.1-003	Glutaminyl-tRNA synthetase;Glutaminyl-tRNA synthetase;Glutaminyl-tRNA synthetase
473	IPI00487631	DKEY-76B14.1-001;zgc:65894	Zgc:65894 protein
474	IPI00486098	DKEY-76B14.4;DKEY-76B14.4-001;sb:cb26;si:dkey-76b14.4	complement component 3
475	IPI00482801	DKEY-77F17.7-001;sec11;sec11a	Novel protein similar to vertebrate signal peptidase complex
476	IPI00485988;IPI00758558	DKEY-78K11.3-002;zgc:110775;DKEY-78K11.3-001	Novel protein similar to vertebrate valosin-containing protein;Novel protein similar to vertebrate valosin-containing protein
477	IPI00488445	DKEY-79I2.5-001;irgf1	Novel protein similar to mouse T-cell specific GTPase
478	IPI00503481	DKEY-81B15.3-001;ywhaq;ywhaq2;ywhaqa	Tyrosine 3-monooxygenase/tryptophan 5-monooxygenase activation protein, theta polypeptide a
479	IPI00501731	DKEY-81P7.7-001;pafah1b3	Platelet-activating factor acetylhydrolase, isoform Ib, gamma subunit
480	IPI00502192	DKEY-85K8.2;DKEY-85K8.2-001;hnrpl;zgc:55429	Zgc:55429
481	IPI00493121;IPI00616497;IPI00817696;IPI00817460;IPI00817632;IPI00609543;IPI00832610	DKEY-85K8.3;DKEY-85K8.3-001;zgc:77155;DKEY-85K8.3-003;DKEY-85K8.3-011;DKEY-85K8.3-004;DKEY-85K8.3-009;DKEY-85K8.3-008;DKEY-85K8.3-005	Zgc:77155;Novel protein;Novel protein;Novel protein;Novel protein;Novel protein;Novel protein
482	IPI00833505;IPI00498696	DKEY-8M7.1;DKEY-8M7.1-001;zgc:92357	Novel protein similar to H.sapiens MGST1, microsomal glutathione S-transferase 1;Zgc:92357
483	IPI00500778;IPI00832911;IPI00932018	DKEY-90M5.7-001;fryl;si:dkey-90m5.7	Novel protein;similar to furry-like, partial;90 kDa protein
484	IPI00866329	DKEY-91M11.1-001;dock8;Dock8	similar to dedicator of cytokinesis 8
485	IPI00866418;IPI00492352;IPI00492333;IPI00851897;IPI00504861	DKEY-95H12.3;DKEY-95H12.3-001;zgc:91911;DKEY-31F5.7-001;si:dkey-31f5.7;DKEY-95H12.3-002;CH211-184L6.1-001;DKEY-31F5.7-002	59 kDa protein;Inosine-5-monophosphate dehydrogenase;Inosine-5-monophosphate dehydrogenase;Inosine-5-monophosphate dehydrogenase;inosine monophosphate dehydrogenase 1
486	IPI00498381	DKEY-95O9.1;DKEY-95O9.1-001;zgc:73373	Zgc:73373
487	IPI00862577;IPI00498546	DKEY-99P10.2-001	274 kDa protein;Novel protein similar to vertebrate spectrin, beta, non-erythrocytic 2
488	IPI00483436	DKEY-9I23.1-001;ndufs8	NADH dehydrogenase (Ubiquinone) Fe-S protein 8
489	IPI00900760	DKEY-9I23.15-001	Novel protein
490	IPI00495792	DKEYP-106C11.1-001;hk2;zgc:55926	Hexokinase 2
491	IPI00498452;IPI00851362;IPI00493109	DKEYP-110E4.4-001;tmed9;DKEYP-110E4.4-002;zgc:110394;tmed4;zgc:86755	Transmembrane emp24 protein transport domain containing 9;Transmembrane emp24 protein transport domain containing 9;Zgc:86755
492	IPI00494675	DKEYP-110E4.6-001	Novel protein similar to vertebrate phospholipase D family, member 4
493	IPI00504812	DKEYP-24A7.5-001;gpd1	Glycerol-3-phosphate dehydrogenase 1
494	IPI00506057	DKEYP-27E10.5-001;GP96;hsp90b1;tra1	Tumor rejection antigen (Gp96) 1
495	IPI00498988	DKEYP-2E4.9-001;glo1	Glyoxalase 1
496	IPI00618559;IPI00855649;IPI00860512	DKEYP-35B8.1-001;sdhc;DKEYP-35B8.1-002	Succinate dehydrogenase complex, subunit C, integral membrane protein;Succinate dehydrogenase complex, subunit C, integral membrane protein;16 kDa protein
497	IPI00488476	DKEYP-36F5.2-001;ncf1	Neutrophil cytosolic factor 1
498	IPI00507306;IPI00920471	DKEYP-38G6.1-001;rhoad;zgc:92350;DKEYP-38G6.1-002	Ras-like protein Rhoad;Ras homolog gene family, member Ad
499	IPI00570342	DKEYP-38H2.1-001;zgc:110380	Novel protein similar to vertebrate histone 1, H1d
500	IPI00481915	DKEYP-51B9.1-001;rpl6	Rpl6 protein
501	IPI00868239;IPI00920470	DKEYP-67A8.2-001	Novel protein similar to human MYADM, myeloid-associated differentiation marker;similar to myeloid-associated differentiation marker
502	IPI00495137	DKEYP-69E1.3-001;mcm5	MCM5 minichromosome maintenance deficient 5
503	IPI00484719	DKEYP-72H1.3;DKEYP-72H1.3-001;eif5;zgc:77026	Novel protein
504	IPI00923221	DKEYP-75B4.10-001	Novel protein containing a Lectin C-type domain
505	IPI00483958	DKEYP-77F7.4-001;hcfc1b	Novel protein similar to host cell factor C1
506	IPI00628517;IPI00851910	DKEYP-85D7.1-001;ncf4;DKEY-232H18.3-001;DKEYP-85D7.1-002;DKEY-232H18.3-002	Neutrophil cytosolic factor 4;Neutrophil cytosolic factor 4
507	IPI00486671	DKEYP-86B9.3;DKEYP-86B9.3-001;vamp8;zgc:56588	Vesicle-associated membrane protein 8
508	IPI00506951	DKEYP-87E7.2;DKEYP-87E7.2-001;pdhb	Pyruvate dehydrogenase (Lipoamide) beta
509	IPI00483854;IPI00933357	DKEYP-87E7.6-001;si:dkeyp-87e7.6;stab1l	similar to stabilin 1 precursor;132 kDa protein
510	IPI00511624	DKEYP-88A4.1-001;pcca;zgc:66359	Propionyl-Coenzyme A carboxylase, alpha polypeptide
511	IPI00486588	DKEYP-90A8.2-001;plxnc1;si:dkeyp-90a8.2	si:dkeyp-90a8.2
512	IPI00498603	DKEYP-92C9.3-001;si:dkeyp-92c9.3	Novel protein similar to vertebrate myosin ID
513	IPI00492140	dlat	Dihydrolipoamide S-acetyltransferase
514	IPI00511568	DLD;dldh	Dihydrolipoyl dehydrogenase
515	IPI00508544	dlst	Dihydrolipoamide S-succinyltransferase
516	IPI00490099	dnaja2	DnaJ (Hsp40) homolog, subfamily A, member 2
517	IPI00886661	dnase2	Dnase2 protein
518	IPI00836894;IPI00862411;IPI00551974;IPI00508000	dnl2;dnl2l;dynll2a;dynll2b;DKEYP-51B9.2-001;dynll1;dynll2;zgc:73406	Dnl2 protein (Fragment);Dnl2 protein (Fragment);Dnl2l protein;Dynein, light chain, LC8-type 2
519	IPI00492723;IPI00817941	dnm1l;zgc:66163	Dynamin-1-like protein;Protein
520	IPI00617006	dnm2;zgc:114072	Dynamin 2
521	IPI00488764	dnm2l;zgc:77233	Dynamin2-like
522	IPI00505708	dpp3	Dipeptidylpeptidase 3
523	IPI00505062;IPI00629863;IPI00933544;IPI00934117	dpy19l1l;kiaa0877l	KIAA0877-like;83 kDa protein;76 kDa protein;75 kDa protein
524	IPI00501716;IPI00501129;IPI00932680	dpysl5b;CH211-152C2.6-001;dpysl5a	Collapsin response mediator protein 5.2;Dpysl5a protein;38 kDa protein
525	IPI00504618	drap1	Drap1 protein
526	IPI00835135;IPI00615458	Dre2;rnaset2;zgc:113369;wu:fc10c06	RNase Dre2 (Fragment);Zgc:113369
527	IPI00485338	drg1	Developmentally regulated GTP-binding protein 1
528	IPI00497892;IPI00919570;IPI00618355;IPI00805663	dvr1rbp;igf2bp3;vickz3;LOC557028	Insulin-like growth factor 2 mRNA-binding protein 3;Protein;hypothetical protein LOC557028;18 kDa protein
529	IPI00631543	dync1h1	Dynein cytoplasmic 1 heavy chain 1
530	IPI00485936	dynlrb1;zgc:56335	Dynein, light chain, roadblock-type 1
531	IPI00920541;IPI00482837	dZ118J2.2-001;hbaa1	Novel alpha-globin;Hemoglobin subunit alpha
532	IPI00489868	dZ150I12.2-001;pa2g4a	Proliferation-associated 2G4, a
533	IPI00865727;IPI00804071	dZ204D19.2-001;myh10	myosin, heavy polypeptide 10, non-muscle;similar to nonmuscle myosin heavy chain
534	IPI00501795	e(r);erh;zgc:86761	Enhancer of rudimentary homolog
535	IPI00512240;IPI00627421	eef1a;ef1a;zgc:109885	Elongation factor 1-alpha;Elongation factor 1-alpha
536	IPI00501155	eef1b2;EEF1B2	Eukaryotic translation elongation factor 1 beta 2
537	IPI00494173;IPI00933624;IPI00860181	eef1g	Elongation factor 1-gamma;50 kDa protein;Eukaryotic translation elongation factor 1 gamma
538	IPI00511483	EEF2;eef2l	Eukaryotic translation elongation factor 2, like
539	IPI00499072;IPI00895697	eftud2;zgc:66214	Eftud2 protein;Eftud2 protein
540	IPI00500964;IPI00851869	eif2s3	Eukaryotic translation initiation factor 2, subunit 3 gamma;31 kDa protein
541	IPI00866061;IPI00489212	eif3a;eif3s10	152 kDa protein;Eukaryotic translation initiation factor 3 subunit A
542	IPI00494510	eif3c;eif3s8	Eukaryotic translation initiation factor 3 subunit C
543	IPI00491593	eif3d;eif3s7;si:dkey-165I8.6	Eukaryotic translation initiation factor 3 subunit D
544	IPI00502102;IPI00632509;IPI00770623;IPI00610058	eif3ea;eif3s6a;int6;eif3eb;eif3s6b;si:ch211-129b17.1	Eukaryotic translation initiation factor 3 subunit E-A;53 kDa protein;Isoform 1 of Eukaryotic translation initiation factor 3 subunit E-B;Isoform 2 of Eukaryotic translation initiation factor 3 subunit E-B
545	IPI00496481	eif3eip;eif3l;eif3s6ip	Eukaryotic translation initiation factor 3 subunit L
546	IPI00500209	eif3g;eif3s4	Eukaryotic translation initiation factor 3 subunit G
547	IPI00505079	eif3i;eif3s2	Eukaryotic translation initiation factor 3 subunit I
548	IPI00498908;IPI00899260	eif3k;eif3s12;zgc:110726	Eukaryotic translation initiation factor 3 subunit K;similar to eukaryotic translation initiation factor 3, subunit 12, partial
549	IPI00491150	eif3m;si:ch211-4l14.1;zgc:63996	Eukaryotic translation initiation factor 3 subunit M
550	IPI00502344	eif4a1a	eukaryotic translation initiation factor 4A, isoform 1A
551	IPI00509685;IPI00507769	eif4a1b;CH211-137I24.7-001;CH211-38M6.1;CH211-38M6.1-001;eif4a2;zgc:63783	Eif4a1b protein;Eukaryotic translation initiation factor 4A, isoform 2
552	IPI00493286;IPI00851827	eif5a	Eukaryotic translation initiation factor 5A;Eif5a protein
553	IPI00817195;IPI00493439;IPI00932070	elavl1;hua;elrA	38 kDa protein;Elavl1 protein;Ribonucleoprotein
554	IPI00503646	elmo1	Engulfment and cell motility 1
555	IPI00511141;IPI00851494;IPI00852123;IPI00851862;IPI00851769	elovl1b;zgc:56567	Elovl1b protein;29 kDa protein;29 kDa protein;15 kDa protein;15 kDa protein
556	IPI00503692	eml2;zgc:110445	Echinoderm microtubule associated protein like 2
557	IPI00483215;IPI00920457	eno1	Enolase;33 kDa protein
558	IPI00656478	eno3	Enolase (Fragment)
559	IPI00490877;IPI00928964	eno3;ENO1	Enolase;30 kDa protein
560	IPI00496338	enpp4;zgc:113299	Ectonucleotide pyrophosphatase/phosphodiesterase family member 4
561	IPI00509917	entpd1;zgc:100819	Ectonucleoside triphosphate diphosphohydrolase 1
562	IPI00512984	eprs;LOC562037	hypothetical LOC562037
563	IPI00503150;IPI00852050	erlin1;si:ch211-223p8.2;zgc:110547;CH211-223P8.2;CH211-223P8.2-002	Erlin-1;Novel protein similar to vertebrate ER lipid raft associated 1
564	IPI00493149	erp44;txndc4;DKEY-211I2.1-001	Thioredoxin domain containing 4
565	IPI00932138;IPI00495224;IPI00868029;IPI00868084	esd;zgc:111984	32 kDa protein;Esterase D/formylglutathione hydrolase;29 kDa protein;25 kDa protein
566	IPI00484412	esyt1;esyt1b;fam62a;si:ch211-239j9.4;zC239J9.4-001	Novel protein similar to mouse and human membrane bound C2 domain containing protein
567	IPI00508889	etfa;ETFA	Electron-transfer-flavoprotein, alpha polypeptide
568	IPI00608845;IPI00855544	ewsr1b	Ewsr1b protein;61 kDa protein
569	IPI00803850	f13a1;zgc:153334	Coagulation factor XIII, A1 polypeptide
570	IPI00491514	fabp3	Heart-type fatty-acid binding protein
571	IPI00512827	fbl;zgc:56145	Fibrillarin
572	IPI00484274	fen1;FEN1	Flap structure specific endonuclease 1
573	IPI00483082	fgd	Faciogenital dysplasia protein
574	IPI00498284;IPI00932153	fgg	Fibrinogen, gamma polypeptide;33 kDa protein
575	IPI00488038	fh;zgc:66253	Fumarate hydratase, mitochondrial
576	IPI00502755;IPI00864374;IPI00769675	FLOT1;flot1b	Flotillin 1;47 kDa protein;33 kDa protein
577	IPI00510836;IPI00638974	fmo5;DKEY-239I20.3-001-2;fmo5-2;CH211-191D7.1-001;si:dkey-239i20.2;CH211-191D7.2-001	Fmo5 protein;Si:dkey-239i20.2
578	IPI00769353	fnta;zgc:158397	farnesyltransferase, CAAX box, alpha
579	IPI00510595;IPI00485845	fog;spt5;supt5h	Isoform 1 of Transcription elongation factor SPT5;Isoform 2 of Transcription elongation factor SPT5
580	IPI00482393	fth1	Ferritin
581	IPI00505751	fuca2;zgc:92013	Zgc:92013
582	IPI00501560;IPI00851851;IPI00851159;IPI00851443	g3bp1;zgc:56034	GTPase activating protein (SH3 domain) binding protein 1;39 kDa protein;Protein;21 kDa protein
583	IPI00627735;IPI00482294	gabpa;DKEY-192G7.1-001;e4tf	Gabpa protein (Fragment);Gabpa protein
584	IPI00482042;IPI00483273	galcb;zgc:56444;galc;galca;si:ch211-199l3.4;zgc:92561	Galactosylceramidase b;Galactocerebrosidase
585	IPI00487455	gapdh;gapdhs;zgc:76908	Glyceraldehyde 3-phosphate dehydrogenase, testis-specific
586	IPI00483340	garnl3;si:dkey-46k8.1;DKEY-125I20.1-001	GTPase-activating Rap/Ran-GAP domain-like protein 3
587	IPI00490338	gbas;nipsnap2	Protein NipSnap homolog 2
588	IPI00492130	gcat	glycine C-acetyltransferase
589	IPI00774622	gcn1l1;dZ146N9.1-001;si:busm1-146n9.1	Putative uncharacterized protein
590	IPI00613480;IPI00772664	gfap	Glial fibrillary acidic protein;Glial fibrillary acidic protein
591	IPI00487971	gfpt1	Glutamine-fructose-6-phosphate transaminase 1
592	IPI00483405	ggh	Gamma-glutamyl hydrolase
593	IPI00484921	glb1l	Galactosidase, beta 1-like
594	IPI00492962	glod4;zgc:103490	Glyoxalase domain containing 4
595	IPI00931988;IPI00616083	glrx;zgc:103707	Glrx protein;11 kDa protein
596	IPI00480956	glrx3;txnl2	Glutaredoxin 3
597	IPI00507402	gltp;si:dkey-234h16.2	Glycolipid transfer protein
598	IPI00483853;IPI00860051	glud1b	Glutamate dehydrogenase 1b;Glutamate dehydrogenase 1b
599	IPI00650926;IPI00650616;IPI00758585;IPI00508525	gmds;L-GMDS;dZ84G17.1-002;zgc:63772;CH211-231N5.3;CH211-231N5.3-001;S-GMDS;CH211-231N5.3-003;dZ84G17.1-003	GDP-mannose 4,6 dehydratase;Novel protein similar to vertebrate GDP-mannose 4,6-dehydratase;Novel protein similar to vertebrate GDP-mannose 4,6-dehydratase;Novel protein similar to bacterial GDP-mannose 4,6-dehydratases
600	IPI00503142;IPI00774442	gnai2	40 kDa protein;Guanine nucleotide binding protein (G protein), alpha inhibiting activity polypeptide 2
601	IPI00486457	gnao1;gnao1a	Guanine nucleotide binding protein (G protein), alpha activating activity polypeptide O
602	IPI00506088	gnb1	Guanine nucleotide-binding protein G(I)/G(S)/G(T) subunit beta-1
603	IPI00483806	gnb1l	Gnb1l protein
604	IPI00507097	gnb2l1;rack1	Guanine nucleotide-binding protein subunit beta-2-like 1
605	IPI00507846	gnmt	Glycine N-methyltransferase
606	IPI00770718	gnsb	Glucosamine (N-acetyl)-6-sulfatase (Sanfilippo disease IIID), b
607	IPI00506920	got1;zgc:55996	Aspartate aminotransferase
608	IPI00501009;IPI00932925	got2b;zgc:56425	Aspartate aminotransferase;26 kDa protein
609	IPI00506940	gpd1l	Glycerol-3-phosphate dehydrogenase 1-like protein
610	IPI00804423	gpd2;zgc:153729	Glycerol-3-phosphate dehydrogenase 2
611	IPI00487456	gpia;pgi-1	Glucose-6-phosphate isomerase
612	IPI00481301	gpr175;tpra1;zgc:114103	Transmembrane protein adipocyte-associated 1 homolog
613	IPI00854058	gpr183;gpr183a;zgc:165579	G-protein coupled receptor 183-A
614	IPI00933152;IPI00774251	gps1;zgc:154082;CH211-234H8.4-001	57 kDa protein;G protein pathway suppressor 1
615	IPI00492347	gpx4b	glutathione peroxidase 4b
616	IPI00500821;IPI00852106	grap2a;zgc:112091	Zgc:112091;27 kDa protein
617	IPI00497743	grap2b;zgc:65942	Zgc:65942
618	IPI00502532;IPI00817908;IPI00488949	grb2;CH211-260P11.3;CH211-260P11.3-001;zgc:103549	Growth factor receptor-bound protein 2;17 kDa protein;Zgc:103549
619	IPI00772565	gsnl1;scinla;gsn	Scinderin like a
620	IPI00502668	gstp1	glutathione S-transferase pi
621	IPI00499224	gstR2;gstR3;DKEY-263H23.6-001;gstr1;gstR1;tfa	Rho-class glutathione S-transferase
622	IPI00774304	h1fx	H1 histone family, member X
623	IPI00933189;IPI00512788;IPI00635947;IPI00890439	h2afvl;h2afv;CH211-230G14.1-001;DKEY-202N14.2-001;h2afz;CH211-230G14.1-003	Histone H2A (Fragment);Histone H2A.V;Histone H2A;Histone H2A
624	IPI00833997;IPI00511359;IPI00616160;IPI00497690;IPI00486495;IPI00650326;IPI00511253;IPI00616758;IPI00772704;IPI00934477;IPI00919615;IPI00902326;IPI00614130;IPI00611417;IPI00612319;IPI00932982;IPI00884820;IPI00900112	h2afx;zgc:56329;DKEY-252H13.3-001;zgc:114037;mid1ip1;zgc:110434;zgc:173652;RP71-56I13.3-001;zgc:101846;zgc:163047;zgc:165551;zgc:195633;gng5	similar to histone cluster 2, H2ab;Histone H2A.x;14 kDa protein;Histone H2A;Histone H2A;Histone H2A;similar to Mid1ip1 protein;similar to Mid1ip1 protein;similar to Mid1ip1 protein;similar to Mid1ip1 protein;Histone H2A;Histone H2A;Histone H2A;similar to h
625	IPI00758910	h2afy;zgc:136891	Histone H2A
626	IPI00482100;IPI00613779;IPI00483947	h3f3a;h3f3b.1;h3f3c;h3f3d;zgc:110292;zgc:56193;zgc:56418;zgc:64222;zgc:86731;zgc:113983	Histone H3.3;Histone H3;H3 histone, family 3A
627	IPI00505229	hadh2;hsd17b10	Hydroxysteroid (17-beta) dehydrogenase 10
628	IPI00868406;IPI00920001	hadha	Hadha protein;80 kDa protein
629	IPI00494197	hadhb	Hydroxyacyl-Coenzyme A dehydrogenase/3-ketoacyl-Coenzyme A thiolase/enoyl-Coenzyme A hydratase (Trifunctional protein), beta subunit
630	IPI00852130;IPI00494483	hars;zgc:92215	33 kDa protein;Histidyl-tRNA synthetase
631	IPI00851985	hcfc1;hcfc1a;zK13A21.2-001	Hcfc1a protein
632	IPI00503694;IPI00512310	hdac1	Histone deacetylase 1;Hdac1 protein
633	IPI00932973;IPI00491828;IPI00934670;IPI00932252;IPI00934097;IPI00934923;IPI00488692;IPI00870973;IPI00488618;IPI00491172;IPI00481801;IPI00774113;IPI00931507;IPI00507942;IPI00613983;IPI00863032;IPI00866194;IPI00870997	hist2h2l;zgc:73093;zgc:171937;zgc:112234;zgc:114046;zgc:173585;zgc:173587	15 kDa protein;similar to histone cluster 1, H2bb;15 kDa protein;14 kDa protein;14 kDa protein;14 kDa protein;Histone H2B 3;Histone H2B;Histone H2B 1/2;Histone H2B;similar to histone cluster 2, H2be;similar to histone cluster 2, H2be;14 kDa protein;similar
634	IPI00483143	hm13	Signal peptide peptidase
635	IPI00489314	hmgb1;HMGB1	High-mobility group box 1
636	IPI00483803;IPI00817665;IPI00817603;IPI00817157	hmgb2;hmgb2l	Hmgb2 protein;24 kDa protein;similar to high-mobility group box 2, partial;9 kDa protein
637	IPI00507638;IPI00502168	hnrnpa0;hnrpa0	Heterogeneous nuclear ribonucleoprotein A0;Hnrpa0 protein (Fragment)
638	IPI00489762	hnrnpa0l;hnrpa0l	Hnrpa0l protein
639	IPI00500189;IPI00919619	hnrnpa1;hnrpa1	Heterogeneous nuclear ribonucleoprotein A1;Protein
640	IPI00491050	hnrnpab;hnrpab	Heterogeneous nuclear ribonucleoprotein A/B
641	IPI00512852	hnrnpd;zgc:162951	Hnrnpd protein
642	IPI00490466;IPI00865147;IPI00933270	hnrnpk;hnrpk;CH211-37P17.1-004;CH211-37P17.1-001	Heterogeneous nuclear ribonucleoprotein K;Heterogeneous nuclear ribonucleoprotein K;Heterogeneous nuclear ribonucleoprotein K
643	IPI00481810;IPI00654475	hnrnpu;hnrpu;DKEYP-8F4.2-001;zgc:111835	Heterogeneous nuclear ribonucleoprotein U;Heterogeneous nuclear ribonucleoprotein U
644	IPI00500216	hnrpdl	Heterogeneous nuclear ribonucleoprotein D-like
645	IPI00498482	hop;hopx	Homeodomain-only protein
646	IPI00507022	hprt1	Hypoxanthine phosphoribosyltransferase 1
647	IPI00932942;IPI00852136;IPI00617261	hsc70;hspa8;RP71-56I13.5-001;HSPA8;hsp70;hspa8l	HSC70 protein;Heat shock cognate 71 kDa protein;Heat shock cognate 70 kDa protein
648	IPI00495887	hsd17b4	Hsd17b4 protein
649	IPI00489625;IPI00499589	hsd3b7	Hydroxy-delta-5-steroid dehydrogenase, 3 beta-and steroid delta-isomerase;Hydroxy-delta-5-steroid dehydrogenase, 3 beta-and steroid delta-isomerase
650	IPI00491820;IPI00509523	hsp90a.2;DKEY-241L7.8-001;hsp90a2;hsp90;hsp90a;hsp90a.1;hsp90aa1;zgc:86652	Heat shock protein 90-alpha 2;heat shock protein 90-alpha 1
651	IPI00491598	hsp90ab1;hsp90b;CH73-132H10.1-001	Heat shock protein HSP 90-beta
652	IPI00505750	hspa5	Immunoglobulin binding protein
653	IPI00508003	hspd1;cpn60	Hspd1 protein
654	IPI00484266;IPI00868384	hspe1;cpn10	Heat shock 10 protein 1;Chaperonin Cpn10
655	IPI00613309;IPI00483019	hyou1	110 kDa protein;Hypoxia up-regulated protein 1
656	IPI00505836	icn	ictacalcin
657	IPI00810069;IPI00932564	idh1;CH211-11O22.1-001	Isocitrate dehydrogenase 1 (NADP+), soluble;Idh1 protein
658	IPI00500416	idh2	Isocitrate dehydrogenase 2 (NADP+), mitochondrial
659	IPI00496649	idh3a	Isocitrate dehydrogenase 3 (NAD+) alpha
660	IPI00617593	ier3ip1;zgc:112367	Immediate early response 3-interacting protein 1
661	IPI00503095	ifi30	Interferon gamma inducible protein 30
662	IPI00510882	igf2r	Cation-independent mannose 6-phosphate receptor
663	IPI00512038	ilf2;CH211-250G4.2-001	Interleukin enhancer-binding factor 2 homolog
664	IPI00489821	ilf3;zgc:77030	Interleukin enhancer-binding factor 3 homolog
665	IPI00862581	illr4;CH211-173P18.4-001;illrL	Immune-related, lectin-like receptor 4
666	IPI00773811;IPI00491786	im:7139045;prkca;si:dkey-8l19.1	similar to protein kinase C, alpha type;im:7139045, partial
667	IPI00502478	im:7150926;si:dkey-78p20.2	hypothetical protein LOC504036
668	IPI00832707	im:7151414;ncapg;si:dkeyp-26a9.1	hypothetical protein LOC492707
669	IPI00491138	im:7151680;me3;zgc:163117	Malic enzyme
670	IPI00500231	im:7162646;LOC562826	similar to K-Cl cotransporter
671	IPI00489852	immt	Inner membrane protein, mitochondrial
672	IPI00804529	INTL1;itln1;zgc:153267	Intelectin 1
673	IPI00501062;IPI00884714	ipo7;zgc:76878	Importin 7;Ipo7 protein
674	IPI00500230	irf2bp1;si:dkey-223n17.3	Interferon regulatory factor 2-binding protein 1
675	IPI00803411	isoc1;zgc:153699	Isochorismatase domain-containing protein 1
676	IPI00502942	itgb1b;itgb1	Integrin beta
677	IPI00487053;IPI00933104	itm1	Integral membrane protein 1;79 kDa protein
678	IPI00511236	ivd;dZ181P14.1-001;OTTDARP00000001747	Isovaleryl Coenzyme A dehydrogenase
679	IPI00509051;IPI00773460	kars	Lysyl-tRNA synthetase;Lysyl-tRNA synthetase
680	IPI00490440	kctd12.2;DKEY-24H22.1-001;ron	Righton
681	IPI00490073;IPI00897378	ke3;rps18;DKEY-179E8.7-001	40S ribosomal protein S18;similar to ribosomal protein S18
682	IPI00504880;IPI00772257	khdrbs1;khdrbs1a;DKEY-41N20.2-001;DKEY-41N20.2-002	KH domain containing, RNA binding, signal transduction associated 1;KH domain containing, RNA binding, signal transduction associated 1
683	IPI00497279;IPI00491198	kpna4	Karyopherin alpha 4;Karyopherin alpha 4
684	IPI00510138;IPI00860531	kpnb1;zgc:123184	Karyopherin (Importin) beta 1;23 kDa protein
685	IPI00486027	krt2-8;krt8	Keratin, type II cytoskeletal 8
686	IPI00834037	krt4	Type II basic cytokeratin
687	IPI00484294;IPI00861872	krt5;ckii;CKII	Krt5 protein;Type II cytokeratin
688	IPI00845907;IPI00489652;IPI00851391;IPI00851523;IPI00852176	lamp2;zgc:103532	Lamp2 protein;Lysosomal membrane glycoprotein 2;23 kDa protein;Protein;26 kDa protein
689	IPI00508284;IPI00932108	lamr1;rpsa	40S ribosomal protein SA;24 kDa protein
690	IPI00481355;IPI00833292	lasp1;zgc:77542	LIM and SH3 protein 1;Lasp1 protein
691	IPI00481966	lcp1;pls2	Plastin-2
692	IPI00512269	ldha	L-lactate dehydrogenase A chain
693	IPI00495855	ldhb;DKEY-13I19.5-001	L-lactate dehydrogenase B chain
694	IPI00502613	lect2;lect2l	Leukocyte cell-derived chemotaxin 2 like
695	IPI00931425;IPI00513077;IPI00860997	lgals3l;zgc:123117;wu:fc90g02	27 kDa protein;Lectin, galactoside-binding, soluble, 3 (Galectin 3)-like;25 kDa protein
696	IPI00928646;IPI00864966	lgals9l1	36 kDa protein;Lectin, galactoside-binding, soluble, 9 (Galectin 9)-like 1
697	IPI00491602	lman2;zgc:158761;DKEYP-110E4.5-001	lectin, mannose-binding 2
698	IPI00487684	lman2lb;zgc:153375	Lectin, mannose-binding 2-like b
699	IPI00508887	lmbrd1;wu:fc08a03;zgc:103471	Probable lysosomal cobalamin transporter
700	IPI00513363	lmf2;tmem112b	lipase maturation factor 2
701	IPI00611213	lmnb1;lamin B1	Lamin B1
702	IPI00513243	lmnb2;lamin B2	Lamin B2
703	IPI00497756	LMP2;psmb9a;CH211-51F10.6-001;PSMB9A;psmb9a-001	Proteasome subunit beta type
704	IPI00482405	lpar6;lpar6l;p2ry5	Purinergic receptor P2Y, G-protein coupled, 5
705	IPI00628487	lrrc15;DKEY-111K7.4-001	Leucine rich repeat containing 15
706	IPI00484571	ltb4dh;ptgr1	Prostaglandin reductase 1
707	IPI00497294;IPI00844885	lygl1;zgc:92608;zgc:162941	Zgc:92608;Zgc:162941 protein
708	IPI00758579	lyz;zgc:136734	Lysozyme C
709	IPI00493564	m6pr	Mannose-6-phosphate receptor
710	IPI00496645	mak3;naa50;nat13	N-acetyltransferase NAT13
711	IPI00771101;IPI00933404	manba	Mannosidase, beta A, lysosomal;102 kDa protein
712	IPI00510954	mao;zgc:85761;CH211-222M21.4-001;moa	Amine oxidase [flavin-containing]
713	IPI00607446	map2k1ip1;mapksp1;zgc:110207;DKEY-20I10.2;DKEY-20I10.2-001	Novel protein similar to vertebrate mitogen-activated protein kinase kinase 1 interacting protein 1
714	IPI00480961	map2k3;map2k6	mitogen-activated protein kinase kinase 6
715	IPI00508892;IPI00490996;IPI00870980;IPI00498336;IPI00489096;IPI00483338;IPI00509270;IPI00511245;IPI00817399;IPI00489729;IPI00928931;IPI00896932;IPI00799605;IPI00494616;IPI00932916;IPI00506649;IPI00862419;IPI00494220;IPI00485888;IPI00481769;IPI00920824;IPI00954717;IPI00511848;IPI00865294;IPI00493688;IPI00929022;IPI00928891	mapk12;sapk3;CH211-15I6.3-001;erk6;mylk;zMLCK1;mylk2;zMLCK2;mylk3;z-cardiac MLCK;bZ34G2.1-001;si:rp71-34g2.1;CH211-231N5.1-001;mylk4;si:ch211-231n5.1;mapk10;zgc:123234;zgc:172209;jnk1;mapk8;DKEY-14D8.5-001;si:dkey-14d8.5;mapk14;mapk14a;CH211-163L21.2-001;DKEY-14D8.4-001;zgc:86905;mapk14b;MAPK14;zgc:171775	Mitogen-activated protein kinase 12;similar to myosin, light chain kinase;Myosin light chain kinase 1;Myosin light chain kinase 2;Cardiac myosin light chain kinase;hypothetical protein LOC449707;similar to novel kinase domain containing protein, partial;Mi
716	IPI00492628;IPI00865787	mapk3;zERK1;mapk1;DKEY-72G15.3-002;zERK2	Mitogen-activated protein kinase 3;Extracellular signal-regulated kinase 2
717	IPI00505349;IPI00770748	mars;MARS	Methionine-tRNA synthetase;106 kDa protein
718	IPI00510828	mat1a	S-adenosylmethionine synthetase
719	IPI00932950;IPI00504627;IPI00483446	mat2a;zgc:110847	35 kDa protein;Methionine adenosyltransferase II, alpha;S-adenosylmethionine synthetase
720	IPI00487537	mcm7	MCM7 minichromosome maintenance deficient 7
721	IPI00510465	mcts1;zgc:56242	Malignant T cell amplified sequence 1
722	IPI00485112	memo1;zgc:55290;DKEY-273E13.1;DKEY-273E13.1-001	Protein MEMO1
723	IPI00831952	MGC174082;zgc:56530	MGC174082 protein
724	IPI00481318	mhc1uba;UBA*01;CH211-51F10.2-001	Mhc-UBA
725	IPI00782820	mif;MIF	Macrophage migration inhibitory factor
726	IPI00861825	mmp13	Matrix metalloproteinase 13
727	IPI00507389	mmp9	Matrix metalloproteinase 9
728	IPI00801311	mov10b.1;si:dkeyp-38g6.2	Putative helicase mov-10-A
729	IPI00510270	mpdu1b	Mannose-P-dolichol utilization defect 1b
730	IPI00931895;IPI00772847	mpx	Mpx protein;Myeloperoxidase
731	IPI00932374	mrc1;mrc1a	Mannose receptor C1-like protein
732	IPI00509069	mtap	Methylthioadenosine phosphorylase
733	IPI00484612	mtch2	Mitochondrial carrier homolog 2
734	IPI00934288;IPI00504035	mthfd1	Methylenetetrahydrofolate dehydrogenase;101 kDa protein
735	IPI00503479	mtmr6	Myotubularin related protein 6
736	IPI00484072	mtnd2;mt-nd2;nd2	NADH-ubiquinone oxidoreductase chain 2
737	IPI00506760	mtnd5;mt-nd5;nd5	NADH-ubiquinone oxidoreductase chain 5
738	IPI00502509	mtpn	Myotrophin
739	IPI00487568;IPI00832708	mvp	Isoform 1 of Major vault protein;Isoform 2 of Major vault protein
740	IPI00513242	myh11	Myosin, heavy polypeptide 11, smooth muscle
741	IPI00882590	myh9;wu:fi22c04	Myh9 protein (Fragment)
742	IPI00570082	myh9l2;zgc:162029	Myh9l2 protein
743	IPI00503572;IPI00773363;IPI00911387;IPI00858466;IPI00497758;IPI00933204;IPI00500057;IPI00932699;IPI00769945;IPI00899063;IPI00934435;IPI00774587	myhz1;myhz1.1;CH211-158M24.7-001;CH211-158M24.8-001;si:ch211-158m24.7;myhc4;myhc3;myhz1.2;myhc;myhz1.3;ns:zf-e68;LOC797753;CH211-158M24.9-001;CH211-251M3.2-001;myhz2;CH211-251M3.1-001;CH211-251M3.3-001;CH211-158M24.10-001;zgc:66156	Novel myosin family protein;Novel myosin family protein;Myosin, heavy polypeptide 1, skeletal muscle;Novel myosin family protein;Myosin heavy chain 4;Myosin, heavy polypeptide 2, fast muscle specific;similar to myosin heavy chain 4;186 kDa protein;hypothet
744	IPI00486983;IPI00932034;IPI00836761;IPI00911395	myl12.1;myl9l;myl12.2;si:dkey-216e9.5	Myosin, light polypeptide 9, like;20 kDa protein;similar to 19.9kD myosin light chain;Si:dkey-216e9.5 protein
745	IPI00920387;IPI00509073	naca	24 kDa protein;Nascent polypeptide-associated complex subunit alpha
746	IPI00513317	nap1l1	Nucleosome assembly protein 1, like 1
747	IPI00846060;IPI00932297	nap1l4;nap1l4a	Nap1l4a protein;40 kDa protein
748	IPI00500610;IPI00851679;IPI00859900	nap1l4b;zgc:101613	hypothetical protein;21 kDa protein;Nucleosome assembly protein 1-like 4b
749	IPI00503951;IPI00899602;IPI00509710;IPI00486021;IPI00493368	ncalda;zgc:175182;DKEY-148N22.4;DKEY-148N22.4-001;hpca;zgc:73126;DKEY-181F18.1;DKEY-181F18.1-001;zgc:63695;ncald;ncaldb;si:dkey-21k18.3;zgc:100982	Neurocalcin-delta A;similar to Neurocalcin-delta isoform 1;Novel protein;Zgc:63695;Neurocalcin-delta B
750	IPI00482708	nccrp1;zgc:122987;DKEY-85K8.6-001;nccrp-1	nonspecific cytotoxic cell receptor protein 1
751	IPI00861848;IPI00498797	ncf2;zgc:158405	Zgc:158405;Predicted neutrophil cytosolic factor 2
752	IPI00485582;IPI00920260	ncl;zgc:152810;CH1073-141J18.2;CH1073-141J18.2-001	Zgc:152810 protein;Zgc:152810
753	IPI00487984	ncstn	Nicastrin
754	IPI00497575	ndufa12;zgc:112053;DKEY-183C16.3-001;si:dkey-183c16.3	NADH dehydrogenase (ubiquinone) 1 alpha subcomplex, 12
755	IPI00483018	ndufa4l	NADH dehydrogenase (Ubiquinone) 1 alpha subcomplex 4, like
756	IPI00512704	ndufa8;zgc:73139	NADH dehydrogenase (Ubiquinone) 1 alpha subcomplex, 8
757	IPI00492771;IPI00508294	ndufa9	Ndufa9 protein;NADH dehydrogenase (Ubiquinone) 1 alpha subcomplex, 9
758	IPI00492181	ndufb10	Ndufb10 protein
759	IPI00832784	ndufb5;zgc:123331	NADH dehydrogenase (Ubiquinone) 1 beta subcomplex 5
760	IPI00500466	ndufs1;zgc:92209	NADH-ubiquinone oxidoreductase 75 kDa subunit
761	IPI00501910;IPI00934206	ndufs2;zgc:112036	NADH dehydrogenase (ubiquinone) Fe-S protein 2;42 kDa protein
762	IPI00503659	ndufs3;zgc:112520	NADH dehydrogenase (Ubiquinone) Fe-S protein 3
763	IPI00508244;IPI00555459;IPI00501437	nedd8;nedd8l;zC14A17.5-001	Neural cell expressed, developmentally down-regulated 8;hypothetical protein;Novel ubiquitin-like protein
764	IPI00505293	neu4;zgc:109998	Sialidase 4
765	IPI00500497	ngly1;zgc:110561;CH211-129N15.1-001	Peptide-N(4)-(N-acetyl-beta-glucosaminyl)asparagine amidase
766	IPI00507457	nhp2;nola2;zgc:73227	H/ACA ribonucleoprotein complex subunit 2-like protein
767	IPI00497597;IPI00492489	nhp2l1;zgc:56066	NHP2 non-histone chromosome protein 2-like 1;Zgc:56066 protein
768	IPI00493174;IPI00497989;IPI00485656	nme2;nme2b.1;NDPK-Z1;ndpkz2;nme2b.2;NDPK-Z2	Nucleoside diphosphate kinase;Nucleoside diphosphate kinase;Nucleoside diphosphate kinase (Fragment)
769	IPI00486346	nmt1;nmt1a	Glycylpeptide N-tetradecanoyltransferase
770	IPI00508462	nnt	Nicotinamide nucleotide transhydrogenase
771	IPI00512880;IPI00836509;IPI00770163;IPI00859195	nol5;nop58	Nop58 protein;NOP5/NOP58;59 kDa protein;59 kDa protein
772	IPI00932106;IPI00495320;IPI00555460;IPI00863072	nol5a;nop56;NOL5A	NOP56;Nucleolar protein 5A;54 kDa protein;Nop56 protein (Fragment)
773	IPI00509788	np;pnp5a	Nucleoside phosphorylase
774	IPI00484606	npc2	Epididymal secretory protein E1
775	IPI00494927	npepl1;zgc:112459	Aminopeptidase-like 1
776	IPI00491239	npepps	aminopeptidase puromycin sensitive
777	IPI00952515	npm4	nucleophosmin
778	IPI00817515;IPI00817465;IPI00817382	npsn	Nephrosin;Nephrosin;31 kDa protein
779	IPI00484225	npsnl	Npsnl protein
780	IPI00512904;IPI00507401;IPI00510982;IPI00932596;IPI00509395;IPI00511075;IPI00865141;IPI00899822	nras;DKEYP-31A2.4-001;hrasb;hrasl;zgc:110734;hras;hrasa;zgc:110250;kras;LOC573682;zgc:85725;DKEY-29B22.2;DKEY-29B22.2-001;zgc:55558	GTPase NRas;-Ha-ras Harvey rat sarcoma viral oncogene homolog, like;V-Ha-ras Harvey rat sarcoma viral oncogene homolog;similar to GTPase HRas precursor;V-Ki-ras2 Kirsten rat sarcoma viral oncogene homolog;Zgc:55558 protein;18 kDa protein;12 kDa protein
781	IPI00862410;IPI00817837	nsfb	N-ethylmaleimide-sensitive factor b;N-ethylmaleimide-sensitive factor b
782	IPI00656504	nubp2;zgc:123336	Cytosolic Fe-S cluster assembly factor nubp2
783	IPI00488175;IPI00920426	ola1;zgc:55768	Obg-like ATPase 1;29 kDa protein
784	IPI00886657	ostc;zgc:56559	Oligosaccharyltransferase complex subunit ostc
785	IPI00493208	ostf1;CH211-101J19.3-001;CT955987.1-001	Ostf1 protein
786	IPI00933291;IPI00505174	otub1	29 kDa protein;OTU domain, ubiquitin aldehyde binding 1
787	IPI00508379;IPI00920052	otub1l	OTU domain, ubiquitin aldehyde binding 1, like;Protein
788	IPI00482363	pa2g4b	Proliferation-associated 2G4 ,b
789	IPI00485280;IPI00493464;IPI00919908	pabpc1a;CH73-132A21.1-001;pabpc1b;CH73-132A21.1-002	Poly A binding protein, cytoplasmic 1 a;Poly A binding protein, cytoplasmic 1 b;Poly A binding protein, cytoplasmic 1 b
790	IPI00508307;IPI00836638	pabpn1;zgc:85979	polyadenylate-binding protein nuclear 1 isoform 1;polyadenylate-binding protein nuclear 1 isoform 2
791	IPI00504456;IPI00619343	pak2;pak2a;dZ198M22.1-001;CH73-159L23.1;CH73-159L23.1-001;pak2b;wu:fc52b03	p21 (CDKN1A)-activated kinase 2a;p21 (CDKN1A)-activated kinase 2b
792	IPI00486608	pald	Paladin
793	IPI00490588	papss2	3-phosphoadenosine 5-phosphosulfate synthase 2
794	IPI00486287	parp1;si:dkey-206f10.3;DKEY-206F10.3-001	Novel protein similar to vertebrate ADP-ribosyltransferase (NAD+
795	IPI00510588	parp3	Poly (ADP-ribose) polymerase family, member 3
796	IPI00495300;IPI00868273;IPI00868326;IPI00492577	pcbp2;PCBP2;DKEY-253A1.1;DKEY-253A1.1-004;pcbp3;zgc:109966;DKEY-253A1.1-003;DKEY-253A1.1-001	Poly(RC) binding protein 2;Novel protein similar to vertebrate poly(RC) binding protein 3;Novel protein similar to vertebrate poly(RC) binding protein 3;Poly(RC) binding protein 3
797	IPI00491751;IPI00860872	pcid2;zgc:101845	PCI domain-containing protein 2;46 kDa protein
798	IPI00480992;IPI00932451	pcna	Proliferating cell nuclear antigen;29 kDa protein
799	IPI00482610;IPI00758760	pdcd10b;zgc:85629;DKEY-23H1.2;DKEY-23H1.2-001;pdcd10;pdcd10a;si:ch211-167c22.5	Programmed cell death protein 10-B;Programmed cell death protein 10-A
800	IPI00488995;IPI00484788	pdha1b;zgc:92705;CH211-114C12.11;CH211-114C12.11-001;pdha1;pdha1a;zgc:73271	Zgc:92705;Pyruvate dehydrogenase (Lipoamide) alpha 1
801	IPI00509533	pdia3;sb:cb825	Sb:cb825 protein
802	IPI00507572	pdia4	Protein disulfide isomerase associated 4
803	IPI00615919;IPI00858721	pdip5;DKEY-181F18.2-001	Protein disulfide isomerase-related protein;48 kDa protein
804	IPI00829298;IPI00496512;IPI00932570	pds5a;zgc:66331	Sister chromatid cohesion protein PDS5 homolog A;Zgc:66331 protein;48 kDa protein
805	IPI00486586	pef1;zgc:100787	Peflin
806	IPI00504630	pepd	Pepd protein
807	IPI00734880	pfdn5	Pfdn5 protein
808	IPI00491587	pgd	6-phosphogluconate dehydrogenase, decarboxylating
809	IPI00504197	pgd;PGD	6-phosphogluconate dehydrogenase, decarboxylating
810	IPI00508365	pgk1;zgc:56252	Phosphoglycerate kinase
811	IPI00632486	pgm1	Phosphoglucomutase 1
812	IPI00480889	phb	Prohibitin
813	IPI00501947	phb2	Prohibitin 2
814	IPI00487408;IPI00933766	pip4k2c;pip5k2;pip5k2c	48 kDa protein;Phosphatidylinositol-5-phosphate 4-kinase type-2 gamma
815	IPI00485703;IPI00932683;IPI00635591	pitpna	Phosphatidylinositol transfer protein, alpha;32 kDa protein;similar to phosphatidylinositol transfer protein, partial
816	IPI00510493	pitpnb	Phosphotidylinositol transfer protein, beta
817	IPI00487988	pklr	Pyruvate kinase
818	IPI00499318	pkm2a	Pyruvate kinase
819	IPI00632922	pkm2a	Pyruvate kinase
820	IPI00799970	plbd1;zgc:194816	Zgc:194816 protein
821	IPI00485789	plcg2;si:ch211-260p9.2;CH211-260P9.2-001	Phospholipase C, gamma 2
822	IPI00499999	plek	Pleckstrin
823	IPI00944344	polr2b	DNA directed RNA polymerase II polypeptide B
824	IPI00497774	ppial;PPIA-1	Peptidylprolyl isomerase A, like
825	IPI00500119;IPI00866527	ppib	Peptidylprolyl isomerase B;similar to peptidylprolyl isomerase B, partial
826	IPI00512118	ppid	Peptidylprolyl isomerase D
827	IPI00500260	ppm1a;zgc:92329	Protein phosphatase 1A, magnesium dependent, alpha isoform
828	IPI00496921	ppm1g	Protein phosphatase 1G (Formerly 2C), magnesium-dependent, gamma isoform
829	IPI00492152	ppp1ca;ppp1caa;zgc:85729	protein phosphatase 1, catalytic subunit, alpha
830	IPI00493782;IPI00482218	ppp1cab;zgc:76940;ppp1cbl	protein phosphatase 1, catalytic subunit, alpha-like;Serine/threonine protein phosphatase
831	IPI00817731	ppp1cb;zC214P16.4-001	Serine/threonine protein phosphatase
832	IPI00501923	ppp1r7;sds22;zgc:123325	Protein phosphatase 1 regulatory subunit 7
833	IPI00509324;IPI00493697;IPI00499610;IPI00934381;IPI00934816;IPI00851201	ppp2cb;zgc:77172;ppp2ca;zgc:110641;zgc:56064	Serine/threonine protein phosphatase;Serine/threonine protein phosphatase;Serine/threonine protein phosphatase;32 kDa protein;36 kDa protein;21 kDa protein
834	IPI00505088	ppp2r1b;zgc:92493	Protein phosphatase 2 (Formerly 2A), regulatory subunit A, beta isoform
835	IPI00506780;IPI00611491;IPI00931551	ppp3r1b;zgc:92169	Zgc:92169;similar to protein phosphatase 3, regulatory subunit B, alpha;19 kDa protein
836	IPI00501058	prdx5;zgc:112318	Peroxiredoxin 5
837	IPI00617240;IPI00506148;IPI00493207;IPI00509558;IPI00898879	prkacaa;zgc:158799;CH1073-57O22.1;CH1073-57O22.1-001;prkacab;zgc:91856;CH211-188C16.6;CH211-188C16.6-001;prkacb;prkacbb;zgc:110804;prkacba;zgc:64054	Zgc:158799 protein;Zgc:91856;Protein kinase, cAMP-dependent, catalytic, beta;Zgc:64054;similar to cAMP-dependent protein kinase, alpha-catalytic subunit
838	IPI00503134	prkag1	Protein kinase, AMP-activated, gamma 1 non-catalytic subunit
839	IPI00509128	prkar1ab;zgc:112145	Zgc:112145
840	IPI00511850	prkcb1;prkcbb;zgc:63591	Protein kinase C, beta 1
841	IPI00508723	prkcb1l;prkcba	Protein kinase C, beta 1, like
842	IPI00506141	prkcd;zgc:56558	Protein kinase C, delta
843	IPI00481690;IPI00817707	prmt1	Protein arginine methyltransferase 1;29 kDa protein
844	IPI00482227	prp19	PRP19/PSO4 homolog
845	IPI00481955	prpf39;si:dz261o22.3	Pre-mRNA-processing factor 39
846	IPI00932332;IPI00832352	prpf8;zgc:56504	275 kDa protein;pre-mRNA processing factor 8
847	IPI00509542	psma4	Proteasome subunit alpha type
848	IPI00490313;IPI00817727;IPI00817425	psma5;PSMA5	Proteasome subunit alpha type;26 kDa protein;21 kDa protein
849	IPI00510683	psma6b	Proteasome subunit alpha type
850	IPI00505076	psma8;zgc:77139	Proteasome subunit alpha type
851	IPI00483526	psmb1	Proteasome subunit beta type
852	IPI00484770	psmb2;zgc:92282	Proteasome subunit beta type
853	IPI00551909	psmb3	Proteasome subunit beta type
854	IPI00817732;IPI00498499	psmc3	48 kDa protein;Proteasome (Prosome, macropain) 26S subunit, ATPase, 3
855	IPI00509630	psmc4;CH211-265P12.8;CH211-265P12.8-001	proteasome 26S subunit, ATPase, 4
856	IPI00482097	psmc5;zgc:92464	Proteasome (Prosome, macropain) 26S subunit, ATPase, 5
857	IPI00613161;IPI00933759;IPI00507762	psmd11a;psmd11b	proteasome 216S subunit, non-ATPase, 11a;48 kDa protein;Psmd11b protein
858	IPI00511230	psmd12	Proteasome (Prosome, macropain) 26S subunit, non-ATPase, 12
859	IPI00497953;IPI00864573	psmd13;PSMD13	Proteasome 26S subunit, non-ATPase, 13;Proteasome (Prosome, macropain) 26S subunit, non-ATPase, 13
860	IPI00507875	psmd2	Proteasome (Prosome, macropain) 26S subunit, non-ATPase, 2
861	IPI00507046	psmd3	Proteasome (Prosome, macropain) 26S subunit, non-ATPase, 3
862	IPI00495802;IPI00863365	psmd4;psmd4l	Proteasome (Prosome, macropain) 26S subunit, non-ATPase, 4;40 kDa protein
863	IPI00501573	psmd6	Proteasome (Prosome, macropain) 26S subunit, non-ATPase, 6
864	IPI00481317	psmd7	Proteasome (Prosome, macropain) 26S subunit, non-ATPase, 7
865	IPI00494226	psme1	Proteasome activator subunit 1
866	IPI00489232	psme2	Proteasome activator subunit 2
867	IPI00786528;IPI00934830	pter;si:ch211-261f3.2;zgc:153666	41 kDa protein;Phosphotriesterase-related protein
868	IPI00505709	ptk9;twf1;twf1a	Twinfilin, actin-binding protein, homolog 1a
869	IPI00491950	ptpn11	Protein tyrosine phosphatase, non-receptor type 11
870	IPI00503237	ptpn6	Protein tyrosine phosphatase, non-receptor type 6
871	IPI00631117	ptprc;DKEYP-47C5.2-001	similar to protein tyrosine phosphatase, receptor type, C
872	IPI00491623	pygma;zgc:110706	Phosphorylase
873	IPI00510559;IPI00920609	QM;rpl10;zgc:56154	Ribosomal protein L10;18 kDa protein
874	IPI00493186;IPI00932842;IPI00485157;IPI00876755	rab14;rab14l	RAB14, member RAS oncogene family;24 kDa protein;RAB14, member RAS oncogene family, like;Rab14 protein
875	IPI00492639;IPI00931370;IPI00492873;IPI00486255	rab1a;zC101N13.3-001;zgc:86773	RAB1A, member RAS oncogene family;22 kDa protein;Zgc:86773 protein;Zgc:86773
876	IPI00487840;IPI00495099	rab4a;DKEY-162B3.7-001;rab4b;zgc:101015	Ras-related protein Rab-4A;Ras-related protein Rab-4B
877	IPI00499049;IPI00511527;IPI00484834	rab5c;rab5ab;rab5al;CH211-1J13.1-001;rab5a;rab5aa	RAB5C, member RAS oncogene family;RAB5A, member RAS oncogene family like;Rab5a protein
878	IPI00614562;IPI00832042;IPI00502053;IPI00832765;IPI00512249;IPI00503279;IPI00817706;IPI00835746	rab6b;zgc:110405;zgc:112018;zgc:63637;rab6a;DKEY-261L2.1;DKEY-261L2.1-001	RAB6B, member RAS oncogene family;Zgc:63637;Zgc:63637 protein;24 kDa protein;Rab6a protein;Zgc:112018;23 kDa protein;RAB6A, member RAS oncogene family
879	IPI00486424	rab7	Rab7 protein
880	IPI00844893	rab8a;zgc:162699	Rab8a protein
881	IPI00854251;IPI00829234	rab8b;zgc:165529;zgc:158741	Rab8b protein;Zgc:158741
882	IPI00505092	ran	GTP-binding nuclear protein Ran
883	IPI00511790;IPI00932994	ranbp1;zgc:85649;DKEY-215K6.7-001	Ran binding protein 1;Ranbp1 protein
884	IPI00495829;IPI00487399	rap1b;si:dkey-31f5.4;DKEY-193L3.1-001;rap1a	Ras-related protein Rap-1b;RAP1A, member of RAS oncogene family
885	IPI00508529;IPI00923792;IPI00490524;IPI00898080	rap2b;DKEYP-67E7.1-001;rap2c	RAP2B, member of RAS oncogene family;Novel protein similar to vertebrate RAP2A, member of RAS oncogene family;RAP2C, member of RAS oncogene family;similar to RAP2A, member of RAS oncogene family
886	IPI00480990;IPI00866193	rars	Arginyl-tRNA synthetase;similar to Arginyl-tRNA synthetase
887	IPI00484227;IPI00901502;IPI00507125	rbb4l;rbbp7;rbb4;rbbp4;CH211-210B19.2-001-2;DKEYP-25A3.3-001;rbb4-2	Histone-binding protein RBBP7;48 kDa protein;Histone-binding protein RBBP4
888	IPI00503405	rbbp5;zgc:56078	Retinoblastoma binding protein 5
889	IPI00493444	rbm4.2;rbm4l	Rbm4.2 protein
890	IPI00493442;IPI00510648	rbm4.3;zgc:56141	hypothetical protein LOC406277;Zgc:56141 protein
891	IPI00505312	rbm8;rbm8a;zgc:110525	RNA-binding protein 8A
892	IPI00486648	rcc2;zgc:77115	Protein RCC2 homolog
893	IPI00500235	rcd1;rqcd1;si:dkeyp-84a8.6;zgc:85618	Cell differentiation protein RCD1 homolog
894	IPI00507043;IPI00919431	rcl;si:ch211-117c8.4	Deoxyribonucleoside 5-monophosphate N-glycosidase;6 kDa protein
895	IPI00483912	rdh1l	Retinol dehydrogenase 1, like
896	IPI00509285;IPI00863816	reep5;zgc:73197	Receptor accessory protein 5;similar to receptor accessory protein 5
897	IPI00495382	retsat;zgc:113107	Putative all-trans-retinol 13,14-reductase
898	IPI00513166;IPI00865971;IPI00865258	rgn;zgc:92078	Regucalcin;similar to regucalcin;similar to regucalcin
899	IPI00786773	rhoab;rhoa;DKEY-72L14.1-001;arha	Ras homolog gene family, member Ab
900	IPI00496379	rhog;rhogb;CH211-112L17.1-001	Ras-like protein Rhogb
901	IPI00771336	RP71-15H20.6-001;sort1b;sort1l;CH211-199O1.6-001	Sortilin 1, like
902	IPI00920458;IPI00609035	RP71-23D18.5-001;vtg1;vtg5;vg5	Novel protein similar to vitellogenin 1 (Fragment);Vitellogenin 5
903	IPI00650204	RP71-36A1.3-001;si:rp71-36a1.3	Novel protein
904	IPI00862214;IPI00503919;IPI00607322	RP71-45K5.4-001;si:rp71-45k5.4;psma2	Proteasome subunit alpha type;Proteasome subunit alpha type;Proteasome subunit alpha type
905	IPI00494375;IPI00497421	RP71-69P9.4;RP71-69P9.4-001;tpm4;RP71-69P9.4-002	Tropomyosin 4;Tropomyosin 4
906	IPI00500253	rpl10a;zgc:73082;CH211-163L21.3-001	60S ribosomal protein L10a
907	IPI00492905	rpl11;zgc:86748	Ribosomal protein L11
908	IPI00509732	rpl12;CH211-208H16.2-001	Ribosomal protein L12
909	IPI00500626	rpl13	60S ribosomal protein L13
910	IPI00503909	rpl14	Rpl14 protein
911	IPI00500619	rpl18a;zgc:56546	60S ribosomal protein L18a
912	IPI00501378	rpl19;zgc:77733	60S ribosomal protein L19
913	IPI00502862	rpl21	Ribosomal protein L21
914	IPI00481155;IPI00898677	rpl23;zgc:73149	60S ribosomal protein L23;similar to ribosomal protein L23
915	IPI00491568;IPI00919562	rpl23a	Ribosomal protein L23a;Protein
916	IPI00499105	rpl24	60S ribosomal protein L24
917	IPI00492185	rpl26	Ribosomal protein L26
918	IPI00490551	rpl27;zgc:56171	60S ribosomal protein L27
919	IPI00934323;IPI00486130	rpl28l;zgc:66289	16 kDa protein;Rpl28l protein
920	IPI00511925;IPI00817455	rpl3	Ribosomal protein L3;21 kDa protein
921	IPI00484810	rpl34	60S ribosomal protein L34
922	IPI00494766	rpl35	60S ribosomal protein L35
923	IPI00508277	rpl35a;zgc:92859	Ribosomal protein L35a
924	IPI00500325	rpl36	60S ribosomal protein L36
925	IPI00488785	rpl36a;DKEY-103E21.1-001	60S ribosomal protein L36a
926	IPI00500680	rpl38;zgc:92860	Ribosomal protein L38
927	IPI00485049	rpl5a	Ribosomal protein L5a
928	IPI00492829	rpl5b	Ribosomal protein L5b
929	IPI00500824	rpl7;CH211-193N21.2-001	Ribosomal protein L7
930	IPI00505170;IPI00817252	rpl8;zgc:73105;DKEY-216E24.1-001;DKEY-216E24.1-002	60S ribosomal protein L8;Ribosomal protein L8
931	IPI00497811;IPI00508844;IPI00851229	rpl9	60S ribosomal protein L9;Rpl9 protein;17 kDa protein
932	IPI00773429	rplp2l	Rplp2l protein
933	IPI00507896	rpn1	Ribophorin I
934	IPI00609113	rpn1	Rpn1 protein
935	IPI00509272	rpn2	Ribophorin II
936	IPI00489853	rps10	Ribosomal protein S10
937	IPI00492036;IPI00882845	rps11;DKEY-159F12.2-001	40S ribosomal protein s11;Novel protein similar to ribosomal protein S11
938	IPI00509360	rps12	40S ribosomal protein S12
939	IPI00494738	rps13;zgc:91809	Ribosomal protein S13
940	IPI00487987	rps14	Ribosomal protein S14
941	IPI00495374	rps15	Ribosomal protein S15
942	IPI00508331	rps15a	Ribosomal protein S15a
943	IPI00489287;IPI00852165	rps19;zgc:73211	Ribosomal protein S19;16 kDa protein
944	IPI00493658	rps2	Ribosomal protein S2
945	IPI00492664	rps20;zgc:77758	Ribosomal protein S20
946	IPI00486411	rps21	40S ribosomal protein S21
947	IPI00512267	rps25;zgc:73391	40S ribosomal protein S25
948	IPI00481430;IPI00491722	rps26l;rps26	Ribosomal protein S26, like;Ribosomal protein S26
949	IPI00503732	rps28;zgc:73367;RP71-39B20.2;RP71-39B20.2-001	40S ribosomal protein S28
950	IPI00507986	rps3	Ribosomal protein S3
951	IPI00510668	rps3a;DKEY-40H17.1-001	40S ribosomal protein S3a
952	IPI00493144	rps4;rps4x;zgc:92076	40S ribosomal protein S4, X isoform
953	IPI00508758;IPI00932386;IPI00817281;IPI00786625	rps5;zgc:153322	Ribosomal protein S5;22 kDa protein;21 kDa protein;Zgc:153322
954	IPI00817298	rps6ka1	Ribosomal protein S6 kinase a, polypeptide 1
955	IPI00513472	rps7;zgc:73216	40S ribosomal protein S7
956	IPI00505672	rps8	40S ribosomal protein S8
957	IPI00487430;IPI00931353	rps9;CH211-57K11.3-001	ribosomal protein S9;Ribosomal protein S9
958	IPI00491397;IPI00613126;IPI00774837;IPI00852035	rras2;rras;zgc:92588	Related RAS viral (R-ras) oncogene homolog 2;Related RAS viral (R-ras) oncogene homolog;Rras protein;Protein
959	IPI00499368;IPI00774300	rtn3;rtn3-001	Reticulon 3-a1;Reticulon 3-a2
960	IPI00650155;IPI00773804;IPI00482783;IPI00772875	rtn4a;rtn4;zgc:92163	Reticulon 4-l;Reticulon 4-l;Nogo-C2;Nogo-C1
961	IPI00500501;IPI00482150	ruvbl1;RUVBL1	RuvB-like 1;RuvB-like 1
962	IPI00486166	ruvbl2;DKEY-7B17.3-001	RuvB-like 2
963	IPI00504805	s100a10b;zgc:56142	S100 calcium binding protein A10b
964	IPI00497764;IPI00931197;IPI00896290	sae2;sae2b;si:ch211-149o7.1;uba2;uble1b;zgc:66354	Isoform 1 of SUMO-activating enzyme subunit 2;72 kDa protein;Isoform 2 of SUMO-activating enzyme subunit 2
965	IPI00502209	saps3	SAPS domain family, member 3
966	IPI00504006	sara2	SAR1a gene homolog 2
967	IPI00933205;IPI00632609	sars;SerRS	59 kDa protein;Seryl-tRNA synthetase
968	IPI00846022	sc:d0139	CDNA, clone cssl:d0139
969	IPI00499145	sc:d147;si:ch211-264f5.2	CDNA, clone cssl:d0147
970	IPI00846110	sc:d156	CDNA, clone cssl:d0156
971	IPI00488801	scamc1;si:ch211-63o20.9;slc25a24;zgc:92470	Calcium-binding mitochondrial carrier protein SCaMC-1
972	IPI00490530	scamp2	Secretory carrier membrane protein 2
973	IPI00637376;IPI00919465	scap2;skap2;zgc:65975;dZ31B14.4-001	Src kinase-associated phosphoprotein 2;Novel protein similar to human SRC kinase-asociated adaptor
974	IPI00503832;IPI00817268	sdcbp;SDCBP	Syndecan binding protein;29 kDa protein
975	IPI00487872;IPI00772422	sdha;si:dkeyp-84f11.2;SDHA	Succinate dehydrogenase [ubiquinone] flavoprotein subunit, mitochondrial;Succinate dehydrogenase complex, subunit A, flavoprotein
976	IPI00511258	sdhb	Succinate dehydrogenase [ubiquinone] iron-sulfur subunit, mitochondrial
977	IPI00512268;IPI00510332	sec61a;sec61aa;sec61al1;sec61ab;sec61al2;sec61b	Protein transport protein Sec61 subunit alpha-like 1;Protein transport protein Sec61 subunit alpha-like 2
978	IPI00633223;IPI00499946	selenbp1	53 kDa protein;Selenium-binding protein 1
979	IPI00890561;IPI00492583;IPI00509268;IPI00919450	sept2;zgc:153946;CH211-105D4.1-002;CH211-105D4.1-001	Sept2 protein (Fragment);septin 2;Sept2 protein (Fragment);Septin 2
980	IPI00499854;IPI00886603	sepw1	selenoprotein W, 1;Selenoprotein W
981	IPI00501152	sepw2a	selenoprotein W, 2a
982	IPI00499674;IPI00608762;IPI00934910	serpina7;zgc:103617;LOC564060	Serpin peptidase inhibitor, clade A (Alpha-1 antiproteinase, antitrypsin), member 7;LOC564060 protein;43 kDa protein
983	IPI00486669;IPI00635007;IPI00773407	serpinb1;SERPINB1;serpinb1l1	Serpin peptidase inhibitor, clade B (Ovalbumin), member 1, like 1;43 kDa protein;42 kDa protein
984	IPI00505057	serpinb1l3	Serpin peptidase inhibitor, clade B (Ovalbumin), member 1, like 3
985	IPI00498033;IPI00507767	setb;SET;CH211-51H9.2-001;seta	Myeloid leukemia-associated SET translocation protein;SET translocation (Myeloid leukemia-associated) A
986	IPI00489117	sf3b1	splicing factor 3b, subunit 1 isoform 1
987	IPI00491204	sfrs11	Splicing factor, arginine/serine-rich 11
988	IPI00487017;IPI00774912;IPI00506820;IPI00933707;IPI00817291;IPI00817889	sfrs1a;sfrs1l;zgc:66146;sfrs1;sfrs1b;zgc:111894;zgc:65898;zgc:76897	Splicing factor, arginine/serine-rich 1A;28 kDa protein;Splicing factor, arginine/serine-rich 1B;21 kDa protein;21 kDa protein;Protein
989	IPI00510131;IPI00785666;IPI00506338;IPI00481218	sfrs3;sfrs3a;zC263A23.9-001;CH1073-48M5.1-001;sfrs3b;zC263A23.9-002;CH1073-48M5.1-003;SFRS3	Splicing factor, arginine/serine-rich 3a;Splicing factor, arginine/serine-rich 3;Splicing factor, arginine/serine-rich 3;Splicing factor, arginine/serine-rich 3b
990	IPI00503585;IPI00497610	sfrs5;SFRS5;sfrs5a	Splicing factor, arginine/serine-rich 5;Sfrs5a protein
991	IPI00498056;IPI00817327;IPI00817506;IPI00511955	shmt1	Serine hydroxymethyltransferase;28 kDa protein;27 kDa protein;Shmt1 protein (Fragment)
992	IPI00862356	shmt2	Mitochondrial serine hydroxymethyltransferase
993	IPI00503345	si:ch211-10e8.3;zC10E8.3-001	si:ch211-10e8.3
994	IPI00511854;IPI00931323	si:ch211-117l16.1;CH211-117L16.1-001	Si:ch211-117l16.1 protein;Novel protein
995	IPI00513365	si:ch211-117m20.8;spinl3;spns3	Protein spinster homolog 3
996	IPI00864428;IPI00897216	si:ch211-129c21.6	Si:ch211-129c21.6;similar to adaptor-related protein complex 3, delta 1 subunit
997	IPI00483890	si:ch211-281l24.1;wu:fj19b07	hypothetical protein LOC335521 isoform 1
998	IPI00489475	si:ch211-284e13.1;slc12a9	Solute carrier family 12 member 9
999	IPI00900724;IPI00758720;IPI00501507;IPI00758911;IPI00860944	si:ch211-51f10.1;CH211-51F10.1-001;tpsn;tpsn-001;DKEY-264N13.8-001	similar to tapasin;Si:ch211-51f10.1;Tpsn protein;Novel protein similar to tapasin;47 kDa protein
1000	IPI00618808;IPI00629127	si:ch211-51m24.3;CH211-51M24.3-001	Novel protein similar to vertebrate chromodomain helicase DNA binding protein 4;95 kDa protein
1001	IPI00851793	si:ch211-93f2.1;CH211-93F2.1-001	si:ch211-93f2.1
1002	IPI00786658	si:dkey-159a18.7	UPF0539 protein C7orf59 homolog
1003	IPI00619138	si:dkey-172m14.1	Si:dkey-172m14.1 protein
1004	IPI00501456	si:dkey-180p18.9;DKEY-180P18.9-001	Si:dkey-180p18.9
1005	IPI00855327;IPI00614013	si:dkey-182g1.3	similar to Si:dkey-182g1.3 protein;si:dkey-182g1.3
1006	IPI00497552;IPI00934152	si:dkey-222f8.3	Si:dkey-222f8.3 protein;33 kDa protein
1007	IPI00610755	si:dkey-24a7.9;tnfaip8l2a;zgc:136816	Tumor necrosis factor, alpha-induced protein 8-like protein 2 B
1008	IPI00897908;IPI00898187	si:dkey-250d21.1;wu:fj64b09	similar to LOC402835 protein;Wu:fj64b09 protein (Fragment)
1009	IPI00494252	si:dkey-263h23.3;zgc:92308	Lysosomal protein NCU-G1
1010	IPI00482211	si:dkey-276i5.1;wu:fb02f03	hypothetical protein LOC337230
1011	IPI00497602	si:dkey-34f16.3	UPF0727 protein C6orf115 homolog
1012	IPI00931496;IPI00611521	si:dkey-8l13.4;DKEY-8L13.4-001	Si:dkey-8l13.4 protein (Fragment);Novel protein similar to vertebrate SWAP-70 protein
1013	IPI00495305	si:dkey-98n4.1;top2b;DKEY-98N4.1-001	DNA topoisomerase 2
1014	IPI00500404	si:dkey-98p3.7;zgc:136431;DKEY-98P3.7-001;zgc:103582	Si:dkey-98p3.7
1015	IPI00502339	si:dkeyp-2e4.1;zbtb8os;zgc:112460	Protein archease
1016	IPI00499191;IPI00836039	si:dkeyp-46h3.6;zgc:113984;zgc:158629;zgc:158701	Histone H3.2;similar to His3:CG31613 CG31613-PA isoform 1
1017	IPI00507997;IPI00871034	si:dz163l24.2;vat1	Synaptic vesicle membrane protein VAT-1 homolog;Vat1 protein (Fragment)
1018	IPI00494637;IPI00619777	si:xx-by187g17.5;bY187G17.5-001;OTTDARP00000002011	Si:xx-by187g17.5;Novel alpha globin
1019	IPI00501108	skp1;skp1a;zgc:73186	S-phase kinase-associated protein 1A
1020	IPI00488773	slc25a12	Solute carrier family 25 (Mitochondrial carrier, Aralar), member 12
1021	IPI00859416;IPI00919875	slc25a3	Solute carrier family 25 (Mitochondrial carrier;31 kDa protein
1022	IPI00492110	slc25a5;SLC25A5	Solute carrier family 25 alpha, member 5
1023	IPI00817827;IPI00499672	slc4a1;dZ180G5.1-001;ae1	Solute carrier family 4, anion exchanger, member 1;Erythroid band 3 anion exchanger 1
1024	IPI00501499;IPI00506664	smc1a;smc1al;smc1l1	Chromosome adhesion protein SMC1-like;structural maintenance of chromosomes 1A
1025	IPI00500731	smc2;DKEY-245P14.3;DKEY-245P14.3-001	structural maintenance of chromosomes 2
1026	IPI00933614;IPI00494991	sms;zgc:86583	Spermine synthase gene;41 kDa protein
1027	IPI00490217	smx5	Smx5
1028	IPI00493820;IPI00551832	sn4tdr;snd1;SN4TDR;CH211-253N4.1-001	Staphylococcal nuclease domain containing 1;Isoform 2 of Staphylococcal nuclease domain-containing protein 1
1029	IPI00817875;IPI00513651;IPI00619704	snrnp70;snrp70;mdm2	U1 small ribonucleoprotein 70kd;Snrnp70 protein;Mdm2 protein
1030	IPI00498167	snrpb;zgc:77315	SnRNP-associated protein
1031	IPI00509219;IPI00630099	snrpd3l;DKEY-36E17.2-001;snrpd3	Small nuclear ribonucleoprotein D3 polypeptide, like;Small nuclear ribonucleoprotein D3 polypeptide
1032	IPI00507764	snrpe;zgc:56682	Small nuclear ribonucleoprotein E
1033	IPI00898898	snx1	Snx1 protein
1034	IPI00511374;IPI00928879;IPI00928838;IPI00928756	snx12;SNX12-var1;SNX12-var2;zgc:77034	sorting nexin 12 isoform 1;sorting nexin 12 isoform 2;sorting nexin 12 isoform 3;sorting nexin 12 isoform 4
1035	IPI00500367	snx5;DKEY-76K16.1-001	Sorting nexin 5
1036	IPI00487533	socs3;socs3a;zgc:56537	Suppressor of cytokine signaling 3a
1037	IPI00486525	sod2;CH211-195E3.1-001	Superoxide dismutase
1038	IPI00845979	spag1	Spag1 protein
1039	IPI00482959	spcs3;zgc:85675	Signal peptidase complex subunit 3 homolog
1040	IPI00494227;IPI00489445;IPI00863552	spi1;pu1	Spi1 variant 1;Spi1 variant 2;SI:bY184L24.2.2
1041	IPI00865996;IPI00861504	spna2;zgc:112229	Alpha II-spectrin;286 kDa protein
1042	IPI00501747	sri	Sorcin
1043	IPI00613215	srp14;zgc:112290	Signal recognition particle 14
1044	IPI00506214	ssb	Sjogren syndrome antigen B
1045	IPI00500645	ssr1	Signal sequence receptor, alpha
1046	IPI00485918;IPI00920295	ssr4	Signal sequence receptor, delta;18 kDa protein
1047	IPI00498398	st13	Suppression of tumorigenicity 13
1048	IPI00944354;IPI00882975;IPI00504996	stab2;DKEY-207J16.6-001;si:dkey-207j16.6	Stabilin 2;Novel protein similar to vertebrate stabilin 2;Si:dkey-207j16.6 protein
1049	IPI00484946;IPI00774312	stat3;Stat3	Stat3 protein;Stat3 protein
1050	IPI00615838;IPI00499447;IPI00911389;IPI00929991	stat6;Stat7	87 kDa protein;Signal transducer and activator of transcription 6, interleukin-4 induced;similar to STAT6;Stat7 protein
1051	IPI00496565	stc1	Stanniocalcin 1
1052	IPI00512690;IPI00932722	stip1;zgc:92133	Stress-induced-phosphoprotein 1;62 kDa protein
1053	IPI00506918	stk17b	Serine/threonine kinase 17b
1054	IPI00501919;IPI00497215;IPI00877540;IPI00504825;IPI00851473;IPI00484641	stk24;zgc:66137;CH211-105D4.3;CH211-105D4.3-001;stk25;zgc:77029;zgc:163071;zgc:175288;CH211-105D4.3-002;zgc:92836	Serine/threonine kinase 24;Serine/threonine kinase 25;Zgc:163071 protein;Zgc:175288 protein;Novel serine/threonine kinase protein;Zgc:92836
1055	IPI00487091	stk3;zgc:55383;DKEY-255N2.2-001	Serine/threonine-protein kinase 3
1056	IPI00498815	stt3b;zgc:56494	STT3, subunit of the oligosaccharyltransferase complex, homolog B
1057	IPI00494436	stx11a;zgc:77002	Syntaxin 11a
1058	IPI00483811	stxbp2;zgc:85807	Syntaxin binding protein 2
1059	IPI00497153;IPI00933274	sucla2	Succinate-CoA ligase, ADP-forming, beta subunit;50 kDa protein
1060	IPI00502228;IPI00858981	sult2st1;sult2st	Sulfotransferase family 2, cytosolic sulfotransferase 1;34 kDa protein
1061	IPI00488668	sult2st2	SULT2 ST2
1062	IPI00500892;IPI00508972;IPI00503117;IPI00630178	sumo2;zgc:92241;sumo3;sumo3b;zgc:86902;sumo3a;sumo3l;zgc:65847;zgc:85643	Small ubiquitin-related modifier 2;Small ubiquitin-related modifier 3;Small ubiquitin-related modifier 3-like;SMT3 suppressor of mif two 3 homolog 3 precursor
1063	IPI00483085;IPI00501049	surf4l;surf4	Surfeit gene 4, like;Surfeit locus protein 4
1064	IPI00505021	sybl1	Synaptobrevin-like 1
1065	IPI00487345	syk	Spleen protein tyrosine kinase
1066	IPI00513002;IPI00860949	syncripl;NSAP1;zgc:55901	Synaptotagmin binding, cytoplasmic RNA interacting protein, like;NS1-associated protein 1
1067	IPI00829300	syngr2a;zgc:153950	Synaptogyrin 2a
1068	IPI00489706	sypl2b;zgc:110355;CH211-199O1.7;CH211-199O1.7-001;RP71-15H20.3;RP71-15H20.3-001;wu:fc22a07	Zgc:110355 protein
1069	IPI00510934	tada2b;zgc:110397	Transcriptional adapter 2-beta
1070	IPI00499039	TAGLN;tagln2	Transgelin
1071	IPI00495614	taldo1	Transaldolase
1072	IPI00495103;IPI00504192;IPI00851275	tardbp;tardbpl	TAR DNA binding protein;TAR DNA binding protein, like;Tardbpl protein
1073	IPI00504889	tbca	Tubulin cofactor a
1074	IPI00650873	Tbeta-11;zgc:195154	Zgc:195154
1075	IPI00497855	tcp1;Tcp1;TCP1	T-complex protein 1, alpha subunit
1076	IPI00490411;IPI00836928;IPI00928799	tct1;tctp;tpt1;DKEY-151M22.5-001;DKEY-151M22.5-003	Translationally-controlled tumor protein homolog;translationally controlled tumor protein;Translationally controlled tumor protein
1077	IPI00551971;IPI00923341;IPI00920142	tfa;CH73-211A15.1-001;gavi;CH73-211A15.1-002	Transferrin;Mutant transferrin;Transferrin-a
1078	IPI00501914	thbs4a	Thbs4a protein
1079	IPI00491037	thoc1	THO complex 1
1080	IPI00920337;IPI00485939;IPI00499030;IPI00511851;IPI00920529	tial1;TIA1;tia1l;zgc:76917;CH211-106A19.5;CH211-106A19.5-001;CH211-127D4.2;CH211-127D4.2-001;tia1;zgc:55520	43 kDa protein;TIA1 cytotoxic granule-associated RNA binding protein-like 1;TIA1 cytotoxic granule-associated RNA binding protein;Novel protein similar to vertebrate TIA1 cytotoxic granule-associated RNA binding protein;15 kDa protein
1081	IPI00505485	tim8a;timm8a;zgc:100916	Mitochondrial import inner membrane translocase subunit Tim8 A
1082	IPI00485464;IPI00859910	timp2b;timp2l	Tissue inhibitor of metalloproteinase 2b;17 kDa protein
1083	IPI00507821;IPI00931753	tln1	271 kDa protein;Talin 1
1084	IPI00898178	tlr22	Toll-like receptor 22
1085	IPI00883072	tlr5a	toll-like receptor 5a
1086	IPI00774374	tlr5b;tlr5	Tlr5b protein
1087	IPI00504544	tmed2;zgc:77725	Transmembrane emp24 domain trafficking protein 2
1088	IPI00507313	tmed7;zgc:76996	Transmembrane emp24 protein transport domain containing 7
1089	IPI00482415;IPI00920707	tmem179b;zgc:110591	Transmembrane protein 179B;12 kDa protein
1090	IPI00492690	tmem30a;zgc:91877	Transmembrane protein 30A
1091	IPI00489417	tmx1;txndc;txndc1	thioredoxin domain containing 1
1092	IPI00491832	tnfaip8l;tnfaip8l2;tnfaip8l2b;zgc:64074	Tumor necrosis factor, alpha-induced protein 8-like protein 2 A
1093	IPI00481491	tnpo2	Transportin 2
1094	IPI00483567	tollip;zgc:76985	Toll-interacting protein
1095	IPI00860024	top1l;zgc:136349	topoisomerase (DNA) I, like
1096	IPI00484161;IPI00498329	tpi1b;si:dkey-89b17.2;tpi1a	Triosephosphate isomerase B;Triosephosphate isomerase A
1097	IPI00508152;IPI00495047;IPI00506010;IPI00634377;IPI00515939;IPI00506105;IPI00934752	tpm1;tpma;tpma-001;DKEY-240H12.1;DKEY-240H12.1-001;tpm3;zgc:77592;tpma-002;tpm2;zgc:86810	Tropomyosin alpha-1 chain;Tropomyosin 1;Zgc:77592;Tpm1 protein;Alpha-tropomyosin;Zgc:86810;29 kDa protein
1098	IPI00630061	tpp1	Tripeptidyl peptidase I
1099	IPI00492326;IPI00920218	tprg1;zgc:162933	Tumor protein p63 regulated 1;25 kDa protein
1100	IPI00510581	tra2a	Transformer-2 alpha
1101	IPI00503124	tuba8l;DKEYP-53E12.1-001;TUBA2	Tubulin, alpha 8 like
1102	IPI00492989;IPI00835757;IPI00932464;IPI00513462;IPI00901468;IPI00954722;IPI00486628	tuba8l4;LOC795591;tuba8l3;tuba8l3a;tuba7l	Tubulin, alpha 8 like 4;LOC795591 protein (Fragment);similar to tubulin alpha 6;Tubulin, alpha 8 like 3;similar to tubulin, alpha 8 like 3;tubulin alpha 8-like 3b;Tubulin, alpha 7 like
1103	IPI00500040;IPI00934329	tubb2c;tubb2;TUBB2	tubulin, beta 2c;Tubulin, beta, 2
1104	IPI00485171	tufm;zgc:110766	Elongation factor Tu
1105	IPI00835318	txnl1	Thioredoxin-like 1
1106	IPI00502009	txnrd1	thioredoxin reductase 3
1107	IPI00494439;IPI00485236;IPI00919554	uap1l1;zgc:56509;uap1	UDP-N-acetylhexosamine pyrophosphorylase-like protein 1;UDP-N-acteylglucosamine pyrophosphorylase 1;31 kDa protein
1108	IPI00612196	uba1	Ubiquitin-activating enzyme E1
1109	IPI00509664;IPI00500585;IPI00851689;IPI00507264	ube2d1;zgc:66323;zgc:162263	Ubiquitin carrier protein;Ubiquitin carrier protein;15 kDa protein;Ubiquitin carrier protein
1110	IPI00505012	ube2l3	Ubiquitin carrier protein
1111	IPI00490879;IPI00656528	ube2v2;zgc:63717;zgc:123326	Ubiquitin-conjugating enzyme E2 variant 2;Zgc:123326
1112	IPI00899443;IPI00502058	uchl5;zgc:85615	similar to Ubiquitin carboxyl-terminal hydrolase isozyme L5;Ubiquitin carboxyl-terminal hydrolase L5
1113	IPI00481924	ufl1;zgc:63562	UPF0555 protein KIAA0776 homolog
1114	IPI00773562	ugdh	UDP-glucose dehydrogenase
1115	IPI00496979	uqcrc1;zgc:73404	Ubiquinol-cytochrome c reductase core protein I
1116	IPI00501589	uqcrc2	Ubiquinol-cytochrome c reductase core protein II
1117	IPI00491457	uqcrfs1	Ubiquinol-cytochrome c reductase iron-sulfur subunit
1118	IPI00499560	urod;CH73-38P6.2-001	Uroporphyrinogen decarboxylase
1119	IPI00493404	usp7	ubiquitin specific peptidase 7
1120	IPI00933531;IPI00505498	vac14;zgc:100945	88 kDa protein;Protein VAC14 homolog
1121	IPI00508372	vapa	VAMP (Vesicle-associated membrane protein)-associated protein A
1122	IPI00898947	vcl;DKEY-188I15.1-001;im:6902790	Vcl protein
1123	IPI00509524	vdac1;VDAC1;zgc:85830	Voltage-dependent anion channel 1
1124	IPI00497676	vdac2;DKEY-27M7.1-001;zgc:55795	Voltage-dependent anion channel 2
1125	IPI00494222;IPI00494279	vim;zgc:73275	Vimentin;Zgc:73275
1126	IPI00493419;IPI00494921;IPI00511215	vps26b;zgc:56297;vps26bl;zgc:92676;vps26a;zgc:56673;DKEY-226B20.1-001	Vacuolar protein sorting-associated protein 26B;Vacuolar protein sorting-associated protein 26B-like;Vacuolar protein sorting-associated protein 26A
1127	IPI00512841	vps29;zK83d9.2-001	Vacuolar protein sorting-associated protein 29
1128	IPI00500355;IPI00935026	vps35;zgc:136268;bZ34G2.3-001	vacuolar protein sorting 35;91 kDa protein
1129	IPI00508594	vtg1;RP71-23D18.6-001;vg1	Vitellogenin 1
1130	IPI00877432	vtg2;vg2	Vtg2 protein
1131	IPI00865546	vtg4;zgc:136383;RP71-23D18.3-001;zgc:136286	Zgc:136383 protein (Fragment)
1132	IPI00858854	vtg6;RP71-23D18.1-001	Vtg6 protein
1133	IPI00497707	wdr1	WD repeat domain 1
1134	IPI00501657	wdr12	Ribosome biogenesis protein wdr12
1135	IPI00506842	wdr5;zgc:76895	Wdr5 protein
1136	IPI00509301;IPI00920336	wu:fb80c08;ywhab1;ywhabb	14-3-3 protein beta/alpha-1;26 kDa protein
1137	IPI00619672	wu:fc26c03	hypothetical protein LOC324345
1138	IPI00491495	wu:fj80h11	hypothetical protein LOC337520, partial
1139	IPI00510170	xpnpep1;DKEY-246E1.2;DKEY-246E1.2-001	X-prolyl aminopeptidase (Aminopeptidase P) 1, soluble
1140	IPI00481824	xpo7	Xpo7 protein
1141	IPI00511839	xrcc5;XRCC5	Xrcc5 protein
1142	IPI00837236;IPI00933112	ybx1;nsep1;DKEYP-100A1.1-001	Ybx1 protein;Y box binding protein 1
1143	IPI00498898;IPI00932921	ywhab;ywhab2;ywhaba;zgc:64092	14-3-3 protein beta/alpha-2;27 kDa protein
1144	IPI00509935	ywhabl	Tyrosine 3-monooxygenase/tryptophan 5-monooxygenase activation protein, beta polypeptide like
1145	IPI00483518;IPI00817946	ywhae1	Ywhae1 protein;Protein
1146	IPI00487033	ywhae2;zgc:113329	Tyrosine 3-monooxygenase/tryptophan 5-monooxygenase activation protein, epsilon polypeptide 2
1147	IPI00501838	ywhaq1;ywhaqb;ywhaz	Tyrosine 3-monooxygenase/tryptophan 5-monooxygenase activation protein, theta polypeptide b
1148	IPI00851389	zC14A17.14-001	similar to erythroblast membrane-associated protein
