# Supplementary material for: Proteome Mapping of Adult Zebrafish Marrow Neutrophils Reveals Partial Cross Species Conservation to Human Peripheral Neutrophils
Source: PLoS One. 2013 Sep 3;8(9):e73998. doi: 10.1371/journal.pone.0073998 (PMC3760823; doi:10.1371/journal.pone.0073998)
Supplement: Table S3 — a. Blast analysis of non-annotated zebrafish neutrophil proteins with human protein database. b. List of blasted proteins common between zebrafish and human neutrophil proteome. c. List of zebrafish neutrophil proteins common to human neutrophil whole cell lysate proteome. d. List of proteins not common between zebrafish and human neutrophil proteomes. (XLSX) [file pone.0073998.s007.xlsx]

## Sheet: Table 3a
Table S-3a: Blast analysis of non-annotated zebrafish neutrophil proteins with human protein database. 89 proteins matched human proteins with 80-100% identity; 102 proteins showed 60-80% identity and 133 proteins showed 40-60% identity
S. No.	Query ID	Subject ID	% identity	% positives	alignment length	mismatches	gap opens	q. start	q. end	s. start	s. end	evalue	bit score
133 proteins with 40 - 60% identity
1	ipi|IPI00481328|IPI00481328.8	gi|42713696|ref|NP_116182.2|	45.31	66.33	490	260	3	24	513	39	520	8e-153	451
2	ipi|IPI00481565|IPI00481565.7	gi|13489087|ref|NP_109591.1|	48.86	63.24	438	164	6	1	437	1	379	1e-126	376
3	ipi|IPI00482833|IPI00482833.4	gi|60498984|ref|NP_033720.2|	42.73	61.86	763	408	15	5	747	3	756	0	623
4	ipi|IPI00482978|IPI00482978.1	gi|4826698|ref|NP_004935.1|	45.62	65.69	274	148	1	1	274	21	293	1e-84	259
5	ipi|IPI00483678|IPI00483678.6	gi|31657142|ref|NP_852478.1|	52.47	69.62	1195	518	20	13	1193	19	1177	0	1214
6	ipi|IPI00483921|IPI00483921.1	gi|4557365|ref|NP_000048.1|	52.63	68.42	19	9	0	162	180	442	460	5.8	28.9
7	ipi|IPI00484560|IPI00484560.1	gi|4505365|ref|NP_002484.1|	54.69	71.09	128	58	0	1	128	1	128	1e-47	153
8	ipi|IPI00484629|IPI00484629.4	gi|297206763|ref|NP_079512.2|	45.83	56.25	48	19	1	10	50	87	134	2e-07	53.1
9	ipi|IPI00485012|IPI00485012.2	gi|4557010|ref|NP_001601.1|	58.78	75.83	393	160	1	21	413	31	421	2e-172	493
10	ipi|IPI00486184|IPI00486184.2	gi|171906575|ref|NP_001116428.1|	57.14	72.54	448	154	8	1	420	1	438	2e-165	476
11	ipi|IPI00486361|IPI00486361.3	gi|38492358|ref|NP_056360.2|	49.84	68.55	620	291	9	84	697	88	693	0	620
12	ipi|IPI00487329|IPI00487329.4	gi|120587027|ref|NP_065769.3|	58.48	69.97	1332	450	24	27	1295	61	1352	0	1386
13	ipi|IPI00488103|IPI00488103.11	gi|270309178|ref|NP_001161865.1|;gi|270309180|ref|NP_001161866.1|	44.72	60.7	369	153	12	1	353	9	342	7e-83	262
14	ipi|IPI00488806|IPI00488806.3	gi|19923761|ref|NP_004888.2|	45.01	62.31	451	224	7	27	456	30	477	3e-132	395
15	ipi|IPI00489378|IPI00489378.6	gi|342837684|ref|NP_001230171.1|;gi|342837686|ref|NP_001230172.1|;gi|342837688|ref|NP_001230173.1|	54.55	68.18	22	10	0	135	156	123	144	7.5	30.4
16	ipi|IPI00489672|IPI00489672.1	gi|7705704|ref|NP_057001.1|	50.69	69.12	217	104	1	6	222	6	219	2e-82	249
17	ipi|IPI00491067|IPI00491067.3	gi|189181666|ref|NP_000511.2|	57.59	72.19	507	205	4	30	529	23	526	0	602
18	ipi|IPI00492780|IPI00492780.6	gi|224831241|ref|NP_001139281.1|	45	72.5	40	22	0	411	450	1482	1521	2.1	32.7
19	ipi|IPI00493683|IPI00493683.1	gi|10834972|ref|NP_000551.1|;gi|91106727|ref|NP_001035122.1|	40.55	59.91	217	122	3	1	216	3	213	6e-45	152
20	ipi|IPI00494191|IPI00494191.1	gi|112380628|ref|NP_005552.3|	43.72	64.07	398	213	10	19	411	26	417	2e-94	293
21	ipi|IPI00494482|IPI00494482.5	gi|62460637|ref|NP_078934.3|	46.96	68.38	1069	552	4	15	1078	16	1074	0	914
22	ipi|IPI00494886|IPI00494886.2	gi|166706903|ref|NP_002044.2|	44.66	66.72	580	320	1	1	579	1	580	2e-180	528
23	ipi|IPI00495290|IPI00495290.6	gi|14150149|ref|NP_115726.1|;gi|197304708|ref|NP_001127867.1|;gi|197304710|ref|NP_001127868.1|	51.02	68.03	147	64	4	117	258	50	193	1e-30	115
24	ipi|IPI00495615|IPI00495615.1	gi|6715607|ref|NP_000175.1|	56.85	80.14	146	63	0	1	146	1	146	1e-62	192
25	ipi|IPI00496571|IPI00496571.6	gi|166706911|ref|NP_006408.3|	40.17	53.85	117	64	5	145	258	167	280	3e-15	75.1
26	ipi|IPI00496642|IPI00496642.6	gi|9506363|ref|NP_061863.1|	50.27	64.13	368	157	7	1	347	1	363	2e-94	291
27	ipi|IPI00497210|IPI00497210.4	gi|57165373|ref|NP_000828.1|;gi|57165375|ref|NP_001009184.1|	49.32	63.95	294	137	7	7	295	81	367	1e-79	250
28	ipi|IPI00497243|IPI00497243.3	gi|133893286|ref|NP_970615.2|	52.6	66.94	481	219	6	1	478	1	475	2e-180	518
29	ipi|IPI00497767|IPI00497767.1	gi|93277122|ref|NP_002887.2|	44.59	72.97	148	82	0	1	148	1	148	4e-43	155
30	ipi|IPI00498424|IPI00498424.3	gi|102469694|ref|NP_002299.2|	45.45	59.09	330	163	8	1	320	1	323	5e-82	255
31	ipi|IPI00498624|IPI00498624.2	gi|146231950|ref|NP_653284.2|	51.69	67.23	296	137	3	1	295	23	313	5e-95	289
32	ipi|IPI00498841|IPI00498841.4	gi|4507653|ref|NP_000358.1|	48.76	63.64	242	110	1	3	244	18	245	3e-78	240
33	ipi|IPI00500334|IPI00500334.3	gi|40254947|ref|NP_066979.2|	48.09	66.81	235	119	1	27	261	35	266	9e-78	243
34	ipi|IPI00501524|IPI00501524.2	gi|225703102|ref|NP_001111.3|;gi|225703104|ref|NP_001139541.1|	59.39	74.65	426	160	3	9	431	17	432	2e-145	427
35	ipi|IPI00503498|IPI00503498.4	gi|4557303|ref|NP_000373.1|	52.29	74.51	153	73	0	8	160	5	157	2e-52	176
36	ipi|IPI00503502|IPI00503502.5	gi|333609245|ref|NP_001099147.2|	55.97	73.19	511	215	3	11	520	21	522	0	616
37	ipi|IPI00503505|IPI00503505.7	gi|89191865|ref|NP_000202.2|;gi|188595677|ref|NP_001120963.1|	50.53	66.93	750	359	8	23	765	23	767	0	759
38	ipi|IPI00503987|IPI00503987.2	gi|23110960|ref|NP_001324.2|;gi|320118898|ref|NP_001188504.1|	42.31	60.9	312	160	9	240	545	37	334	6e-74	242
39	ipi|IPI00504670|IPI00504670.2	gi|284795266|ref|NP_067026.3|	57.03	72.27	256	101	2	15	266	20	270	1e-90	273
40	ipi|IPI00505343|IPI00505343.2	gi|73747915|ref|NP_000535.3|	44.72	65.66	597	322	3	122	718	111	699	1e-170	511
41	ipi|IPI00505725|IPI00505725.3	gi|168229161|ref|NP_078811.3|	56	73.13	934	390	6	1	922	1	925	0	1065
42	ipi|IPI00506699|IPI00506699.6	gi|150010654|ref|NP_115826.2|	45.77	67.84	1654	873	7	4	1650	1	1637	0	1541
43	ipi|IPI00507293|IPI00507293.5	gi|4507465|ref|NP_003230.1|	41.81	57.21	409	202	11	8	386	9	411	7e-97	299
44	ipi|IPI00507382|IPI00507382.1	gi|38195080|ref|NP_055437.2|;gi|194306644|ref|NP_001123614.1|	43.53	61.32	804	414	12	1	793	1	775	0	634
45	ipi|IPI00508441|IPI00508441.1	gi|28269681|ref|NP_783313.1|	49.62	66.92	133	67	0	3	135	9	141	1e-43	143
46	ipi|IPI00508719|IPI00508719.7	gi|116284392|ref|NP_002448.2|	46.48	65.83	837	435	8	4	836	7	834	0	822
47	ipi|IPI00508937|IPI00508937.7	gi|11415040|ref|NP_068813.1|	45.35	62.19	849	423	17	11	841	30	855	0	744
48	ipi|IPI00509756|IPI00509756.1	gi|374092020|ref|NP_006448.4|	52.71	65.74	645	236	14	3	628	2	596	0	617
49	ipi|IPI00510185|IPI00510185.3	gi|87196339|ref|NP_001839.2|	55.06	69.97	999	419	8	27	996	30	1027	0	966
50	ipi|IPI00510392|IPI00510392.7	gi|31542939|ref|NP_000851.2|	56.65	74.52	263	112	1	1	261	1	263	2e-109	321
51	ipi|IPI00510927|IPI00510927.2	gi|4758484|ref|NP_004823.1|	56.25	70.83	240	103	2	2	240	3	241	3e-94	280
52	ipi|IPI00512702|IPI00512702.6	gi|55742693|ref|NP_078922.1|	52.22	71.33	722	340	3	1	722	10	726	0	724
53	ipi|IPI00513087|IPI00513087.1	gi|50592988|ref|NP_003357.2|	59.95	77.7	417	167	0	44	460	37	453	0	528
54	ipi|IPI00551848|IPI00551848.2	gi|4757812|ref|NP_004880.1|	54.55	72.73	88	40	0	2	89	7	94	4e-32	110
55	ipi|IPI00570286|IPI00570286.1	gi|4502847|ref|NP_001271.1|	54.79	61.17	188	62	6	2	185	3	171	1e-41	141
56	ipi|IPI00607479|IPI00607479.1	gi|47106067|ref|NP_998766.1|	58.52	75.57	176	68	2	94	264	150	325	4e-65	209
57	ipi|IPI00608557|IPI00608557.5	gi|330688408|ref|NP_892006.3|	57.45	75.89	8799	3672	28	18	8759	14	8797	0	9941
58	ipi|IPI00611156|IPI00611156.3	gi|6912464|ref|NP_036434.1|	42.71	58.33	96	52	3	87	181	36	129	2e-16	78.6
59	ipi|IPI00615389|IPI00615389.2	gi|284925165|ref|NP_001165415.1|	41.62	60.54	370	189	9	218	574	325	680	2e-84	280
60	ipi|IPI00617985|IPI00617985.3	gi|10092597|ref|NP_065394.1|	58.92	73.25	572	210	6	8	563	4	566	0	675
61	ipi|IPI00619132|IPI00619132.1	gi|65301167|ref|NP_003374.3|	44.44	55.56	27	15	0	22	48	139	165	9.6	27.7
62	ipi|IPI00619183|IPI00619183.3	gi|4506387|ref|NP_002865.1|	55.63	63.74	444	121	8	2	404	1	409	2e-147	429
63	ipi|IPI00619253|IPI00619253.3	gi|4503143|ref|NP_001900.1|	59.85	74.06	401	137	4	22	411	22	409	2e-177	505
64	ipi|IPI00627617|IPI00627617.5	gi|119220562|ref|NP_000887.2|	51.24	68.18	484	223	4	33	514	48	520	6e-173	502
65	ipi|IPI00627880|IPI00627880.5	gi|21070984|ref|NP_000910.2|	54.41	69.8	1020	402	17	7	1017	7	972	0	1072
66	ipi|IPI00631070|IPI00631070.2	gi|39995109|ref|NP_000396.2|	56.8	75.15	169	70	1	28	196	26	191	1e-67	209
67	ipi|IPI00804617|IPI00804617.1	gi|4503117|ref|NP_000091.1|	49.47	63.16	95	48	0	7	101	4	98	5e-26	95.5
68	ipi|IPI00831952|IPI00831952.1	gi|4503117|ref|NP_000091.1|	55.1	73.47	98	44	0	3	100	1	98	3e-36	121
69	ipi|IPI00851760|IPI00851760.4	gi|11968023|ref|NP_071918.1|	47.44	58.6	215	75	3	797	976	995	1206	2e-42	169
70	ipi|IPI00934024|IPI00934024.3	gi|31881792|ref|NP_858043.1|;gi|221218998|ref|NP_001137391.1|	44.59	63.69	314	164	5	238	545	7	316	4e-68	228
71	ipi|IPI00961059|IPI00961059.2	gi|28626504|ref|NP_113659.3|	59.54	78.62	650	253	4	2	641	14	663	0	800
72	ipi|IPI00962488|IPI00962488.2	gi|4503595|ref|NP_000493.1|	49.44	64.71	714	336	8	19	727	22	715	0	711
73	ipi|IPI00996233|IPI00996233.1	gi|193083221|ref|NP_443196.2|	45.05	66.67	111	57	2	390	497	309	418	5e-27	113
74	ipi|IPI00997562|IPI00997562.1	gi|116256340|ref|NP_001070676.1|	50.72	65.73	1246	498	21	1	1171	1	1205	0	1193
75	ipi|IPI00489378|IPI00489378.6	gi|342837684|ref|NP_001230171.1|;gi|342837686|ref|NP_001230172.1|;gi|342837688|ref|NP_001230173.1|	54.55	68.18	22	10	0	135	156	123	144	7.5	30.4
76	ipi|IPI00636843|IPI00636843.4	gi|24307967|ref|NP_055665.1|	49.78	66.55	894	380	17	1	832	1	887	0	825
77	ipi|IPI00637339|IPI00637339.4	gi|55956895|ref|NP_001007240.1|	41.94	51.61	31	18	0	22	52	223	253	3.5	29.6
78	ipi|IPI00769617|IPI00769617.5	gi|6912464|ref|NP_036434.1|	43.48	62.4	391	210	7	409	788	733	1123	3e-97	332
79	ipi|IPI00770986|IPI00770986.2	gi|166295200|ref|NP_000771.2|	44.65	63.84	495	257	8	18	504	18	503	4e-139	415
80	ipi|IPI00771483|IPI00771483.4	gi|4504681|ref|NP_000625.1|	42.69	60.6	335	180	7	59	388	11	338	3e-71	231
81	ipi|IPI00771585|IPI00771585.3	gi|38045888|ref|NP_937756.1|	40.74	48.15	54	32	0	149	202	664	717	8e-05	47
82	ipi|IPI00772332|IPI00772332.3	gi|148886707|ref|NP_001092142.1|	55.98	72.79	577	244	5	6	576	9	581	0	688
83	ipi|IPI00773483|IPI00773483.4	gi|11968059|ref|NP_071913.1|	45.71	59.14	536	271	9	27	558	24	543	3e-157	466
84	ipi|IPI00773681|IPI00773681.2	gi|56676330|ref|NP_057371.2|	41.54	61.54	455	206	11	167	595	133	553	7e-95	305
85	ipi|IPI00799030|IPI00799030.2	gi|376334943|ref|NP_001243677.1|	40.8	58.33	348	203	3	14	358	23	370	9e-93	286
86	ipi|IPI00799805|IPI00799805.2	gi|4502379|ref|NP_003912.1|	46.28	65.29	242	105	5	6	240	8	231	7e-63	200
87	ipi|IPI00799951|IPI00799951.4	gi|52485606|ref|NP_443137.2|	58.6	76.8	500	192	6	18	506	2	497	0	598
88	ipi|IPI00805748|IPI00805748.4	gi|47834348|ref|NP_036424.2|	56.09	70.6	1068	404	25	1	1038	1	1033	0	1070
89	ipi|IPI00806521|IPI00806521.5	gi|395132469|ref|NP_001257429.1|	58.37	73.15	257	104	3	26	280	23	278	3e-98	304
90	ipi|IPI00806899|IPI00806899.5	gi|48762942|ref|NP_003950.1|	50.33	68.71	1061	450	9	21	1071	20	1013	0	1011
91	ipi|IPI00806987|IPI00806987.3	gi|20149621|ref|NP_056348.2|	56.65	73.92	556	239	2	5	559	4	558	0	612
92	ipi|IPI00829183|IPI00829183.1	gi|187608516|ref|NP_036419.3|	54.17	71.37	779	328	7	1	755	1	774	0	846
93	ipi|IPI00832798|IPI00832798.3	gi|145309328|ref|NP_775733.3|	47.22	61.11	36	19	0	73	108	1055	1090	0.023	36.6
94	ipi|IPI00836325|IPI00836325.4	gi|150378452|ref|NP_689632.2|	56.33	72	600	253	5	52	643	37	635	0	679
95	ipi|IPI00837112|IPI00837112.4	gi|126116592|ref|NP_963857.3|	46.43	64.29	28	15	0	198	225	44	71	3.9	30.8
96	ipi|IPI00846011|IPI00846011.2	gi|388998877|ref|NP_001254479.1|	41.94	64.52	31	18	0	733	763	18755	18785	9.9	30.4
97	ipi|IPI00851585|IPI00851585.1	gi|296785054|ref|NP_001171889.1|	46.15	61.54	39	17	1	105	139	214	252	0.48	32
98	ipi|IPI00851936|IPI00851936.2	gi|20544168|ref|NP_005314.2|	50.29	63.74	171	75	3	32	199	44	207	2e-29	110
99	ipi|IPI00851958|IPI00851958.5	gi|46409316|ref|NP_997223.1|	43.26	57.09	282	150	4	5	283	1	275	1e-61	201
100	ipi|IPI00855526|IPI00855526.2	gi|124107616|ref|NP_919260.2|	51.52	60.61	33	15	1	36	68	97	128	2.5	30.8
101	ipi|IPI00859196|IPI00859196.3	gi|21618325|ref|NP_004464.2|	41.94	45.16	31	13	1	28	53	240	270	3.3	26.6
102	ipi|IPI00859493|IPI00859493.2	gi|403501446|ref|NP_001092093.2|	40.48	52.38	42	24	1	31	72	7463	7503	9.9	30.8
103	ipi|IPI00863911|IPI00863911.2	gi|12232483|ref|NP_073625.1|;gi|29029605|ref|NP_795345.1|	47.68	65.63	323	164	4	7	329	13	330	1e-105	317
104	ipi|IPI00865915|IPI00865915.4	gi|10863911|ref|NP_066937.1|	51.92	63.46	52	24	1	25	75	33	84	4e-11	55.1
105	ipi|IPI00868250|IPI00868250.1	gi|410171180|ref|XP_003960163.1|	54.95	70.61	313	116	8	7	312	5	299	4e-98	295
106	ipi|IPI00868283|IPI00868283.1	gi|33457348|ref|NP_061980.1|	57.66	74.45	137	55	1	31	164	37	173	2e-53	171
107	ipi|IPI00897120|IPI00897120.3	gi|366039979|ref|NP_001243000.1|	46.18	64.82	1791	912	24	4	1754	3426	5204	0	1572
108	ipi|IPI00897250|IPI00897250.1	gi|4885329|ref|NP_005295.1|	45.89	61.71	316	155	5	11	325	17	317	3e-84	262
109	ipi|IPI00897474|IPI00897474.2	gi|153791497|ref|NP_055490.3|	47.22	72.22	36	19	0	70	105	1279	1314	3	30.4
110	ipi|IPI00897776|IPI00897776.2	gi|13654237|ref|NP_008835.5|	58.03	75.28	4158	1663	33	9	4119	6	4128	0	4901
111	ipi|IPI00898399|IPI00898399.2	gi|40254823|ref|NP_005532.2|	55.69	67	1203	407	27	7	1106	5	1184	0	1176
112	ipi|IPI00899790|IPI00899790.1	gi|157266300|ref|NP_001141.2|	52.43	70.9	969	444	6	1	955	1	966	0	1056
113	ipi|IPI00900077|IPI00900077.4	gi|34482047|ref|NP_004635.2|	54.71	67.76	912	309	10	27	862	197	1080	0	903
114	ipi|IPI00900215|IPI00900215.3	gi|16554616|ref|NP_115865.1|	48.39	61.29	31	12	1	921	951	28	54	8	29.6
115	ipi|IPI00900582|IPI00900582.3	gi|18780273|ref|NP_110447.2|	40.08	51.65	242	108	5	946	1187	560	764	2e-27	122
116	ipi|IPI00900928|IPI00900928.5	gi|224451135|ref|NP_001138917.1|	56.34	65.37	410	127	9	68	428	1	407	5e-107	365
117	ipi|IPI00900966|IPI00900966.3	gi|24307991|ref|NP_055904.1|	53.14	70.71	717	315	10	87	786	672	1384	0	724
118	ipi|IPI00901273|IPI00901273.2	gi|32401447|ref|NP_861450.1|	42.39	62.61	460	261	3	3	459	2	460	3e-120	366
119	ipi|IPI00901445|IPI00901445.3	gi|54607043|ref|NP_000148.2|;gi|54607045|ref|NP_001005741.1|;gi|54607047|ref|NP_001005742.1|	57.69	73.08	494	209	0	25	518	43	536	0	612
120	ipi|IPI00901460|IPI00901460.3	gi|46195765|ref|NP_954712.1|	44.62	63.75	1087	583	12	34	1108	8	1087	0	880
121	ipi|IPI00901464|IPI00901464.1	gi|193083197|ref|NP_659486.2|	45.45	59.09	22	12	0	7	28	234	255	3.1	25.4
122	ipi|IPI00901718|IPI00901718.2	gi|291084534|ref|NP_001166902.1|	50	66.67	24	12	0	707	730	1035	1058	6.2	30.8
123	ipi|IPI00901889|IPI00901889.2	gi|47834348|ref|NP_036424.2|	58.86	71.95	1016	353	16	1	993	1	974	0	1114
124	ipi|IPI00902178|IPI00902178.3	gi|55953104|ref|NP_031392.3|	41.01	58.79	1451	803	22	46	1465	31	1459	0	1139
125	ipi|IPI00902288|IPI00902288.3	gi|239047441|ref|NP_001154802.1|	49.7	65.67	501	228	7	1	485	1	493	2e-160	480
126	ipi|IPI00902357|IPI00902357.3	gi|23111005|ref|NP_002395.1|	50.89	66.96	224	97	5	21	238	37	253	7e-73	226
127	ipi|IPI00919857|IPI00919857.1	gi|26024195|ref|NP_115877.2|	43.3	56.7	97	52	1	13	109	18	111	5e-20	81.3
128	ipi|IPI00920657|IPI00920657.1	gi|31377806|ref|NP_002635.2|	48	68	25	13	0	183	207	303	327	2.6	29.6
129	ipi|IPI00928775|IPI00928775.1	gi|214010191|ref|NP_001135751.1|	50.75	64.18	67	33	0	2	68	83	149	9e-15	67.4
130	ipi|IPI00931220|IPI00931220.2	gi|94721261|ref|NP_149124.3|	45.59	63.22	261	128	7	170	424	169	421	2e-61	208
131	ipi|IPI00931488|IPI00931488.1	gi|21361495|ref|NP_054758.2|	52.09	65.59	311	99	1	9	319	5	265	6e-113	332
132	ipi|IPI00933997|IPI00933997.3	gi|23510338|ref|NP_003325.2|;gi|23510340|ref|NP_695012.1|	58.01	74.51	1024	410	9	2	1016	46	1058	0	1223
133	ipi|IPI00934393|IPI00934393.3	gi|4505209|ref|NP_002418.1|	50.83	65.62	480	211	7	7	475	6	471	5e-163	474
102 proteins with 60 - 80% identity
1	ipi|IPI00481882|IPI00481882.1	gi|11559923|ref|NP_071496.1|	73.11	79.55	264	46	8	1	262	1	241	7e-106	311
2	ipi|IPI00483673|IPI00483673.3	gi|4885373|ref|NP_005316.1|	62.73	74.55	110	38	1	27	136	41	147	3e-28	107
3	ipi|IPI00483742|IPI00483742.1	gi|23308579|ref|NP_006592.3|	78.12	89.38	160	33	1	1	158	1	160	6e-82	243
4	ipi|IPI00483862|IPI00483862.1	gi|120433590|ref|NP_001073331.1|	79.31	87.36	87	18	0	1	87	1	87	1e-44	142
5	ipi|IPI00484148|IPI00484148.3	gi|10346135|ref|NP_055083.1|	79.26	87.93	323	59	4	1	323	1	315	2e-173	489
6	ipi|IPI00485772|IPI00485772.1	gi|45643119|ref|NP_006108.2|;gi|260275230|ref|NP_001159482.1|	62.95	77.99	359	131	1	1	357	6	364	3e-165	471
7	ipi|IPI00486430|IPI00486430.1	gi|5803187|ref|NP_006746.1|	71.76	84.12	170	48	0	91	260	168	337	5e-85	261
8	ipi|IPI00486876|IPI00486876.4	gi|116734847|ref|NP_000019.2|;gi|116734851|ref|NP_000634.2|;gi|116734857|ref|NP_000635.2|;gi|116734860|ref|NP_000633.2|	75.1	87.45	1530	380	1	3	1532	4	1532	0	2506
9	ipi|IPI00487822|IPI00487822.2	gi|28626504|ref|NP_113659.3|	63.65	79.75	652	224	5	2	642	14	663	0	851
10	ipi|IPI00488205|IPI00488205.1	gi|156416028|ref|NP_036232.2|	69.64	83.23	471	137	3	2	469	18	485	0	694
11	ipi|IPI00488488|IPI00488488.6	gi|52630326|ref|NP_001005273.1|	73.55	81.36	2049	418	24	57	2063	34	2000	0	2820
12	ipi|IPI00490053|IPI00490053.1	gi|4885413|ref|NP_005331.1|	73.02	89.68	126	34	0	1	126	1	126	1e-68	206
13	ipi|IPI00490303|IPI00490303.1	gi|9966764|ref|NP_009191.1|	76.29	89.66	232	54	1	1	232	1	231	5e-137	388
14	ipi|IPI00492068|IPI00492068.1	gi|4502985|ref|NP_001854.1|	72.09	87.21	86	24	0	1	86	1	86	5e-46	145
15	ipi|IPI00492626|IPI00492626.1	gi|189163485|ref|NP_001121167.1|	63.91	78.26	460	154	3	17	471	28	480	0	623
16	ipi|IPI00492866|IPI00492866.7	gi|351542238|ref|NP_001234925.1|	60.58	75.97	799	303	4	1	796	14	803	0	948
17	ipi|IPI00493031|IPI00493031.2	gi|4885373|ref|NP_005316.1|	61.4	73.68	114	37	1	27	140	41	147	3e-29	110
18	ipi|IPI00493163|IPI00493163.6	gi|4557377|ref|NP_000052.1|	62.77	79.03	658	240	4	1	656	1	655	0	875
19	ipi|IPI00494058|IPI00494058.3	gi|17149842|ref|NP_004461.2|;gi|17149844|ref|NP_476433.1|;gi|206725530|ref|NP_001128680.1|	78.87	90.85	142	26	2	1	138	1	142	2e-77	230
20	ipi|IPI00496059|IPI00496059.1	gi|19923985|ref|NP_612462.1|	75.57	85.52	221	51	2	1	220	9	227	2e-121	348
21	ipi|IPI00497482|IPI00497482.1	gi|55956919|ref|NP_112556.2|	68.73	75.95	291	74	3	26	309	52	332	8e-118	347
22	ipi|IPI00498609|IPI00498609.2	gi|6912388|ref|NP_036330.1|	60.73	75.34	219	70	4	1	205	1	217	4e-88	262
23	ipi|IPI00499007|IPI00499007.2	gi|4504061|ref|NP_002067.1|	73.33	86.47	510	135	1	24	533	38	546	0	813
24	ipi|IPI00499333|IPI00499333.4	gi|110825963|ref|NP_001036083.1|	63.03	79.11	541	188	3	120	649	31	570	0	705
25	ipi|IPI00499593|IPI00499593.4	gi|296531406|ref|NP_004640.3|	65.47	78.48	223	73	3	4	223	44	265	1e-97	289
26	ipi|IPI00500902|IPI00500902.4	gi|108773793|ref|NP_001035810.1|	76.71	87.08	511	119	0	13	523	5	515	0	839
27	ipi|IPI00501258|IPI00501258.2	gi|12056473|ref|NP_061819.2|	79.11	92.48	359	75	0	1	359	1	359	0	617
28	ipi|IPI00501538|IPI00501538.1	gi|4502011|ref|NP_000467.1|	73.71	87.63	194	51	0	1	194	1	194	3e-105	305
29	ipi|IPI00502396|IPI00502396.5	gi|164698496|ref|NP_001106964.1|;gi|164698500|ref|NP_001106966.1|	73.09	90.03	301	78	1	504	801	112	412	2e-169	501
30	ipi|IPI00502633|IPI00502633.1	gi|4506925|ref|NP_003013.1|	79.46	90.18	112	23	0	1	112	1	112	1e-61	187
31	ipi|IPI00502952|IPI00502952.2	gi|63253298|ref|NP_003123.2|	80	92.63	285	57	0	4	288	16	300	2e-180	503
32	ipi|IPI00503854|IPI00503854.6	gi|21314632|ref|NP_003029.2|	61.43	76.74	503	188	5	41	539	32	532	0	582
33	ipi|IPI00503863|IPI00503863.2	gi|217330646|ref|NP_006704.3|	75.59	85.04	127	27	2	1	123	1	127	2e-55	172
34	ipi|IPI00504066|IPI00504066.2	gi|4758770|ref|NP_004532.1|	66.67	81.16	69	23	0	3	71	2	70	1e-30	105
35	ipi|IPI00504105|IPI00504105.1	gi|5453678|ref|NP_006423.1|	62.6	81.68	131	49	0	19	149	19	149	3e-56	176
36	ipi|IPI00505881|IPI00505881.6	gi|156671217|ref|NP_683723.2|	62.04	71.77	627	158	18	1	590	1	584	0	683
37	ipi|IPI00505968|IPI00505968.5	gi|221219000|ref|NP_001137854.1|	77.26	87.79	1073	222	4	37	1089	54	1124	0	1749
38	ipi|IPI00507050|IPI00507050.2	gi|54859685|ref|NP_001006639.1|	75.98	87.75	204	49	0	23	226	17	220	1e-115	334
39	ipi|IPI00507085|IPI00507085.1	gi|40807491|ref|NP_001986.2|	65.62	81.66	698	239	1	1	697	1	698	0	993
40	ipi|IPI00507226|IPI00507226.7	gi|13027640|ref|NP_005754.2|	67	81.46	906	297	2	28	933	21	924	0	1293
41	ipi|IPI00507561|IPI00507561.3	gi|37537722|ref|NP_079034.3|	70.57	82.91	316	93	0	48	363	34	349	4e-167	475
42	ipi|IPI00507989|IPI00507989.1	gi|41327741|ref|NP_055112.2|	66.96	78.85	227	75	0	51	277	24	250	2e-109	321
43	ipi|IPI00509050|IPI00509050.2	gi|42542394|ref|NP_005759.4|	64.13	81.52	460	164	1	6	464	28	487	0	640
44	ipi|IPI00509366|IPI00509366.3	gi|50301238|ref|NP_000628.2|	61.42	75	464	132	2	6	425	62	522	0	581
45	ipi|IPI00512906|IPI00512906.2	gi|5803036|ref|NP_006796.1|	68.72	84.92	179	55	1	5	182	1	179	6e-85	261
46	ipi|IPI00570288|IPI00570288.2	gi|4502491|ref|NP_001203.1|	61.19	72.03	286	88	5	1	270	4	282	2e-113	332
47	ipi|IPI00607268|IPI00607268.1	gi|4885373|ref|NP_005316.1|	66.06	74.31	109	36	1	23	130	41	149	1e-29	111
48	ipi|IPI00629078|IPI00629078.4	gi|74271818|ref|NP_001028218.1|;gi|154350238|ref|NP_001093877.1|;gi|302393564|ref|NP_001180582.1|;gi|302393567|ref|NP_001180583.1|;gi|302393570|ref|NP_001180584.1|;gi|302393577|ref|NP_001180586.1|	62.78	78.89	180	67	0	3	182	2	181	1e-77	234
49	ipi|IPI00631668|IPI00631668.5	gi|323362983|ref|NP_001191006.1|	77.24	88.06	1072	237	5	1	1072	1	1065	0	1725
50	ipi|IPI00932990|IPI00932990.3	gi|4759182|ref|NP_004594.1|	64.63	78.23	294	97	3	1	293	1	288	2e-119	348
51	ipi|IPI00960245|IPI00960245.1	gi|166795299|ref|NP_006507.2|	60.76	79.11	474	186	0	6	479	2	475	0	606
52	ipi|IPI00994320|IPI00994320.2	gi|156231349|ref|NP_057128.2|	69.32	82.95	264	81	0	28	291	51	314	3e-138	397
53	ipi|IPI00995177|IPI00995177.3	gi|287326622|ref|NP_001165602.1|	76.28	86.96	506	111	7	1	499	1	504	0	797
54	ipi|IPI00481831|IPI00481831.5	gi|29171738|ref|NP_795714.1|	67.92	80.66	212	66	2	1	211	1	211	8e-104	308
55	ipi|IPI00485861|IPI00485861.3	gi|229093316|ref|NP_775813.2|	63.5	77.57	526	191	1	24	548	63	588	0	723
56	ipi|IPI00513099|IPI00513099.2	gi|17017988|ref|NP_001853.2|	62.02	77.52	129	46	2	1	126	1	129	2e-54	170
57	ipi|IPI00637464|IPI00637464.7	gi|131888135|ref|NP_001076437.1|	69.77	80.23	526	138	6	1	524	1	507	0	718
58	ipi|IPI00638060|IPI00638060.3	gi|41349456|ref|NP_002717.3|	68.12	83.7	276	86	1	1	274	433	708	1e-142	421
59	ipi|IPI00656470|IPI00656470.2	gi|5031987|ref|NP_005720.1|	79.01	88.89	162	34	0	30	191	45	206	2e-96	283
60	ipi|IPI00742485|IPI00742485.2	gi|145275185|ref|NP_067653.3|	61.06	76.32	321	124	1	56	375	46	366	6e-140	407
61	ipi|IPI00758972|IPI00758972.1	gi|4758440|ref|NP_004868.1|	76.06	88.73	142	34	0	1	142	1	142	1e-78	233
62	ipi|IPI00769850|IPI00769850.4	gi|4759068|ref|NP_004580.1|	61.8	73.78+E105	267	97	2	53	315	33	298	5e-108	321
63	ipi|IPI00770191|IPI00770191.2	gi|17738292|ref|NP_004042.1|;gi|44680133|ref|NP_976060.1|;gi|44680136|ref|NP_976059.1|	61.59	81.31	289	109	1	72	358	53	341	5e-133	388
64	ipi|IPI00771914|IPI00771914.2	gi|4885381|ref|NP_005313.1|	62.61	73.04	115	31	2	1	103	1	115	1e-25	101
65	ipi|IPI00772365|IPI00772365.5	gi|4885583|ref|NP_005397.1|	75.26	86.27	1362	324	5	3	1359	1	1354	0	2078
66	ipi|IPI00774469|IPI00774469.1	gi|21361497|ref|NP_054768.2|	71.09	86.05	595	171	1	36	629	26	620	0	914
67	ipi|IPI00800062|IPI00800062.4	gi|205361109|ref|NP_078993.4|	64.5	76.98	769	220	5	142	858	232	999	0	960
68	ipi|IPI00800211|IPI00800211.5	gi|42794779|ref|NP_976063.1|	78.07	88.83	2006	407	9	1	1988	1	1991	0	3105
69	ipi|IPI00801488|IPI00801488.4	gi|20127408|ref|NP_000173.2|	72.21	84.67	763	212	0	1	763	1	763	0	1165
70	ipi|IPI00804188|IPI00804188.3	gi|27477105|ref|NP_055977.3|	61.88	79.73	661	252	0	14	674	61	721	0	880
71	ipi|IPI00804597|IPI00804597.3	gi|302699237|ref|NP_886553.3|	64.95	76.92	1144	334	22	477	1585	489	1600	0	1405
72	ipi|IPI00806481|IPI00806481.4	gi|34485727|ref|NP_005328.2|	61.22	78.46	1119	432	1	2	1118	6	1124	0	1469
73	ipi|IPI00817540|IPI00817540.2	gi|9910280|ref|NP_064505.1|	76.43	87.82	1519	347	4	45	1554	39	1555	0	2392
74	ipi|IPI00817674|IPI00817674.1	gi|110815809|ref|NP_060050.2|	78.66	86.61	717	121	9	1	705	1	697	0	1155
75	ipi|IPI00834013|IPI00834013.3	gi|46410931|ref|NP_997186.1|	75.93	87.63	1342	317	4	25	1364	42	1379	0	2178
76	ipi|IPI00845912|IPI00845912.2	gi|4557781|ref|NP_000253.1|	67.33	79.55	401	129	2	6	405	6	405	0	577
77	ipi|IPI00859234|IPI00859234.1	gi|24119203|ref|NP_705935.1|	79.1	90.98	244	51	0	4	247	5	248	1e-124	358
78	ipi|IPI00859769|IPI00859769.3	gi|29171736|ref|NP_003702.2|	61.7	75.18	282	104	2	16	293	1	282	2e-119	348
79	ipi|IPI00861027|IPI00861027.5	gi|54792094|ref|NP_056068.1|	63.75	78.5	400	141	1	16	415	180	575	0	541
80	ipi|IPI00861591|IPI00861591.3	gi|4557251|ref|NP_001101.1|	76.28	86.52	742	163	4	23	763	19	748	0	1160
81	ipi|IPI00861743|IPI00861743.4	gi|255652944|ref|NP_000262.2|	68.38	81.34	1243	377	8	23	1255	20	1256	0	1766
82	ipi|IPI00862739|IPI00862739.4	gi|31377782|ref|NP_006245.2|;gi|47157325|ref|NP_997704.1|	75.47	85.92	689	150	5	1	684	1	675	0	1098
83	ipi|IPI00866407|IPI00866407.1	gi|45580696|ref|NP_996261.1|	60.82	78.35	194	71	3	48	241	56	244	3e-79	243
84	ipi|IPI00868115|IPI00868115.1	gi|238776833|ref|NP_005773.3|	66.43	69.23	286	61	7	1	280	8	264	8e-94	281
85	ipi|IPI00868354|IPI00868354.2	gi|5453974|ref|NP_006247.1|	76.35	85.83	981	212	9	6	977	15	984	0	1493
86	ipi|IPI00882847|IPI00882847.1	gi|72534748|ref|NP_001026897.1|	68.36	80.79	354	105	3	1	347	1	354	3e-167	476
87	ipi|IPI00896916|IPI00896916.1	gi|148613856|ref|NP_001091974.1|	73.99	79.6	642	127	10	31	660	106	719	0	910
88	ipi|IPI00898286|IPI00898286.1	gi|7705773|ref|NP_057093.1|	76.58	86.78	363	81	2	1	360	4	365	0	578
89	ipi|IPI00898876|IPI00898876.2	gi|160420317|ref|NP_001104026.1|	64.76	76.11	2290	760	25	285	2553	383	2646	0	2793
90	ipi|IPI00899068|IPI00899068.4	gi|21536326|ref|NP_008971.2|	62.54	75.22	670	192	7	4	673	1	611	0	818
91	ipi|IPI00901226|IPI00901226.2	gi|46852164|ref|NP_006706.2|	61.93	76.24	1027	383	4	1	1020	1	1026	0	1286
92	ipi|IPI00901961|IPI00901961.1	gi|4885381|ref|NP_005313.1|	64.35	73.91	115	29	2	1	103	1	115	2e-27	105
93	ipi|IPI00919782|IPI00919782.2	gi|253970489|ref|NP_001070020.2|	75.29	87.57	684	164	3	15	696	32	712	0	1082
94	ipi|IPI00932261|IPI00932261.2	gi|4757900|ref|NP_004334.1|	78.65	90.35	342	73	0	21	362	21	362	0	574
95	ipi|IPI00934178|IPI00934178.3	gi|187281616|ref|NP_077718.3|	73.73	81.11	217	53	1	1	217	1	213	1e-114	330
96	ipi|IPI00934327|IPI00934327.2	gi|119395760|ref|NP_001073280.1|	70.64	86.7	218	64	0	1	218	865	1082	1e-104	331
97	ipi|IPI00934716|IPI00934716.1	gi|12408656|ref|NP_005177.2|;gi|311893363|ref|NP_001185797.1|;gi|311893365|ref|NP_001185798.1|	69.96	82.93	709	207	2	1	703	6	714	0	1042
98	ipi|IPI00934729|IPI00934729.2	gi|56682959|ref|NP_002023.2|	72.51	84.21	171	47	0	3	173	6	176	8e-89	261
99	ipi|IPI00961701|IPI00961701.2	gi|38202257|ref|NP_938148.1|	67.99	81.81	731	228	4	11	738	19	746	0	1067
100	ipi|IPI00963069|IPI00963069.2	gi|12667788|ref|NP_002464.1|	72.52	86.26	131	34	1	5	133	1828	1958	5e-48	168
101	ipi|IPI00963328|IPI00963328.1	gi|299523086|ref|NP_006001.3|	69.44	85.56	180	54	1	1	180	4	182	2e-90	266
102	ipi|IPI00993881|IPI00993881.1	gi|4506787|ref|NP_003861.1|	76.91	87.28	1659	377	4	1	1655	1	1657	0	2617
89 proteins with 80 - 100% identity
1	ipi|IPI00481686|IPI00481686.3	gi|68509926|ref|NP_001349.2|	87.48	91.61	799	66	3	1	769	1	795	0	1408
2	ipi|IPI00482111|IPI00482111.1	gi|94538362|ref|NP_004466.2|	81.03	92.51	427	81	0	1	427	1	427	0	714
3	ipi|IPI00484075|IPI00484075.5	gi|115527082|ref|NP_005954.3|	82.87	91.61	1932	327	3	1	1930	1	1930	0	3234
4	ipi|IPI00484111|IPI00484111.3	gi|4506179|ref|NP_002777.1|	91.29	94.32	264	20	2	1	262	1	263	1e-179	499
5	ipi|IPI00484257|IPI00484257.1	gi|42734438|ref|NP_057707.3|;gi|377520143|ref|NP_001243692.1|	88	94.46	325	38	1	1	325	1	324	0	596
6	ipi|IPI00484756|IPI00484756.1	gi|34147513|ref|NP_004628.4|	89.86	94.69	207	19	2	1	205	1	207	1e-135	383
7	ipi|IPI00485615|IPI00485615.7	gi|4507943|ref|NP_003391.1|	96	97.39	1074	40	3	1	1074	1	1071	0	2143
8	ipi|IPI00486247|IPI00486247.1	gi|256222019|ref|NP_057215.3|	96.5	99	200	7	0	1	200	1	200	9e-144	403
9	ipi|IPI00487389|IPI00487389.1	gi|7305503|ref|NP_038470.1|	80.49	90.55	328	58	1	24	351	19	340	0	516
10	ipi|IPI00487679|IPI00487679.1	gi|11055998|ref|NP_067642.1|	89.25	96.42	279	30	0	1	279	1	279	0	528
11	ipi|IPI00489204|IPI00489204.1	gi|4502211|ref|NP_001654.1|	98.86	100	175	2	0	1	175	1	175	2e-128	362
12	ipi|IPI00489756|IPI00489756.2	gi|190358517|ref|NP_004209.2|	96.33	98.17	218	8	0	1	218	1	218	7e-157	437
13	ipi|IPI00490061|IPI00490061.1	gi|148529014|ref|NP_001914.3|	90.64	95.65	897	84	0	1	897	1	897	0	1682
14	ipi|IPI00490418|IPI00490418.2	gi|4504259|ref|NP_003510.1|	80.7	89.47	114	22	0	5	118	13	126	3e-62	189
15	ipi|IPI00490609|IPI00490609.2	gi|17158044|ref|NP_001001.2|	95.98	98.39	249	10	0	1	249	1	249	4e-174	484
16	ipi|IPI00490945|IPI00490945.4	gi|62243696|ref|NP_005853.2|	84.53	91.48	1267	176	8	1	1256	1	1258	0	2199
17	ipi|IPI00491105|IPI00491105.2	gi|112382250|ref|NP_003119.2|	88.62	94.26	975	109	2	2	975	3	976	0	1809
18	ipi|IPI00491519|IPI00491519.4	gi|4506613|ref|NP_000974.1|	95.8	98.32	119	5	0	15	133	1	119	7e-58	179
19	ipi|IPI00491824|IPI00491824.1	gi|4758988|ref|NP_004152.1|	95.05	98.02	202	9	1	1	201	4	205	3e-142	399
20	ipi|IPI00492774|IPI00492774.2	gi|88999583|ref|NP_524147.2|	84.11	92.72	151	24	0	1	151	1	151	3e-92	268
21	ipi|IPI00493625|IPI00493625.1	gi|4506607|ref|NP_000970.1|	85.71	96	175	25	0	1	175	1	175	5e-109	313
22	ipi|IPI00496651|IPI00496651.1	gi|28372499|ref|NP_037424.2|	81.18	91.76	170	31	1	1	170	1	169	2e-102	295
23	ipi|IPI00497389|IPI00497389.1	gi|7706322|ref|NP_057123.1|	83.61	91.39	244	38	1	1	242	1	244	2e-152	429
24	ipi|IPI00497691|IPI00497691.1	gi|4506625|ref|NP_000981.1|	86.49	93.24	148	20	0	1	148	1	148	1e-92	269
25	ipi|IPI00499311|IPI00499311.2	gi|50593002|ref|NP_003081.2|	85.62	94.12	153	22	0	1	153	1	153	1e-90	269
26	ipi|IPI00500495|IPI00500495.1	gi|23110944|ref|NP_002782.1|	91.06	97.97	246	22	0	1	246	1	246	4e-175	486
27	ipi|IPI00501181|IPI00501181.5	gi|7657269|ref|NP_055847.1|	80.46	87.89	1428	233	11	1	1389	1	1421	0	2326
28	ipi|IPI00501561|IPI00501561.1	gi|4504445|ref|NP_002127.1|	81.28	93.05	187	34	1	1	187	1	186	4e-116	345
29	ipi|IPI00501777|IPI00501777.1	gi|5292161|ref|NP_002801.1|	87.05	93.39	363	42	2	1	358	1	363	0	606
30	ipi|IPI00502356|IPI00502356.1	gi|313569822|ref|NP_001186284.1|	92.09	94.35	177	14	0	1	177	1	177	4e-120	343
31	ipi|IPI00503742|IPI00503742.8	gi|23943912|ref|NP_055417.1|	81.97	89.08	1392	211	9	1	1386	1	1358	0	2357
32	ipi|IPI00504220|IPI00504220.5	gi|5453958|ref|NP_006238.1|	84.53	95.13	472	73	0	10	481	28	499	0	875
33	ipi|IPI00505072|IPI00505072.2	gi|7706369|ref|NP_057182.1|	84.76	89.52	105	16	0	1	105	1	105	1e-63	192
34	ipi|IPI00505818|IPI00505818.3	gi|4758158|ref|NP_004395.1|;gi|56549636|ref|NP_001008491.1|;gi|56549638|ref|NP_001008492.1|;gi|56549640|ref|NP_006146.1|	86.84	92.54	228	28	1	11	238	12	237	9e-144	412
35	ipi|IPI00508542|IPI00508542.1	gi|21361114|ref|NP_003553.2|	88.63	93.65	299	34	0	9	307	15	313	0	555
36	ipi|IPI00508735|IPI00508735.4	gi|7706425|ref|NP_057284.1|	91.67	97.92	96	8	0	1	96	1	96	2e-59	180
37	ipi|IPI00510254|IPI00510254.3	gi|48255966|ref|NP_006750.3|	83.89	91.75	509	80	1	46	554	2	508	0	883
38	ipi|IPI00510929|IPI00510929.3	gi|5729877|ref|NP_006588.1|	91.5	97.22	612	52	0	1	612	1	612	0	1169
39	ipi|IPI00511181|IPI00511181.1	gi|194018537|ref|NP_002757.2|	89.33	95.22	356	35	1	1	353	30	385	0	639
40	ipi|IPI00512157|IPI00512157.1	gi|21735621|ref|NP_005909.2|	84.62	93.2	338	51	1	1	337	1	338	0	595
41	ipi|IPI00512371|IPI00512371.1	gi|11095441|ref|NP_005580.1|	83.97	93.19	499	80	0	27	525	37	535	0	910
42	ipi|IPI00555419|IPI00555419.2	gi|4505591|ref|NP_002565.1|;gi|32455264|ref|NP_859047.1|;gi|32455266|ref|NP_859048.1|;gi|320461711|ref|NP_001189360.1|	81.82	92.42	198	36	0	1	198	1	198	6e-125	355
43	ipi|IPI00555420|IPI00555420.1	gi|4506693|ref|NP_001012.1|;gi|312284072|ref|NP_001185986.1|	98.5	98.5	133	2	0	1	133	1	133	3e-92	267
44	ipi|IPI00570343|IPI00570343.1	gi|14589953|ref|NP_006223.2|	97.33	98.67	150	4	0	1	150	1	150	1e-103	297
45	ipi|IPI00609349|IPI00609349.1	gi|6912488|ref|NP_036454.1|	94.51	96.7	91	5	0	1	91	1	91	5e-57	174
46	ipi|IPI00615714|IPI00615714.3	gi|32967601|ref|NP_066267.2|	82.35	91.6	119	21	0	8	126	4081	4199	7e-65	217
47	ipi|IPI00616127|IPI00616127.3	gi|115496169|ref|NP_000248.2|	85.97	93.19	1939	261	4	1	1937	1	1930	0	3370
48	ipi|IPI00616554|IPI00616554.6	gi|112789526|ref|NP_001036214.1|;gi|112789528|ref|NP_001036215.1|	84.18	91.58	1283	174	5	1	1269	1	1268	0	2203
49	ipi|IPI00617546|IPI00617546.1	gi|4506183|ref|NP_002779.1|	88.63	98.43	255	29	0	1	255	1	255	2e-174	485
50	ipi|IPI00618002|IPI00618002.1	gi|13386490|ref|NP_085053.1|	81.73	89.42	104	18	1	12	114	24	127	3e-58	179
51	ipi|IPI00618689|IPI00618689.7	gi|148352329|ref|NP_001011553.2|	91.47	95.73	422	33	2	11	429	15	436	0	779
52	ipi|IPI00482809|IPI00482809.3	gi|4504301|ref|NP_003529.1|;gi|4504303|ref|NP_003530.1|;gi|4504305|ref|NP_003531.1|;gi|4504307|ref|NP_003532.1|;gi|4504309|ref|NP_003533.1|;gi|4504311|ref|NP_003534.1|;gi|4504313|ref|NP_003535.1|;gi|4504315|ref|NP_003536.1|;gi|4504317|ref|NP_003537.1|;gi|4504321|ref|NP_003486.1|;gi|4504323|ref|NP_003539.1|;gi|11415030|ref|NP_068803.1|;gi|28173560|ref|NP_778224.1|;gi|77539758|ref|NP_001029249.1|	100	100	103	0	0	1	103	1	103	7e-67	200
53	ipi|IPI00497807|IPI00497807.7	gi|51479145|ref|NP_006412.2|	86.07	90.48	1859	223	10	1	1841	1	1841	0	3229
54	ipi|IPI00615714|IPI00615714.3	gi|32967601|ref|NP_066267.2|	82.35	91.6	119	21	0	8	126	4081	4199	7e-65	217
55	ipi|IPI00635190|IPI00635190.2	gi|67191208|ref|NP_066289.2|	100	100	456	0	0	1	456	229	684	0	901
56	ipi|IPI00637011|IPI00637011.2	gi|31742503|ref|NP_066403.2|;gi|53793688|ref|NP_001005464.1|;gi|183076548|ref|NP_001116847.1|	99.26	100	136	1	0	1	136	1	136	9e-95	273
57	ipi|IPI00637768|IPI00637768.5	gi|48675813|ref|NP_038461.2|;gi|209969836|ref|NP_001129667.1|	95.91	98.28	464	19	0	7	470	424	887	0	932
58	ipi|IPI00656493|IPI00656493.1	gi|4501885|ref|NP_001092.1|	98.4	100	374	6	0	3	376	2	375	0	776
59	ipi|IPI00758747|IPI00758747.1	gi|4506633|ref|NP_000984.1|	92.86	98.21	112	8	0	12	123	14	125	7e-73	217
60	ipi|IPI00758797|IPI00758797.1	gi|50541948|ref|NP_001002002.1|;gi|50541952|ref|NP_001002000.1|;gi|50541954|ref|NP_001002001.1|	80.52	91.86	344	67	0	1	344	1	344	0	593
61	ipi|IPI00759097|IPI00759097.1	gi|7705706|ref|NP_057004.1|	89.29	97.62	84	9	0	1	84	1	84	2e-46	146
62	ipi|IPI00770314|IPI00770314.3	gi|21361290|ref|NP_005596.2|	82.57	92.38	499	83	3	1	496	1	498	0	880
63	ipi|IPI00772264|IPI00772264.2	gi|4506701|ref|NP_001016.1|	98.6	100	143	2	0	1	143	1	143	9e-100	286
64	ipi|IPI00774126|IPI00774126.5	gi|11321601|ref|NP_002618.1|	80.36	90.12	769	148	2	7	775	14	779	0	1280
65	ipi|IPI00801770|IPI00801770.4	gi|33239445|ref|NP_003742.2|;gi|83367072|ref|NP_001032360.1|	85.92	94.43	682	93	3	2	683	134	812	0	1239
66	ipi|IPI00802850|IPI00802850.1	gi|17978471|ref|NP_006086.1|	81.38	90.99	333	62	0	1	333	1	333	0	582
67	ipi|IPI00804516|IPI00804516.2	gi|4502553|ref|NP_003647.1|	84.12	92.65	340	49	2	6	345	6	340	0	596
68	ipi|IPI00806344|IPI00806344.1	gi|29788785|ref|NP_821133.1|	98.6	99.53	429	6	0	1	429	1	429	0	866
69	ipi|IPI00809541|IPI00809541.1	gi|45439306|ref|NP_001340.2|	85.62	93.96	480	69	0	52	531	22	501	0	858
70	ipi|IPI00834248|IPI00834248.2	gi|4758012|ref|NP_004850.1|	95.65	98.03	1677	71	2	1	1677	1	1675	0	3334
71	ipi|IPI00836931|IPI00836931.2	gi|11321601|ref|NP_002618.1|	80.57	90.74	767	148	1	5	771	14	779	0	1286
72	ipi|IPI00851385|IPI00851385.3	gi|155969707|ref|NP_004960.2|	88.97	95.61	979	108	0	20	998	41	1019	0	1863
73	ipi|IPI00861564|IPI00861564.3	gi|19913416|ref|NP_570603.2|	84.12	89.38	970	128	6	1	959	1	955	0	1646
74	ipi|IPI00863934|IPI00863934.3	gi|54633312|ref|NP_036333.2|	80.5	91.09	1077	200	5	60	1133	110	1179	0	1827
75	ipi|IPI00865054|IPI00865054.2	gi|5031977|ref|NP_005737.1|	88.24	95.8	476	56	0	8	483	7	482	0	870
76	ipi|IPI00877507|IPI00877507.1	gi|4759034|ref|NP_004721.1|	85.62	91.37	452	49	3	1	451	1	437	0	790
77	ipi|IPI00897805|IPI00897805.2	gi|32189394|ref|NP_001677.2|	84.28	87.5	528	46	5	39	529	1	528	0	860
78	ipi|IPI00898069|IPI00898069.5	gi|4504277|ref|NP_003519.1|	92.06	95.24	126	8	1	1	124	1	126	5e-78	230
79	ipi|IPI00901986|IPI00901986.1	gi|6857820|ref|NP_005019.2|	87.16	92.84	405	50	2	1	403	1	405	0	667
80	ipi|IPI00919385|IPI00919385.1	gi|4507645|ref|NP_000356.1|	82.45	87.77	188	33	0	11	198	5	192	5e-113	327
81	ipi|IPI00929039|IPI00929039.3	gi|12667788|ref|NP_002464.1|	82.77	91.77	1689	282	2	4	1690	6	1687	0	2805
82	ipi|IPI00931145|IPI00931145.2	gi|12408677|ref|NP_002614.2|	81.45	90.32	124	23	0	12	135	11	134	2e-68	206
83	ipi|IPI00961090|IPI00961090.1	gi|5453549|ref|NP_006397.1|	89.14	96.38	221	24	0	40	260	51	271	2e-148	420
84	ipi|IPI00962247|IPI00962247.2	gi|14210504|ref|NP_115882.1|	97.42	99.14	349	9	0	1	349	1	349	0	705
85	ipi|IPI00962672|IPI00962672.1	gi|221307584|ref|NP_001138303.1|	82.27	92.2	282	50	0	2	283	10	291	2e-171	481
86	ipi|IPI00963106|IPI00963106.2	gi|4506007|ref|NP_002701.1|	97.83	99.38	323	7	0	1	323	1	323	0	660
87	ipi|IPI00963365|IPI00963365.2	gi|4507877|ref|NP_003364.1|	85.92	93.86	554	78	0	17	570	513	1066	0	895
88	ipi|IPI00996437|IPI00996437.1	gi|5174735|ref|NP_006079.1|	98.36	100	427	7	0	28	454	1	427	0	866
89	ipi|IPI00997023|IPI00997023.1	gi|116875852|ref|NP_065822.2|	83.97	89.82	923	119	6	1	908	1	909	0	1599

## Sheet: Table 3b
Table S-3b: List of blasted proteins common between zebrafish and human neutrophil proteome
S. No.	IPI ID	Protein Name	Gene Name
1	IPI00221222	Activated RNA polymerase II transcriptional coactivator p15;SUB1 homolog;Positive cofactor 4;p14	SUB1;PC4;RPO2TC1
2	IPI00218836;IPI00815745;IPI00010182	Acyl-CoA-binding protein;Diazepam-binding inhibitor;Endozepine;Diazepam binding inhibitor, splice form 1c	DBI
3	IPI00215920	ADP-ribosylation factor 6	ARF6
4	IPI00033217	Alpha-aminoadipic semialdehyde synthase, mitochondrial;LKR/SDH;Lysine ketoglutarate reductase;Saccharopine dehydrogenase	AASS
5	IPI00221224	Aminopeptidase N;Alanyl aminopeptidase;Microsomal aminopeptidase;Aminopeptidase M;gp150;Myeloid plasma membrane glycoprotein CD13	ANPEP;APN;CD13;PEPN
6	IPI00304577;IPI00256684	AP-2 complex subunit alpha-1;Adapter-related protein complex 2 alpha-1 subunit;Adaptor protein complex AP-2 subunit alpha-1;Alpha1-adaptin;Plasma membrane adaptor HA2/AP2 adaptin alpha A subunit;Alpha-adaptin A;Clathrin assembly protein complex 2 alpha-A large chain;100 kDa coated vesicle protein A	AP2A1;ADTAA;CLAPA1
7	IPI00015856;IPI00658215;IPI00072257;IPI00658188;IPI00029820	Aspartyl aminopeptidase;cDNA FLJ11809 fis, clone HEMBA1006309, highly similar to Homo sapiens aspartyl aminopeptidase mRNA;Aspartyl aminopeptidase, isoform CRA_g;DNPEP protein	DNPEP;ASPEP;DAP;hCG_15581
8	IPI00216951;IPI00917615;IPI00917783;IPI00917492;IPI00917920;IPI00917399	Aspartyl-tRNA synthetase, cytoplasmic;Aspartate--tRNA ligase;Cell proliferation-inducing gene 40 protein;Putative uncharacterized protein DARS	DARS;PIG40
9	IPI00303476;IPI00791498;IPI00793271;IPI00790847;IPI00792534;IPI00792128	ATP synthase subunit beta, mitochondrial	ATP5B;ATPMB;ATPSB
10	IPI00894498;IPI00021439;IPI00894365;IPI00794523;IPI00878173;IPI00916212;IPI00893981;IPI00894523;IPI00893604;IPI00739539;IPI00807522;IPI00917545;IPI00555733;IPI00879289;IPI00556391;IPI00893501;IPI00556300;IPI00921497;IPI00556614;IPI00748022	Beta-actin;Actin, cytoplasmic 1;Actin, cytoplasmic 1, N-terminally processed;cDNA FLJ58286, highly similar to Actin, cytoplasmic 2;cDNA FLJ39583 fis, clone SKMUS2004897, highly similar to ACTIN, ALPHA SKELETAL MUSCLE	ACTB;ACTG1;ACTA1;RP5-1068B5.2-002
11	IPI00027851;IPI00909914;IPI00910542	Beta-hexosaminidase subunit alpha;N-acetyl-beta-glucosaminidase subunit alpha;Beta-N-acetylhexosaminidase subunit alpha;cDNA FLJ50884, highly similar to Beta-hexosaminidase alpha chain (EC 3.2.1.52)	HEXA
12	IPI00551024	Bifunctional ATP-dependent dihydroxyacetone kinase/FAD-AMP lyase (cyclizing);ATP-dependent dihydroxyacetone kinase;Glycerone kinase;FAD-AMP lyase (cyclizing);FAD-AMP lyase (cyclic FMN forming);FMN cyclase	DAK
13	IPI00011285;IPI00910547;IPI00909108	Calpain-1 catalytic subunit;Calpain-1 large subunit;Calcium-activated neutral proteinase 1;Calpain mu-type;muCANP;Micromolar-calpain;Cell proliferation-inducing gene 30 protein;cDNA FLJ53224, highly similar to Calpain-1 catalytic subunit (EC 3.4.22.52)	CAPN1;CANPL1;PIG30
14	IPI00020599;IPI00383751	Calreticulin;CRP55;Calregulin;HACBP;ERp60;grp60	CALR;CRTC
15	IPI00011229;IPI00853455;IPI00852597;IPI00879328;IPI00658053;IPI00892793	Cathepsin D;Cathepsin D light chain;Cathepsin D heavy chain	CTSD;CPSD
16	IPI00789101;IPI00789698;IPI00015029;IPI00908647;IPI00790462;IPI00910575	cDNA FLJ40895 fis, clone UTERU2002294, highly similar to Prostaglandin E synthase 3 (EC 5.3.99.3);Prostaglandin E synthase 3 (Cytosolic), isoform CRA_c;Prostaglandin E synthase 3;Cytosolic prostaglandin E2 synthase;Telomerase-binding protein p23;Progesterone receptor complex p23;cDNA FLJ59942, highly similar to Prostaglandin E synthase 3 (EC 5.3.99.3);cDNA FLJ50819, highly similar to Prostaglandi…	PTGES3;hCG_2016483;P23;TEBP
17	IPI00908404;IPI00012102	cDNA FLJ51188, highly similar to N-acetylglucosamine-6-sulfatase (EC3.1.6.14);N-acetylglucosamine-6-sulfatase	GNS
18	IPI00798392;IPI00073180;IPI00332970;IPI00792992;IPI00791421;IPI00790499;IPI00788648;IPI00789993	cDNA FLJ58966, highly similar to Ras-related protein Rab-37;Putative uncharacterized protein RAB37;Ras-related protein Rab-37;RAB37, member RAS oncogene family;RAB37, member RAS oncogene family, isoform CRA_d;cDNA FLJ75617, highly similar to Homo sapiens RAB37, member RAS oncogene family (RAB37), transcript variant 3, mRNA;RAB37, member RAS oncogene family, isoform CRA_a;cDNA FLJ55151, highly sim…	RAB37;hCG_1986458
19	IPI00798127;IPI00743241;IPI00743650;IPI00744274;IPI00792712;IPI00793729;IPI00789107;IPI00719280;IPI00790633;IPI00794925;IPI00795527;IPI00793810;IPI00797400;IPI00796600;IPI00179330;IPI00794211;IPI00796007;IPI00784990;IPI00789823;IPI00456429;IPI00793330;IPI00798155;IPI00397808;IPI00654754;IPI00792139;IPI00794205;IPI00418813;IPI00788210	cDNA FLJ75516, highly similar to Xenopus tropicalis ubiquitin C, mRNA;UBC protein;Ubiquitin B;Ubiquitin B, isoform CRA_a;40S ribosomal protein S27a;cDNA FLJ51326, highly similar to Homo sapiens ubiquitin B (UBB), mRNA;Ubiquitin C splice variant;60S ribosomal protein L40;CEP52;Ubiquitin;RPS27A protein;Ubiquitin C	UBC;UBB;hCG_1998947;RPS27A;UBA80;UBCEP1;UBA52;UBCEP2
20	IPI00024067;IPI00022881;IPI00455383;IPI00300446	Clathrin heavy chain 1;CLH-17;Clathrin heavy chain 2;CLH-22	CLTC;CLH17;CLTCL2;KIAA0034;CLTCL1;CLH22;CLTCL;CLTD
21	IPI00021828	Cystatin-B;Stefin-B;Liver thiol proteinase inhibitor;CPI-B	CSTB;CST6;STFB
22	IPI00021785	Cytochrome c oxidase subunit 5B, mitochondrial;Cytochrome c oxidase polypeptide Vb	COX5B
23	IPI00006690	Eosinophil peroxidase;Eosinophil peroxidase light chain;Eosinophil peroxidase heavy chain	EPX;EPER;EPO;EPP
24	IPI00301579	Epididymal secretory protein E1;Niemann-Pick disease type C2 protein	NPC2
25	IPI00072044;IPI00761072;IPI00061507;IPI00760666	Ester hydrolase C11orf54	C11orf54;LP4947;PTD012
26	IPI00397834;IPI00216699	Fermitin family homolog 3;Unc-112-related protein 2;Kindlin-3;MIG2-like protein	FERMT3;KIND3;MIG2B;URP2
27	IPI00333541;IPI00302592;IPI00644576;IPI00909642;IPI00910863;IPI00552416;IPI00552858;IPI00657767;IPI00553169;IPI00178352;IPI00413958;IPI00900293;IPI00289334;IPI00477536;IPI00382696;IPI00382697;IPI00382700;IPI00382698;IPI00382699;IPI00893150	Filamin-A;Alpha-filamin;Filamin-1;Endothelial actin-binding protein;Actin-binding protein 280;Non-muscle filamin;cDNA FLJ57038, highly similar to Filamin-A;Filamin A	FLNA;FLN;FLN1;XX-FW83128A1.1-010
28	IPI00002535	FK506-binding protein 2;Peptidyl-prolyl cis-trans isomerase;13 kDa FKBP;FKBP-13	FKBP2;FKBP13
29	IPI00795979;IPI00789008;IPI00872619	Flotillin-2;Epidermal surface antigen;FLOT2 protein	FLOT2;ESA1;M17S1
30	IPI00018236	Ganglioside GM2 activator;GM2-AP;Cerebroside sulfate activator protein;Shingolipid activator protein 3;Ganglioside GM2 activator isoform short	GM2A
31	IPI00028414	Glia maturation factor gamma	GMFG
32	IPI00216008;IPI00853547;IPI00289800;IPI00884082;IPI00645745;IPI00642620	Glucose-6-phosphate 1-dehydrogenase	G6PD
33	IPI00016862;IPI00759575;IPI00794573	Glutathione reductase, mitochondrial	GSR;GLUR;GRD1
34	IPI00019755;IPI00642936;IPI00513927	Glutathione S-transferase omega-1;GSTO 1-1;Glutathione S-transferase omega 1	GSTO1;GSTTLP28;RP11-99N20.1-004;RP11-99N20.1-005
35	IPI00328318;IPI00514126;IPI00878798;IPI00219066;IPI00219065	Glycogen debranching enzyme;Glycogen debrancher;4-alpha-glucanotransferase;Oligo-1,4-1,4-glucantransferase;Amylo-alpha-1,6-glucosidase;Dextrin 6-alpha-D-glucosidase	AGL;GDE
36	IPI00449197;IPI00433025;IPI00009844;IPI00385158;IPI00909777	GMP reductase;GMP reductase 2;Guanosine 5'-monophosphate oxidoreductase 2	GMPR2;hCG_40198
37	IPI00004524	Grancalcin	GCA;GCL
38	IPI00003865;IPI00037070;IPI00910870;IPI00007702;IPI00877807;IPI00902596;IPI00844513;IPI00880019;IPI00888728	Heat shock cognate 71 kDa protein;Heat shock 70 kDa protein 8;cDNA FLJ59163, highly similar to Heat shock cognate 71 kDa protein	HSPA8;HSC70;HSP73;HSPA10
39	IPI00215965;IPI00760620;IPI00465365;IPI00644968;IPI00879501;IPI00478539;IPI00738822;IPI00797148;IPI00879518;IPI00742127;IPI00176692;IPI00909288;IPI00908994;IPI00797902	Heterogeneous nuclear ribonucleoprotein A1;Helix-destabilizing protein;Single-strand RNA-binding protein;Putative heterogeneous nuclear ribonucleoprotein A1-like protein 3;Heterogeneous nuclear ribonucleoprotein A1-like protein 2;cDNA FLJ51586, moderately similar to Heterogeneous nuclear ribonucleoprotein A1;cDNA FLJ51587, highly similar to Heterogeneous nuclear ribonucleoprotein A1	HNRNPA1;HNRPA1;HNRPA1L3;HNRNPA1L2;HNRNPA1L
40	IPI00013070;IPI00167147;IPI00736859	Heterogeneous nuclear ribonucleoprotein U-like protein 1;Adenovirus early region 1B-associated protein 5;E1B-55 kDa-associated protein 5	HNRNPUL1;E1BAP5;HNRPUL1
41	IPI00239077	Histidine triad nucleotide-binding protein 1;Adenosine 5'-monophosphoramidase;Protein kinase C inhibitor 1;Protein kinase C-interacting protein 1	HINT1;HINT;PKCI1;PRKCNH1
42	IPI00217468	Histone H1.5;Histone H1a	HIST1H1B;H1F5
43	IPI00453473	Histone H4	HIST1H4A;H4/A;H4FA;HIST1H4B;H4/I;H4FI;HIST1H4C;H4/G;H4FG;HIST1H4D;H4/B;H4FB;HIST1H4E;H4/J;H4FJ;HIST1H4F;H4/C;H4FC;HIST1H4H;H4/H;H4FH;HIST1H4I;H4/M;H4FM;HIST1H4J;H4/E;H4FE;HIST1H4K;H4/D;H4FD;HIST1H4L;H4/K;H4FK;HIST2H4A;H4/N;H4F2;H4FN;HIST2H4;HIST2H4B;H4/O;H4FO;HIST4H4
44	IPI00746851	Integrin beta	ITGB2
45	IPI00291792;IPI00103356;IPI00297880;IPI00412656;IPI00795567	Integrin beta-2;Cell surface adhesion glycoproteins LFA-1/CR3/p150,95 subunit beta;Complement receptor C3 subunit beta;Putative uncharacterized protein ITGB2	ITGB2;CD18;MFI7
46	IPI00027444;IPI00795490;IPI00006640;IPI00032139	Leukocyte elastase inhibitor;Monocyte/neutrophil elastase inhibitor;Serpin B1	SERPINB1;ELANH2;MNEI;PI2
47	IPI00019382	Leukotriene B4 receptor 1;P2Y purinoceptor 7;Chemoattractant receptor-like 1;G-protein coupled receptor 16	LTB4R;BLT;BLT1;BLTR;CMKRL1;GPR16;P2RY7
48	IPI00002370;IPI00298792;IPI00873788;IPI00019160;IPI00910308;IPI00307483;IPI00289171;IPI00470536;IPI00024332;IPI00909136;IPI00641662;IPI00909227	Leukotriene-B(4) omega-hydroxylase 2;Cytochrome P450 4F3;CYPIVF3;Leukotriene-B(4) 20-monooxygenase 2;Cytochrome P450-LTB-omega;Putative uncharacterized protein CYP4F2;Leukotriene-B(4) omega-hydroxylase 1;Cytochrome P450 4F2;CYPIVF2;Leukotriene-B(4) 20-monooxygenase 1;cDNA FLJ57164, highly similar to Cytochrome P450 4F2 (EC 1.14.13.30)	CYP4F3;LTB4H;CYP4F2
49	IPI00549972;IPI00789498;IPI00790527	LIM domain-containing protein 2	LIMD2;SB143
50	IPI00012728;IPI00910752;IPI00401448;IPI00815946;IPI00401990;IPI00008037;IPI00854706;IPI00411387	Long-chain-fatty-acid--CoA ligase 1;Long-chain acyl-CoA synthetase 1;Long-chain acyl-CoA synthetase 2;Palmitoyl-CoA ligase 1;Palmitoyl-CoA ligase 2;Acyl-CoA synthetase 1;Long-chain fatty acid-CoA ligase 2;cDNA FLJ54220, highly similar to Long-chain-fatty-acid--CoA ligase 1 (EC 6.2.1.3)	ACSL1;FACL1;FACL2;LACS;LACS1;LACS2
51	IPI00884105;IPI00908532;IPI00556655	Lysosome-associated membrane glycoprotein 1;CD107 antigen-like family member A;cDNA FLJ57633, highly similar to Lysosome-associated membrane glycoprotein 1	LAMP1
52	IPI00103940	Major facilitator superfamily domain-containing protein 10;Tetracycline transporter-like protein	MFSD10;TETRAN
53	IPI00291006;IPI00915384	Malate dehydrogenase, mitochondrial;cDNA FLJ52880, highly similar to Malate dehydrogenase, mitochondrial (EC 1.1.1.37)	MDH2
54	IPI00014758	Matrix metalloproteinase-25;Membrane-type matrix metalloproteinase 6;Membrane-type-6 matrix metalloproteinase;Leukolysin	MMP25;MMP20;MMPL1;MT6MMP
55	IPI00335168;IPI00789605;IPI00796366;IPI00793089;IPI00795576;IPI00413922;IPI00797626;IPI00796500;IPI00795944;IPI00909366;IPI00027255;IPI00101961;IPI00792530	Myosin light polypeptide 6;Smooth muscle and nonmuscle myosin light chain alkali 6;Myosin light chain alkali 3;LC17	MYL6
56	IPI00019502;IPI00395772;IPI00742780;IPI00790503;IPI00479307;IPI00397526;IPI00873982;IPI00743857;IPI00873792;IPI00020501;IPI00744256;IPI00024870;IPI00607818;IPI00337335;IPI00556012;IPI00607778;IPI00029818;IPI00878695	Myosin-9;Myosin heavy chain 9;Myosin heavy chain, non-muscle IIa;Non-muscle myosin heavy chain IIa;Cellular myosin heavy chain, type A;Non-muscle myosin heavy chain A	MYH9
57	IPI00760846;IPI00828082;IPI00760925;IPI00334410;IPI00827840	Myosin-XVIIIa;Myosin containing a PDZ domain;Molecule associated with JAK3 N-terminus	MYO18A;KIAA0216;MYSPDZ
58	IPI00383581;IPI00011454;IPI00441414;IPI00747078	Neutral alpha-glucosidase AB;Glucosidase II subunit alpha;Alpha-glucosidase 2	GANAB;G2AN;KIAA0088
59	IPI00018873;IPI00472879;IPI00337370;IPI00853098;IPI00853507;IPI00853047;IPI00853387;IPI00853449	Nicotinamide phosphoribosyltransferase;Pre-B-cell colony-enhancing factor 1;Visfatin;Novel protein similar to Pre-B cell enhancing factor (PBEF)	NAMPT;PBEF;PBEF1;RP11-92J19.4;RP11-92J19.4-001
60	IPI00000874;IPI00640741;IPI00641244;IPI00011937;IPI00639945	Peroxiredoxin-1;Thioredoxin peroxidase 2;Thioredoxin-dependent peroxide reductase 2;Proliferation-associated gene protein;Natural killer cell-enhancing factor A	PRDX1;PAGA;PAGB;TDPX2
61	IPI00004573	Polymeric immunoglobulin receptor;Hepatocellular carcinoma-associated protein TB6;Secretory component	PIGR
62	IPI00015891	Prefoldin subunit 4;Protein C-1	PFDN4;PFD4
63	IPI00032402;IPI00874133;IPI00221038;IPI00465166;IPI00337792	Probable phospholipid-transporting ATPase IA;Chromaffin granule ATPase II;ATPase class I type 8A member 1	ATP8A1;ATPIA
64	IPI00027252;IPI00797822	Prohibitin-2;B-cell receptor-associated protein BAP37;Repressor of estrogen receptor activity;D-prohibitin;cDNA FLJ56579, highly similar to Prohibitin-2	PHB2;BAP;REA
65	IPI00008164	Prolyl endopeptidase;Post-proline cleaving enzyme	PREP;PEP
66	IPI00472442;IPI00016832;IPI00871889;IPI00910408;IPI00910833	Proteasome subunit alpha type-1;Proteasome component C2;Macropain subunit C2;Multicatalytic endopeptidase complex subunit C2;Proteasome nu chain;30 kDa prosomal protein;PROS-30;Putative uncharacterized protein PSMA1;Proteasome subunit alpha type	PSMA1;PROS30;PSC2
67	IPI00419249;IPI00171199	Proteasome subunit alpha type-3;Proteasome component C8;Macropain subunit C8;Multicatalytic endopeptidase complex subunit C8	PSMA3;PSC8
68	IPI00029623;IPI00867679;IPI00888766	Proteasome subunit alpha type-6;Proteasome iota chain;Macropain iota chain;Multicatalytic endopeptidase complex iota chain;27 kDa prosomal protein;PROS-27;p27K;Prosomal P27K protein	PSMA6;PROS27
69	IPI00003766	Protein ETHE1, mitochondrial;Ethylmalonic encephalopathy protein 1;Hepatoma subtracted clone one protein	ETHE1;HSCO
70	IPI00303318;IPI00789253;IPI00651701	Protein FAM49B;L1;Putative uncharacterized protein BM009	FAM49B;BM-009;BM009
71	IPI00329236;IPI00792364;IPI00442013;IPI00887373	Protein kinase C delta type;nPKC-delta;cDNA FLJ57052, highly similar to Protein kinase C delta type (EC 2.7.11.13);Putative uncharacterized protein PRKCD	PRKCD
72	IPI00456635	Protein unc-13 homolog D;Munc13-4	UNC13D
73	IPI00396435	Putative pre-mRNA-splicing factor ATP-dependent RNA helicase DHX15;DEAH box protein 15;ATP-dependent RNA helicase #46	DHX15;DBP1;DDX15
74	IPI00009342	Ras GTPase-activating-like protein IQGAP1;p195	IQGAP1;KIAA0051
75	IPI00016513;IPI00790414;IPI00903040	Ras-related protein Rab-10	RAB10
76	IPI00020436;IPI00921376;IPI00429190;IPI00795676;IPI00911020	Ras-related protein Rab-11B;GTP-binding protein YPT3;cDNA FLJ61134, highly similar to Ras-related protein Rab-11B;Ras-related protein Rab-11A;YL8	RAB11B;YPT3;RAB11A;RAB11
77	IPI00005719;IPI00873902;IPI00917079;IPI00334174;IPI00185217	Ras-related protein Rab-1A;YPT1-related protein	RAB1A;RAB1
78	IPI00016342;IPI00792578;IPI00791850;IPI00795370	Ras-related protein Rab-7a	RAB7A;RAB7
79	IPI00641659;IPI00022542	Rho-associated protein kinase 1;Rho-associated, coiled-coil-containing protein kinase 1;p160 ROCK-1;Renal carcinoma antigen NY-REN-35	ROCK1
80	IPI00025318;IPI00872670	SH3 domain-binding glutamic acid-rich-like protein	SH3BGRL
81	IPI00147874	Sialic acid synthase;N-acetylneuraminate synthase;N-acetylneuraminic acid synthase;N-acetylneuraminate-9-phosphate synthase;N-acetylneuraminic acid phosphate synthase	NANS;SAS
82	IPI00295098;IPI00797747	Signal recognition particle receptor subunit beta;Protein APMCF1	SRPRB;PSEC0230
83	IPI00871932;IPI00005614;IPI00328230;IPI00333015	Spectrin beta chain, brain 1;Spectrin, non-erythroid beta chain 1;Beta-II spectrin;Fodrin beta chain	SPTBN1;SPTB2
84	IPI00334190;IPI00442543	Stomatin-like protein 2;EPB72-like 2;cDNA FLJ27036 fis, clone SLV08019, highly similar to Homo sapiens stomatin (EPB72)-like 2 (STOML2)	STOML2;SLP2;HSPC108
85	IPI00100247	Thioredoxin-related transmembrane protein 4;Thioredoxin domain-containing protein 13	TMX4;KIAA1162;TXNDC13;PSEC0095;UNQ475/PRO938
86	IPI00744692;IPI00888654	Transaldolase	TALDO1;TAL;TALDO;TALDOR
87	IPI00031522;IPI00908351	Trifunctional enzyme subunit alpha, mitochondrial;TP-alpha;78 kDa gastrin-binding protein;Long-chain enoyl-CoA hydratase;Long chain 3-hydroxyacyl-CoA dehydrogenase;cDNA FLJ52806, highly similar to Trifunctional enzyme subunit alpha, mitochondrial	HADHA;HADH
88	IPI00465028;IPI00797270;IPI00451401;IPI00796633;IPI00383071;IPI00787680;IPI00844224	Triosephosphate isomerase;Triose-phosphate isomerase	TPI1;TPI
89	IPI00218319;IPI00479185;IPI00642042;IPI00382894;IPI00218320;IPI00477649;IPI00854592;IPI00909961;IPI00183968;IPI00513698;IPI00013991;IPI00220709;IPI00014581;IPI00216135;IPI00216975;IPI00296039;IPI00915324;IPI00646748;IPI00000230;IPI00604537;IPI00010779;IPI00218820;IPI00384369;IPI00216134;IPI00018853;IPI00745267;IPI00442894;IPI00909308;IPI00643370;IPI00910322;IPI00645055;IPI00640264;IPI00647245;IPI…	Tropomyosin alpha-3 chain;Tropomyosin-3;Gamma-tropomyosin;Tropomyosin-5;Tropomyosin 3;Putative uncharacterized protein DKFZp686J1372;Tropomyosin 3, isoform CRA_b;Tropomyosin 3, isoform CRA_a;cDNA FLJ50612, highly similar to Rattus norvegicus tropomyosin 3, gamma (Tpm3), transcript variant 2, mRNA;cDNA FLJ50720, highly similar to Homo sapiens tropomyosin 3 (TPM3), transcript variant 2, mRNA	TPM3;RP11-205M9.1-009;DKFZp686J1372;RP11-205M9.1-006;hCG_1997142;RP11-205M9.1-010;RP11-205M9.1-005
90	IPI00029132;IPI00646149	Tyrosine-protein kinase BTK;Bruton tyrosine kinase;Agammaglobulinaemia tyrosine kinase;B-cell progenitor kinase;Bruton agammaglobulinemia tyrosine kinase;cDNA FLJ32543 fis, clone SMINT2000538, highly similar to Tyrosine-protein kinase BTK (EC 2.7.10.2);Bruton agammaglobulinemia tyrosine kinase, isoform CRA_b	BTK;AGMX1;ATK;BPK;RP1-164F3.2-007;hCG_20400
91	IPI00220493;IPI00916222	U6 snRNA-associated Sm-like protein LSm5	LSM5
92	IPI00291669	Ubiquitin-like domain-containing CTD phosphatase 1	UBLCP1
93	IPI00645078;IPI00908755;IPI00026119;IPI00641319;IPI00644183;IPI00383182;IPI00552452;IPI00646990;IPI00647463	Ubiquitin-like modifier-activating enzyme 1;Ubiquitin-activating enzyme E1;Protein A1S9;cDNA FLJ53392, highly similar to Ubiquitin-activating enzyme E1	UBA1;A1S9T;UBE1
94	IPI00056357	UPF0556 protein C19orf10;Stromal cell-derived growth factor SF20;Interleukin-25	C19orf10;IL25
95	IPI00307162;IPI00291175;IPI00910496;IPI00909711;IPI00384973	Vinculin;Metavinculin	VCL
96	IPI00021440;IPI00790339;IPI00796881	Actin, cytoplasmic 2;Gamma-actin;Actin, cytoplasmic 2, N-terminally processed	ACTG1;ACTB;ACTG
97	IPI00910088;IPI00219794;IPI00032516;IPI00002552	cDNA FLJ14622 fis, clone NT2RP2000147, highly similar to Adaptor-related protein complex 1 mu-1 subunit;AP-1 complex subunit mu-2;Adaptor-related protein complex 1 mu-2 subunit;Adaptor protein complex AP-1 mu-2 subunit;Golgi adaptor HA1/AP1 adaptin mu-2 subunit;Mu-adaptin 2;AP-mu chain family member mu1B;Mu1B-adaptin;Clathrin assembly protein complex 1 medium chain 2;AP-1 complex subunit mu-1;Ada…	AP1M2;AP1M1;CLTNM
98	IPI00784614;IPI00784808;IPI00784936;IPI00883870;IPI00455033;IPI00784835;IPI00887410;IPI00871679	cDNA FLJ55422, highly similar to Septin-9;cDNA FLJ54900, highly similar to Septin-9;cDNA FLJ54882, highly similar to Septin-9;Septin 9, isoform CRA_f;cDNA FLJ31933 fis, clone NT2RP7006304, highly similar to Septin-9;Septin 9, isoform CRA_b;cDNA FLJ75490, highly similar to Homo sapiens septin 9, mRNA;MAFK protein	Ov/Br septin;SEPT9;hCG_1986631;MAFK
99	IPI00871851;IPI00014177;IPI00894340;IPI00893645;IPI00894199;IPI00894055;IPI00893096;IPI00892810;IPI00894322;IPI00894283	cDNA FLJ55467, highly similar to Septin-2;Septin-2;Neural precursor cell expressed developmentally down-regulated protein 5;Putative uncharacterized protein SEPT2	NEDD5;SEPT2;DIFF6;KIAA0158
100	IPI00166293;IPI00003935;IPI00515061;IPI00152785;IPI00220403;IPI00465363;IPI00454695;IPI00746251;IPI00787441	Histone H2B type 3-B;H2B type 12;Histone H2B type 2-E;H2B.q;H2B/q;H2B-GL105;Histone H2B type 1-J;H2B.r;H2B/r;H2B.1;Histone H2B type 1-O;H2B.n;H2B/n;H2B.2;Histone H2B type 1-B;H2B.f;H2B/f;Histone H2B type 1-A;Histone H2B, testis;Testis-specific histone H2B	HIST3H2BB;HIST2H2BE;H2BFQ;HIST1H2BJ;H2BFR;HIST1H2BO;H2BFH;H2BFN;HIST1H2BB;H2BFF;HIST1H2BA;TSH2B
101	IPI00171611;IPI00477080;IPI00909530;IPI00216402;IPI00874018;IPI00419884;IPI00793280	Histone H3.2;H3/m;H3/o;Histone H3;Histone H3.1t;H3/g	HIST2H3A;HIST2H3C;H3F2;H3FM;HIST2H3D;HIST3H3;H3FT
102	IPI00640525;IPI00021794;IPI00641157;IPI00643801	Carrier family 6 , member 8 variant;Protective protein for beta-galactosidase (Galactosialidosis), isoform CRA_b;Lysosomal protective protein;Cathepsin A;Carboxypeptidase C;Protective protein for beta-galactosidase;Lysosomal protective protein 32 kDa chain;Lysosomal protective protein 20 kDa chain	PPGB;hCG_38374;CTSA
103	IPI00217465;IPI00419983;IPI00217466;IPI00217469	Histone H1.2;Histone H1d;Histone H1t;Testicular H1 histone;Histone H1.3;Histone H1c;Histone H1.1	HIST1H1C;H1F2;HIST1H1T;H1FT;H1T;HIST1H1D;H1F3;HIST1H1A;H1F1
104	IPI00872486;IPI00550119;IPI00871284;IPI00644857;IPI00843794;IPI00744597;IPI00216139;IPI00376992	Septin-6;Septin 6 isoform E;Septin 6;Septin 6, isoform CRA_b	SEPT6;KIAA0128;SEP2;RP5-876A24.2-002;hCG_23191
105	IPI00027423;IPI00550451;IPI00902512;IPI00218187;IPI00005705;IPI00872177;IPI00871289;IPI00410128;IPI00892511;IPI00894274;IPI00894160	Serine/threonine protein phosphatase;Serine/threonine-protein phosphatase PP1-alpha catalytic subunit;Serine/threonine-protein phosphatase PP1-gamma catalytic subunit;Protein phosphatase 1C catalytic subunit;Putative uncharacterized protein PPP1CA	PPP1CA;PPP1A;PPP1CC
106	IPI00152453;IPI00013683;IPI00013475;IPI00031370;IPI00007752;IPI00011654;IPI00023598;IPI00645452;IPI00911016;IPI00640115;IPI00647896;IPI00910742;IPI00908770;IPI00644620;IPI00908398;IPI00909140;IPI00909781	Melanocortin 1 receptor;Tubulin beta-3 chain;Tubulin beta-III;Tubulin beta-4;Tubulin beta-2A chain;Tubulin beta-2B chain;Tubulin beta-2C chain;Tubulin beta-2 chain;Tubulin beta chain;Tubulin beta-5 chain;Tubulin beta-4 chain;Tubulin 5 beta;cDNA FLJ50617, highly similar to Tubulin beta-7 chain;Tubulin beta 2C;cDNA FLJ16289 fis, clone OCBBF2009920, highly similar to TUBULIN BETA-3 CHAIN;cDNA FLJ777…	MC1R;TUBB3;TUBB4;TUBB2A;TUBB2;TUBB2B;TUBB2C;TUBB;TUBB5;OK/SW-cl.56;DAAP-285E11.4-003;DADB-118P11.3-003;DAMA-26D6.3-003;DAMC-316D20.4-003;DAQB-47P19.9-003;DASS-191K16.2-003;XXbac-BCX111D4.2-003;XXbac-BPG252P9.4-003;hCG_1983504;XTP3TPATP1

## Sheet: Table 3c
Table S-3c: List of zebrafish neutrophil proteins common to human neutrophil whole cell lysate proteome
S. No.	Gene Name	Protein ID (ZF)	Protein Name (ZF)
1	HSPE1	IPI00484266;IPI00868384	HEAT SHOCK 10 PROTEIN 1;CHAPERONIN CPN10
2	PHB	IPI00480889	PROHIBITIN
3	DDOST	IPI00480914	DOLICHYL-DIPHOSPHOOLIGOSACCHARIDE--PROTEIN GLYCOSYLTRANSFERASE 48 KDA SUBUNIT
4	DDT	IPI00480940	D-DOPACHROME TAUTOMERASE
5	PCNA	IPI00480992;IPI00932451	PROLIFERATING CELL NUCLEAR ANTIGEN;29 KDA PROTEIN
6	LASP1	IPI00481355;IPI00833292	LIM AND SH3 PROTEIN 1;LASP1 PROTEIN
7	CYB5R3	IPI00481541;IPI00786645	NOVEL PROTEIN SIMILAR TO DIAPHORASE;NADH-CYTOCHROME B5 REDUCTASE 2
8	HNRNPU	IPI00481810;IPI00654475	HETEROGENEOUS NUCLEAR RIBONUCLEOPROTEIN U;HETEROGENEOUS NUCLEAR RIBONUCLEOPROTEIN U
9	LCP1	IPI00481966	PLASTIN-2
10	H3F3A	IPI00482100;IPI00613779	HISTONE H3.3;HISTONE H3;H3 HISTONE, FAMILY 3A
11	ATP6V1C1	IPI00482142;IPI00864599	V-TYPE PROTON ATPASE SUBUNIT C 1-A;V-TYPE PROTON ATPASE SUBUNIT C 1-B
12	ARHGDIA	IPI00482732	RHO GDP DISSOCIATION INHIBITOR (GDI) ALPHA
13	PRDX2	IPI00482908	PEROXIREDOXIN 2
14	CTSZ	IPI00483065	ZGC:103420
15	ATP5O	IPI00483070	ATP SYNTHASE
16	ENO1	IPI00483215;IPI00920457	ENOLASE;33 KDA PROTEIN
17	GGH	IPI00483405	GAMMA-GLUTAMYL HYDROLASE
18	PPP2R4	IPI00483417;IPI00933430	NOVEL PROTEIN;21 KDA PROTEIN;PROTEIN PHOSPHATASE 2A ACTIVATOR, REGULATORY SUBUNIT 4
19	ARPC2	IPI00483517;IPI00931427	ACTIN RELATED PROTEIN 2/3 COMPLEX, SUBUNIT 2;32 KDA PROTEIN
20	PSMB1	IPI00483526	PROTEASOME SUBUNIT BETA TYPE
21	APEH	IPI00483543;IPI00898663	ACYLPEPTIDE HYDROLASE;HYPOTHETICAL PROTEIN
22	CAP1	IPI00483581	ADENYLYL CYCLASE-ASSOCIATED PROTEIN
23	EEF1D	IPI00483689;IPI00490126	NOVEL PROTEIN SIMILAR TO VERTEBRATE EUKARYOTIC TRANSLATION ELONGATION FACTOR 1 DELTA;ELONGATION FACTOR-1, DELTA, B ISOFORM 1;ELONGATION FACTOR-1, DELTA, B ISOFORM IPI00492690
24	HMGB2	IPI00483803;IPI00817665	HMGB2 PROTEIN;24 KDA PROTEIN;SIMILAR TO HIGH-MOBILITY GROUP BOX 2, PARTIAL;9 KDA PROTEIN
25	STXBP2	IPI00483811	SYNTAXIN BINDING PROTEIN 2
26	CYC	IPI00483990	CYTOCHROME C
27	FEN1	IPI00484274	FLAP STRUCTURE SPECIFIC ENDONUCLEASE 1
28	RAB32	IPI00484351	RAB32 PROTEIN
29	FAM62A	IPI00484412	NOVEL PROTEIN SIMILAR TO MOUSE AND HUMAN MEMBRANE BOUND C2 DOMAIN CONTAINING PROTEIN
30	NPC2	IPI00484606	EPIDIDYMAL SECRETORY PROTEIN E1
31	ATP5H	IPI00484712	ATP SYNTHASE, H+ TRANSPORTING, MITOCHONDRIAL F0 COMPLEX, SUBUNIT D
32	PSMB2	IPI00484770	PROTEASOME SUBUNIT BETA TYPE
33	MEMO1	IPI00485112	PROTEIN MEMO1
34	CNN2	IPI00485293	CALPONIN 2
35	CHP	IPI00485442;IPI00817256	ZGC:63904;NOVEL PROTEIN
36	NCL	IPI00485582;IPI00920260	ZGC:152810 PROTEIN;ZGC:152810
37	RENBP	IPI00485763	RENIN BINDING PROTEIN
38	CTSB	IPI00485996;IPI00920104	CATHEPSIN B, A;31 KDA PROTEIN
39	CPNE1	IPI00486103;IPI00860440	COPINE III;CPNE1 PROTEIN
40	NMT1	IPI00486346	GLYCYLPEPTIDE N-TETRADECANOYLTRANSFERASE
41	RPS21	IPI00486411	40S RIBOSOMAL PROTEIN S21
42	RAB7	IPI00486424	RAB7 PROTEIN
43	SOD2	IPI00486525	SUPEROXIDE DISMUTASE
44	CTSC	IPI00486570	CATHEPSIN C
45	PLXNC1	IPI00486588	SI:DKEYP-90A8.2
46	RCC2	IPI00486648	PROTEIN RCC2 HOMOLOG
47	SERPINB1	IPI00486669;IPI00635007	SERPIN PEPTIDASE INHIBITOR, CLADE B (OVALBUMIN), MEMBER 1, LIKE 1;43 KDA PROTEIN;42 KDA PROTEIN
48	VAMP8	IPI00486671	VESICLE-ASSOCIATED MEMBRANE PROTEIN 8
49	FAM49B	IPI00487116;IPI00931743	PUTATIVE UNCHARACTERIZED PROTEIN;37 KDA PROTEIN;FAMILY WITH SEQUENCE SIMILARITY 49, MEMBER B;FAMILY WITH SEQUENCE SIMILARITY 49, MEMBER B
50	SYK	IPI00487345	SPLEEN PROTEIN TYROSINE KINASE
51	COPB2	IPI00487448	COATOMER PROTEIN COMPLEX, SUBUNIT BETA 2
52	GAPDH	IPI00487455	GLYCERALDEHYDE 3-PHOSPHATE DEHYDROGENASE, TESTIS-SPECIFIC
53	HEXA	IPI00487534	NOVEL PROTEIN SIMILAR TO VERTEBRATE HEXOSAMINIDASE A
54	RAB4B	IPI00487840;IPI00495099	RAS-RELATED PROTEIN RAB-4A;RAS-RELATED PROTEIN RAB-4B
55	SDHA	IPI00487872;IPI00772422	SUCCINATE DEHYDROGENASE [UBIQUINONE] FLAVOPROTEIN SUBUNIT, MITOCHONDRIAL;SUCCINATE DEHYDROGENASE COMPLEX, SUBUNIT A, FLAVOPROTEIN
56	NCSTN	IPI00487984	NICASTRIN
57	MAP2K2	IPI00488000	MITOGEN-ACTIVATED PROTEIN KINASE KINASE 2
58	FH	IPI00488038	FUMARATE HYDRATASE, MITOCHONDRIAL
59	OLA1	IPI00488175;IPI00920426	OBG-LIKE ATPASE 1;29 KDA PROTEIN
60	NCF1	IPI00488476	NEUTROPHIL CYTOSOLIC FACTOR 1
61	BANF1	IPI00488986	BARRIER-TO-AUTOINTEGRATION FACTOR
62	PSME2	IPI00489232	PROTEASOME ACTIVATOR SUBUNIT 2
63	ATP6V1B2	IPI00489288;IPI00497557	ATPASE, H+ TRANSPORTING, LYSOSOMAL V1 SUBUNIT B2;ATPASE, H+ TRANSPORTING, LYSOSOMAL, V1 SUBUNIT B, MEMBER A;50 KDA PROTEIN;56 KDA PROTEIN;ATP6V1B2 PROTEIN;15 KDA P IPI00482142;IPI00864599
64	HMGB1	IPI00489314	HIGH-MOBILITY GROUP BOX 1
65	TMX1	IPI00489417	THIOREDOXIN DOMAIN CONTAINING 1
66	ILF3	IPI00489821	INTERLEUKIN ENHANCER-BINDING FACTOR 3 HOMOLOG
67	ALDH8A1	IPI00489851	ALDEHYDE DEHYDROGENASE FAMILY 8 MEMBER A1
68	CCT8	IPI00490234	CHAPERONIN CONTAINING TCP1, SUBUNIT 8
69	PSMA5	IPI00490313;IPI00817727	PROTEASOME SUBUNIT ALPHA TYPE;26 KDA PROTEIN;21 KDA PROTEIN
70	ATP5C1	IPI00490401	ATP SYNTHASE GAMMA CHAIN
71	TPT1	IPI00490411;IPI00836928	TRANSLATIONALLY-CONTROLLED TUMOR PROTEIN HOMOLOG;TRANSLATIONALLY CONTROLLED TUMOR PROTEIN;TRANSLATIONALLY CONTROLLED TUMOR PROTEIN
72	HNRNPK	IPI00490466;IPI00865147	HETEROGENEOUS NUCLEAR RIBONUCLEOPROTEIN K;HETEROGENEOUS NUCLEAR RIBONUCLEOPROTEIN K;HETEROGENEOUS NUCLEAR RIBONUCLEOPROTEIN K
73	PDCD6	IPI00490490	NOVEL PROTEIN
74	SCAMP2	IPI00490530	SECRETORY CARRIER MEMBRANE PROTEIN 2
75	LTA4H	IPI00490675	NOVEL PROTEIN
76	SOD1	IPI00490809	SUPEROXIDE DISMUTASE [CU-ZN]
77	ALDOC	IPI00490850	FRUCTOSE-BISPHOSPHATE ALDOLASE C-B
78	ENO1	IPI00490877;IPI00928964	ENOLASE;30 KDA PROTEIN
79	CLIC1	IPI00490968	CHLORIDE INTRACELLULAR CHANNEL 1
80	NPEPPS	IPI00491239	AMINOPEPTIDASE PUROMYCIN SENSITIVE
81	ANP32A	IPI00491296;IPI00817865	ACIDIC LEUCINE-RICH NUCLEAR PHOSPHOPROTEIN 32 FAMILY MEMBER A;25 KDA PROTEIN
82	CNDP2	IPI00491304	CNDP DIPEPTIDASE 2
83	EIF2S1	IPI00491508;IPI00488839	EIF2 ALPHA SUBUNIT;EUKARYOTIC TRANSLATION INITIATION FACTOR 2, SUBUNIT 1 ALPHA, LIKE
84	GLB1	IPI00491539	BETA-GALACTOSIDASE
85	PGD	IPI00491587	6-PHOSPHOGLUCONATE DEHYDROGENASE, DECARBOXYLATING
86	HSP90AB1	IPI00491598	HEAT SHOCK PROTEIN HSP 90-BETA
87	LMAN2	IPI00491602	LECTIN, MANNOSE-BINDING 2
88	HSP90AA1	IPI00491820;IPI00509523	HEAT SHOCK PROTEIN 90-ALPHA 2;HEAT SHOCK PROTEIN 90-ALPHA 1
89	PSMB8	IPI00491833	PROTEASOME SUBUNIT BETA TYPE
90	ATP5A1	IPI00491975	ATP SYNTHASE SUBUNIT ALPHA
91	GNAI2	IPI00492150	GUANINE NUCLEOTIDE BINDING PROTEIN (G PROTEIN), ALPHA INHIBITING ACTIVITY POLYPEPTIDE 2, LIKE
92	PPP1CA	IPI00492152	PROTEIN PHOSPHATASE 1, CATALYTIC SUBUNIT, ALPHA
93	MAPK1	IPI00492628;IPI00865787	MITOGEN-ACTIVATED PROTEIN KINASE 3;EXTRACELLULAR SIGNAL-REGULATED KINASE 2
94	RAB1A	IPI00492639;IPI00931370	RAB1A, MEMBER RAS ONCOGENE FAMILY;22 KDA PROTEIN;ZGC:86773 PROTEIN;ZGC:86773
95	TMEM30A	IPI00492690	TRANSMEMBRANE PROTEIN 30A
96	EPHX1	IPI00492705	ZGC:56126
97	RAC1	IPI00492706;IPI00774123	RAS-RELATED C3 BOTULINUM TOXIN SUBSTRATE 2;ZGC:175209 PROTEIN;ZGC:136799;RAS-RELATED C3 BOTULINUM TOXIN SUBSTRATE 3;RAS-LIKE PROTEIN RAC1A
98	MT-CO2	IPI00492845	CYTOCHROME C OXIDASE SUBUNIT 2
99	BAX	IPI00493093	BAX
100	ERP44	IPI00493149	THIOREDOXIN DOMAIN CONTAINING 4
101	NME2	IPI00493174;IPI00497989	NUCLEOSIDE DIPHOSPHATE KINASE;NUCLEOSIDE DIPHOSPHATE KINASE;NUCLEOSIDE DIPHOSPHATE KINASE (FRAGMENT)
102	RAB14	IPI00493186;IPI00932842	RAB14, MEMBER RAS ONCOGENE FAMILY;24 KDA PROTEIN;RAB14, MEMBER RAS ONCOGENE FAMILY, LIKE;RAB14 PROTEIN
103	OSTF1	IPI00493208	OSTF1 PROTEIN
104	HNRNPUL1	IPI00493247	NOVEL PROTEIN
105	MT-ATP6	IPI00493326
106	CPNE3	IPI00494027	COPINE III
107	EEF1G	IPI00494173;IPI00933624	ELONGATION FACTOR 1-GAMMA;50 KDA PROTEIN;EUKARYOTIC TRANSLATION ELONGATION FACTOR 1 GAMMA
108	VIM	IPI00494222;IPI00494279	VIMENTIN;ZGC:73275
109	PSME1	IPI00494226	PROTEASOME ACTIVATOR SUBUNIT 1
110	MDH1	IPI00495240;IPI00495512	MALATE DEHYDROGENASE;MALATE DEHYDROGENASE
111	TALDO1	IPI00495614	TRANSALDOLASE
112	PRKAR1A	IPI00495644	PROTEIN KINASE, CAMP-DEPENDENT, REGULATORY, TYPE I, ALPHA
113	RAP1A	IPI00495829;IPI00487399	RAS-RELATED PROTEIN RAP-1B;RAP1A, MEMBER OF RAS ONCOGENE FAMILY
114	LDHB	IPI00495855	L-LACTATE DEHYDROGENASE B CHAIN
115	HSD17B4	IPI00495887	HSD17B4 PROTEIN
116	COX7A2	IPI00496157;IPI00933882	CYTOCHROME C OXIDASE, SUBUNIT VIIA 2;10 KDA PROTEIN
117	ATP5F1	IPI00496195	ATP SYNTHASE, H+ TRANSPORTING, MITOCHONDRIAL F0 COMPLEX, SUBUNIT B, ISOFORM 1
118	SLC44A2	IPI00496210	CHOLINE TRANSPORTER-LIKE PROTEIN 2
119	PYCARD	IPI00496234;IPI00866539	APOPTOSIS-ASSOCIATED SPECK-LIKE PROTEIN CONTAINING A CARD;23 KDA PROTEIN;ASC1;23 KDA PROTEIN;23 KDA PROTEIN
120	ARPC3	IPI00496249	ACTIN RELATED PROTEIN 2/3 COMPLEX, SUBUNIT 3
121	ENPP4	IPI00496338	ECTONUCLEOTIDE PYROPHOSPHATASE/PHOSPHODIESTERASE FAMILY MEMBER 4
122	RHOG	IPI00496379	RAS-LIKE PROTEIN RHOGB
123	IMPA1	IPI00496442;IPI00817574	INOSITOL(MYO)-1(OR 4)-MONOPHOSPHATASE 1;INOSITOL(MYO)-1(OR 4)-MONOPHOSPHATASE 1
124	COTL1	IPI00496577	COACTOSIN-LIKE 1
125	ACP1	IPI00496886;IPI00807190	ZGC:110844;18 KDA PROTEIN;15 KDA PROTEIN;11 KDA PROTEIN
126	UQCRC1	IPI00496979	UBIQUINOL-CYTOCHROME C REDUCTASE CORE PROTEIN I
127	CYBB	IPI00497112	CYTOCHROME B-245, BETA POLYPEPTIDE
128	VDAC2	IPI00497676	VOLTAGE-DEPENDENT ANION CHANNEL 2
129	ARP	IPI00497680	60S ACIDIC RIBOSOMAL PROTEIN P0
130	WDR1	IPI00497707	WD REPEAT DOMAIN 1
131	LMP2	IPI00497756	PROTEASOME SUBUNIT BETA TYPE
132	SHMT1	IPI00498056;IPI00817327	SERINE HYDROXYMETHYLTRANSFERASE;28 KDA PROTEIN;27 KDA PROTEIN;SHMT1 PROTEIN (FRAGMENT)
133	SNRPB	IPI00498167	SNRNP-ASSOCIATED PROTEIN
134	FGG	IPI00498284;IPI00932153	FIBRINOGEN, GAMMA POLYPEPTIDE;33 KDA PROTEIN
135	ST13	IPI00498398	SUPPRESSION OF TUMORIGENICITY 13
136	RPIA	IPI00498441;IPI00934372	RIBOSE 5-PHOSPHATE ISOMERASE A;30 KDA PROTEIN
137	GDI2	IPI00498442	NOVEL PROTEIN
138	TMED4	IPI00498452;IPI00851362	TRANSMEMBRANE EMP24 PROTEIN TRANSPORT DOMAIN CONTAINING 9;TRANSMEMBRANE EMP24 PROTEIN TRANSPORT DOMAIN CONTAINING 9;ZGC:86755
139	TKT	IPI00498510	TRANSKETOLASE-LIKE 2
140	APEX1	IPI00498781	APURINIC/APYRIMIDINIC ENDONUCLEASE 1
141	YWHAB	IPI00498898;IPI00932921	14-3-3 PROTEIN BETA/ALPHA-2;27 KDA PROTEIN
142	GLO1	IPI00498988	GLYOXALASE 1
143	TAGLN2	IPI00499039	TRANSGELIN
144	RAB5A	IPI00499049;IPI00511527	RAB5C, MEMBER RAS ONCOGENE FAMILY;RAB5A, MEMBER RAS ONCOGENE FAMILY LIKE;RAB5A PROTEIN
145	RTN3	IPI00499368;IPI00774300	RETICULON 3-A1;RETICULON 3-A2
146	ANP32B	IPI00499597	ACIDIC (LEUCINE-RICH) NUCLEAR PHOSPHOPROTEIN 32 FAMILY, MEMBER B
147	GPX1	IPI00499748;IPI00920208	GLUTATHIONE PEROXIDASE 1;GLUTATHIONE PEROXIDASE
148	PLEK	IPI00499999	PLECKSTRIN
149	SNRPD1	IPI00500002;IPI00920114	SNRPD1 PROTEIN;SMALL NUCLEAR RIBONUCLEOPROTEIN D1 POLYPEPTIDE;SMALL NUCLEAR RIBONUCLEOPROTEIN D1
150	TUBB2	IPI00500040;IPI00934329	TUBULIN, BETA 2C;TUBULIN, BETA, 2
151	PPIB	IPI00500119;IPI00866527	PEPTIDYLPROLYL ISOMERASE B;SIMILAR TO PEPTIDYLPROLYL ISOMERASE B, PARTIAL
152	HNRNPA1	IPI00500189;IPI00919619	HETEROGENEOUS NUCLEAR RIBONUCLEOPROTEIN A1;PROTEIN
153	PPM1A	IPI00500260	PROTEIN PHOSPHATASE 1A, MAGNESIUM DEPENDENT, ALPHA ISOFORM
154	VPS35	IPI00500355;IPI00935026	VACUOLAR PROTEIN SORTING 35;91 KDA PROTEIN
155	IDH2	IPI00500416	ISOCITRATE DEHYDROGENASE 2 (NADP+), MITOCHONDRIAL
156	SUMO3	IPI00500892;IPI00508972	SMALL UBIQUITIN-RELATED MODIFIER 2;SMALL UBIQUITIN-RELATED MODIFIER 3;SMALL UBIQUITIN-RELATED MODIFIER 3-LIKE;SMT3 SUPPRESSOR OF MIF TWO 3 HOMOLOG 3 PRECURSOR
157	EIF2S3	IPI00500964;IPI00851869	EUKARYOTIC TRANSLATION INITIATION FACTOR 2, SUBUNIT 3 GAMMA;31 KDA PROTEIN
158	PRDX5	IPI00501058	PEROXIREDOXIN 5
159	EEF1B2	IPI00501155	EUKARYOTIC TRANSLATION ELONGATION FACTOR 1 BETA 2
160	ERH	IPI00501795	ENHANCER OF RUDIMENTARY HOMOLOG
161	YWHAZ	IPI00501838	TYROSINE 3-MONOOXYGENASE/TRYPTOPHAN 5-MONOOXYGENASE ACTIVATION PROTEIN, THETA POLYPEPTIDE B
162	PPP1R7	IPI00501923	PROTEIN PHOSPHATASE 1 REGULATORY SUBUNIT 7
163	PHB2	IPI00501947	PROHIBITIN 2
164	TXNRD1	IPI00502009	THIOREDOXIN REDUCTASE 3
165	HNRPL	IPI00502192	ZGC:55429
166	ZBTB8OS	IPI00502339	PROTEIN ARCHEASE
167	MTPN	IPI00502509	MYOTROPHIN
168	GRB2	IPI00502532;IPI00817908	GROWTH FACTOR RECEPTOR-BOUND PROTEIN 2;17 KDA PROTEIN;ZGC:103549
169	GSTP1	IPI00502668	GLUTATHIONE S-TRANSFERASE PI
170	FLOT1	IPI00502755;IPI00864374	FLOTILLIN 1;47 KDA PROTEIN;33 KDA PROTEIN
171	TUBA2	IPI00503124	TUBULIN, ALPHA 8 LIKE
172	GNAI2	IPI00503142;IPI00774442	40 KDA PROTEIN;GUANINE NUCLEOTIDE BINDING PROTEIN (G PROTEIN), ALPHA INHIBITING ACTIVITY POLYPEPTIDE 2
173	CANX	IPI00503338	ZGC:63524
174	YWHAQ	IPI00503481	TYROSINE 3-MONOOXYGENASE/TRYPTOPHAN 5-MONOOXYGENASE ACTIVATION PROTEIN, THETA POLYPEPTIDE A
175	PDCD6IP	IPI00503522	PROGRAMMED CELL DEATH 6 INTERACTING PROTEIN
176	NDUFS3	IPI00503659	NADH DEHYDROGENASE (UBIQUINONE) FE-S PROTEIN 3
177	EML2	IPI00503692	ECHINODERM MICROTUBULE ASSOCIATED PROTEIN LIKE 2
178	CSK	IPI00503803	C-SRC TYROSINE KINASE
179	SDCBP	IPI00503832;IPI00817268	SYNDECAN BINDING PROTEIN;29 KDA PROTEIN
180	PGD	IPI00504197	6-PHOSPHOGLUCONATE DEHYDROGENASE, DECARBOXYLATING
181	SYNCRIP	IPI00504625;IPI00851734	SYNAPTOTAGMIN BINDING, CYTOPLASMIC RNA INTERACTING PROTEIN;SYNAPTOTAGMIN BINDING, CYTOPLASMIC RNA INTERACTING PROTEIN
182	PEPD	IPI00504630	PEPD PROTEIN
183	ARPC4	IPI00504792;IPI00861611	22 KDA PROTEIN;ARPC4L PROTEIN
184	TBCA	IPI00504889	TUBULIN COFACTOR A
185	CYB5B	IPI00504894	CYTOCHROME B5 TYPE B
186	UBE2N	IPI00504902;IPI00483487	UBIQUITIN CARRIER PROTEIN;UBIQUITIN CARRIER PROTEIN
187	UBE2L3	IPI00505012	UBIQUITIN CARRIER PROTEIN
188	SYBL1	IPI00505021	SYNAPTOBREVIN-LIKE 1
189	PSMA8	IPI00505076	PROTEASOME SUBUNIT ALPHA TYPE
190	VCP	IPI00505091	TRANSITIONAL ENDOPLASMIC RETICULUM ATPASE
191	RAN	IPI00505092	GTP-BINDING NUCLEAR PROTEIN RAN
192	HSD17B10	IPI00505229	HYDROXYSTEROID (17-BETA) DEHYDROGENASE 10
193	COX4I1	IPI00505260	CYTOCHROME C OXIDASE SUBUNIT IV ISOFORM 1
194	ASAH1	IPI00505358	ASAH1A PROTEIN
195	ANXA5	IPI00505391	ANXA5B PROTEIN
196	AK2	IPI00505523	ADENYLATE KINASE 2, MITOCHONDRIAL
197	DPP3	IPI00505708	DIPEPTIDYLPEPTIDASE 3
198	HSPA5	IPI00505750	IMMUNOGLOBULIN BINDING PROTEIN
199	CAB39	IPI00506046;IPI00492441	CALCIUM BINDING PROTEIN 39;ZGC:86716
200	HSP90B1	IPI00506057	TUMOR REJECTION ANTIGEN (GP96) 1
201	GNB1	IPI00506088	GUANINE NUCLEOTIDE-BINDING PROTEIN G(I)/G(S)/G(T) SUBUNIT BETA-1
202	PRKCD	IPI00506141	PROTEIN KINASE C, DELTA
203	AHCY	IPI00506192	ADENOSYLHOMOCYSTEINASE
204	APMAP	IPI00506328	ADIPOCYTE PLASMA MEMBRANE-ASSOCIATED PROTEIN
205	RAB2A	IPI00506330	RAB2A, MEMBER RAS ONCOGENE FAMILY
206	CFL1	IPI00506441	NON-MUSCLE COFILIN 1
207	ARPC1B	IPI00506469	ACTIN RELATED PROTEIN 2/3 COMPLEX, SUBUNIT 1B
208	COX5A	IPI00506528	CYTOCHROME C OXIDASE SUBUNIT VAB
209	VTA1	IPI00506557	NOVEL PROTEIN
210	ACTR3	IPI00506729	ARP3 ACTIN-RELATED PROTEIN 3-LIKE PROTEIN
211	ARCN1	IPI00506794;IPI00509974	ARCHAIN 1 LIKE;ARCHAIN 1
212	PSMB4	IPI00506848	PROTEASOME SUBUNIT BETA TYPE
213	GOT1	IPI00506920	ASPARTATE AMINOTRANSFERASE
214	HPRT1	IPI00507022	HYPOXANTHINE PHOSPHORIBOSYLTRANSFERASE 1
215	RCL	IPI00507043;IPI00919431	DEOXYRIBONUCLEOSIDE 5-MONOPHOSPHATE N-GLYCOSIDASE;6 KDA PROTEIN
216	GNB2L1	IPI00507097	GUANINE NUCLEOTIDE-BINDING PROTEIN SUBUNIT BETA-2-LIKE 1
217	TMED7	IPI00507313	TRANSMEMBRANE EMP24 PROTEIN TRANSPORT DOMAIN CONTAINING 7
218	MMP9	IPI00507389	MATRIX METALLOPROTEINASE 9
219	ME2	IPI00507398;IPI00798912	MALIC ENZYME 2, NAD(+)-DEPENDENT, MITOCHONDRIAL;MALIC ENZYME;51 KDA PROTEIN;MALIC ENZYME;49 KDA PROTEIN
220	GLTP	IPI00507402	GLYCOLIPID TRANSFER PROTEIN
221	ACTR2	IPI00507410	ACTIN-RELATED PROTEIN 2-A
222	LBR	IPI00507526;IPI00650529	LAMIN B RECEPTOR;LAMIN B RECEPTOR
223	PDIA4	IPI00507572	PROTEIN DISULFIDE ISOMERASE ASSOCIATED 4
224	CRKL	IPI00507644	V-CRK SARCOMA VIRUS CT10 ONCOGENE HOMOLOG (AVIAN)-LIKE
225	SNRPE	IPI00507764	SMALL NUCLEAR RIBONUCLEOPROTEIN E
226	TLN1	IPI00507821;IPI00931753	271 KDA PROTEIN;TALIN 1
227	RPN1	IPI00507896	RIBOPHORIN I
228	VAT1	IPI00507997;IPI00871034	SYNAPTIC VESICLE MEMBRANE PROTEIN VAT-1 HOMOLOG;VAT1 PROTEIN (FRAGMENT)
229	TPM3	IPI00508152;IPI00495047	TROPOMYOSIN ALPHA-1 CHAIN;TROPOMYOSIN 1;ZGC:77592;TPM1 PROTEIN;ALPHA-TROPOMYOSIN;ZGC:86810;29 KDA PROTEIN
230	PPIA	IPI00508226;IPI00920539	PPIA PROTEIN;PEPTIDYLPROLYL ISOMERASE A
231	NEDD8	IPI00508244;IPI00555459	NEURAL CELL EXPRESSED, DEVELOPMENTALLY DOWN-REGULATED 8;HYPOTHETICAL PROTEIN;NOVEL UBIQUITIN-LIKE PROTEIN
232	RPSA	IPI00508284;IPI00932108	40S RIBOSOMAL PROTEIN SA;24 KDA PROTEIN
233	ACTN4	IPI00508338	ACTININ, ALPHA 4
234	PGK1	IPI00508365	PHOSPHOGLYCERATE KINASE
235	NNT	IPI00508462	NICOTINAMIDE NUCLEOTIDE TRANSHYDROGENASE
236	RAP2B	IPI00508529;IPI00923792	RAP2B, MEMBER OF RAS ONCOGENE FAMILY;NOVEL PROTEIN SIMILAR TO VERTEBRATE RAP2A, MEMBER OF RAS ONCOGENE FAMILY;RAP2C, MEMBER OF RAS ONCOGENE FAMILY;SIMILAR TO RAP2A IPI00499368;IPI00774300	RETICULON 3-A1;RETICULON 3-A2
237	DLST	IPI00508544	DIHYDROLIPOAMIDE S-SUCCINYLTRANSFERASE
238	CAPZB	IPI00508873	CAPPING PROTEIN (ACTIN FILAMENT) MUSCLE Z-LINE, BETA
239	MAPK14	IPI00508892;IPI00490996	MITOGEN-ACTIVATED PROTEIN KINASE 12;SIMILAR TO MYOSIN, LIGHT CHAIN KINASE;MYOSIN LIGHT CHAIN KINASE 1;MYOSIN LIGHT CHAIN KINASE 2;CARDIAC MYOSIN LIGHT CHAIN KINASE IPI00508892;IPI00490996;IPI0087098	MITOGEN-ACTIVATED PROTEIN KINASE 12;SIMILAR TO MYOSIN, LIGHT CHAIN KINASE;MYOSIN LIGHT CHAIN KINASE 1;MYOSIN LIGHT CHAIN KINASE 2;CARDIAC MYOSIN LIGHT CHAIN KINASE IPI00607446	NOVEL PROTEIN SIMILAR TO VERTEBRATE MITOGEN-ACTIVATED PROTEIN KINASE KINASE 1 INTERACTING PROTEIN 1
240	PGAM1	IPI00509016	PHOSPHOGLYCERATE MUTASE
241	COPA	IPI00509057;IPI00859369	COATOMER PROTEIN COMPLEX SUBUNIT ALPHA;COPA PROTEIN
242	MTAP	IPI00509069	METHYLTHIOADENOSINE PHOSPHORYLASE
243	SNRPD3	IPI00509219;IPI00630099	SMALL NUCLEAR RIBONUCLEOPROTEIN D3 POLYPEPTIDE, LIKE;SMALL NUCLEAR RIBONUCLEOPROTEIN D3 POLYPEPTIDE
244	PPP2CA	IPI00509324;IPI00493697	SERINE/THREONINE PROTEIN PHOSPHATASE;SERINE/THREONINE PROTEIN PHOSPHATASE;SERINE/THREONINE PROTEIN PHOSPHATASE;32 KDA PROTEIN;36 KDA PROTEIN;21 KDA PROTEIN
245	ACTC1	IPI00509458;IPI00507230	ZGC:86709 PROTEIN;ACTIN, ALPHA, CARDIAC MUSCLE LIKE;ACTIN, ALPHA 1A, SKELETAL MUSCLE;ACTIN, ALPHA 2, SMOOTH MUSCLE, AORTA;ACTIN, ALPHA 1, SKELETAL MUSCLE;ACTIN, AL IPI00509458;IPI00507230;IPI0057019	ZGC:86709 PROTEIN;ACTIN, ALPHA, CARDIAC MUSCLE LIKE;ACTIN, ALPHA 1A, SKELETAL MUSCLE;ACTIN, ALPHA 2, SMOOTH MUSCLE, AORTA;ACTIN, ALPHA 1, SKELETAL MUSCLE;ACTIN, AL IPI00509458;IPI00507230;IPI0057019	ZGC:86709 PROTEIN;ACTIN, ALPHA, CARDIAC MUSCLE LIKE;ACTIN, ALPHA 1A, SKELETAL MUSCLE;ACTIN, ALPHA 2, SMOOTH MUSCLE, AORTA;ACTIN, ALPHA 1, SKELETAL MUSCLE;ACTIN, AL IPI00509458;IPI00507230;IPI0057019	ZGC:86709 PROTEIN;ACTIN, ALPHA, CARDIAC MUSCLE LIKE;ACTIN, ALPHA 1A, SKELETAL MUSCLE;ACTIN, ALPHA 2, SMOOTH MUSCLE, AORTA;ACTIN, ALPHA 1, SKELETAL MUSCLE;ACTIN, AL IPI00509458;IPI00507230;IPI0057019	ZGC:86709 PROTEIN;ACTIN, ALPHA, CARDIAC MUSCLE LIKE;ACTIN, ALPHA 1A, SKELETAL MUSCLE;ACTIN, ALPHA 2, SMOOTH MUSCLE, AORTA;ACTIN, ALPHA 1, SKELETAL MUSCLE;ACTIN, AL IPI00832179	NOVEL PROTEIN SIMILAR TO H.SAPIENS ACTN1, ACTININ, ALPHA 1
246	ALDOA	IPI00509500;IPI00499849	FRUCTOSE-BISPHOSPHATE ALDOLASE;FRUCTOSE-BISPHOSPHATE ALDOLASE
247	APRT	IPI00509513;IPI00899506	APRT PROTEIN;HYPOTHETICAL PROTEIN
248	VDAC1	IPI00509524	VOLTAGE-DEPENDENT ANION CHANNEL 1
249	PDIA3	IPI00509533	SB:CB825 PROTEIN
250	PSMA4	IPI00509542	PROTEASOME SUBUNIT ALPHA TYPE
251	EIF4A2	IPI00509685;IPI00507769	EIF4A1B PROTEIN;EUKARYOTIC TRANSLATION INITIATION FACTOR 4A, ISOFORM 2
252	RAB11B	IPI00509689;IPI00510031	NOVEL PROTEIN;NOVEL PROTEIN SIMILAR TO VERTEBRATE RAS FAMILY
253	NP	IPI00509788	NUCLEOSIDE PHOSPHORYLASE
254	KPNB1	IPI00510138;IPI00860531	KARYOPHERIN (IMPORTIN) BETA 1;23 KDA PROTEIN
255	TMED10	IPI00510266	TRANSMEMBRANE EMP24-LIKE TRAFFICKING PROTEIN 10
256	MCTS1	IPI00510465	MALIGNANT T CELL AMPLIFIED SEQUENCE 1
257	PITPNB	IPI00510493	PHOSPHOTIDYLINOSITOL TRANSFER PROTEIN, BETA
258	ARF5	IPI00510770;IPI00507379	NOVEL PROTEIN SIMILAR TO VERTEBRATE ADP-RIBOSYLATION FACTOR 4;ADP-RIBOSYLATION FACTOR 5
259	IGF2R	IPI00510882	CATION-INDEPENDENT MANNOSE 6-PHOSPHATE RECEPTOR
260	CFL1	IPI00511345	MUSCLE COFILIN 2
261	SNX12	IPI00511374;IPI00928879	SORTING NEXIN 12 ISOFORM 1;SORTING NEXIN 12 ISOFORM 2;SORTING NEXIN 12 ISOFORM 3;SORTING NEXIN 12 ISOFORM 4
262	EEF2	IPI00511483	EUKARYOTIC TRANSLATION ELONGATION FACTOR 2, LIKE
263	DLD	IPI00511568	DIHYDROLIPOYL DEHYDROGENASE
264	GOT2	IPI00511623	ASPARTATE AMINOTRANSFERASE
265	RANBP1	IPI00511790;IPI00932994	RAN BINDING PROTEIN 1;RANBP1 PROTEIN
266	DECR1	IPI00511820	ZGC:92356
267	XRCC5	IPI00511839	XRCC5 PROTEIN
268	ILF2	IPI00512038	INTERLEUKIN ENHANCER-BINDING FACTOR 2 HOMOLOG
269	HNRNPM	IPI00512078;IPI00650596	SI:CH211-197G15.1;NOVEL PROTEIN SIMILAR TO VERTEBRATE MYELIN EXPRESSION FACTOR 2
270	PPID	IPI00512118	PEPTIDYLPROLYL ISOMERASE D
271	EEF1A	IPI00512240;IPI00627421	ELONGATION FACTOR 1-ALPHA;ELONGATION FACTOR 1-ALPHA
272	SEC61B	IPI00512268;IPI00510332	PROTEIN TRANSPORT PROTEIN SEC61 SUBUNIT ALPHA-LIKE 1;PROTEIN TRANSPORT PROTEIN SEC61 SUBUNIT ALPHA-LIKE 2
273	LDHA	IPI00512269	L-LACTATE DEHYDROGENASE A CHAIN
274	HADH	IPI00512330	L-3-HYDROXYACYL-COENZYME A DEHYDROGENASE, SHORT CHAIN
275	ALOX5AP	IPI00512358	ZGC:63982
276	ATP5D	IPI00512373	ATP SYNTHASE, H+ TRANSPORTING, MITOCHONDRIAL F1 COMPLEX, DELTA SUBUNIT
277	PRDX6	IPI00512573	NOVEL PROTEIN
278	STIP1	IPI00512690;IPI00932722	STRESS-INDUCED-PHOSPHOPROTEIN 1;62 KDA PROTEIN
279	VPS29	IPI00512841	VACUOLAR PROTEIN SORTING-ASSOCIATED PROTEIN 29
280	CLTC	IPI00512912	CLATHRIN, HEAVY POLYPEPTIDE A
281	NSAP1	IPI00513002;IPI00860949	SYNAPTOTAGMIN BINDING, CYTOPLASMIC RNA INTERACTING PROTEIN, LIKE;NS1-ASSOCIATED PROTEIN 1
282	LMNB2	IPI00513243	LAMIN B2
283	PSMB3	IPI00551909	PROTEASOME SUBUNIT BETA TYPE
284	ACADM	IPI00554392;IPI00639559	ACYL-COENZYME A DEHYDROGENASE, C-4 TO C-12 STRAIGHT CHAIN;ACYL-COENZYME A DEHYDROGENASE, C-4 TO C-12 STRAIGHT CHAIN
285	ARF1	IPI00554402;IPI00499807	ADP-RIBOSYLATION FACTOR 3B;ADP-RIBOSYLATION FACTOR 2;ARF1L PROTEIN;16 KDA PROTEIN;ADP-RIBOSYLATION FACTOR 3A;ADP-RIBOSYLATION FACTOR 1;21 KDA PROTEIN
286	PTBP1	IPI00607308;IPI00613822	POLYPYRIMIDINE TRACT BINDING PROTEIN 1A;POLYPYRIMIDINE TRACT BINDING PROTEIN-LIKE
287	LPCAT2	IPI00607431	LYSOPHOSPHATIDYLCHOLINE ACYLTRANSFERASE 2
288	MAPKSP1	IPI00607446	NOVEL PROTEIN SIMILAR TO VERTEBRATE MITOGEN-ACTIVATED PROTEIN KINASE KINASE 1 INTERACTING PROTEIN 1
289	RPN1	IPI00609113	RPN1 PROTEIN
290	HEXA	IPI00609300	NOVEL PROTEIN SIMILAR TO VERTEBRATE HEXOSAMINIDASE A
291	PGAM1	IPI00611053;IPI00494202	PHOSPHOGLYCERATE MUTASE;PHOSPHOGLYCERATE MUTASE
292	LMNB1	IPI00611213	LAMIN B1
293	UBA1	IPI00612196	UBIQUITIN-ACTIVATING ENZYME E1
294	SRP14	IPI00613215	SIGNAL RECOGNITION PARTICLE 14
295	GLIPR2	IPI00614200	NOVEL PROTEIN
296	RAB6A	IPI00614562;IPI00832042	RAB6B, MEMBER RAS ONCOGENE FAMILY;ZGC:63637;ZGC:63637 PROTEIN;24 KDA PROTEIN;RAB6A PROTEIN;ZGC:112018;23 KDA PROTEIN;RAB6A, MEMBER RAS ONCOGENE FAMILY
297	PRDX3	IPI00614907	NOVEL PROTEIN SIMILAR TO VERTEBRATE PEROXIREDOXIN 3
298	DNM2	IPI00617006	DYNAMIN 2
299	TPP1	IPI00630061	TRIPEPTIDYL PEPTIDASE I
300	PTPRC	IPI00631117	SIMILAR TO PROTEIN TYROSINE PHOSPHATASE, RECEPTOR TYPE, C
301	PGM1	IPI00632486	PHOSPHOGLUCOMUTASE 1
302	PYGB	IPI00633215	PHOSPHORYLASE
303	ANXA4	IPI00637094	ANXA4 PROTEIN
304	SKAP2	IPI00637376;IPI00919465	SRC KINASE-ASSOCIATED PHOSPHOPROTEIN 2;NOVEL PROTEIN SIMILAR TO HUMAN SRC KINASE-ASOCIATED ADAPTOR
305	NT5C2	IPI00639216;IPI00773638	5-NUCLEOTIDASE, CYTOSOLIC II;ZGC:153651
306	RTN4	IPI00650155;IPI00773804	RETICULON 4-L;RETICULON 4-L;NOGO-C2;NOGO-C1
307	EEF1D	IPI00650607;IPI00490384	COLD INDUCIBLE RNA BINDING PROTEIN;COLD INDUCIBLE RNA BINDING PROTEIN;COLD INDUCIBLE RNA BINDING PROTEIN;CIRBP PROTEIN
308	HMGB2	IPI00656499;IPI00928677	ZGC:123215;HIGH-MOBILITY GROUP BOX 2;HIGH-MOBILITY GROUP BOX 2
309	PFDN5	IPI00734880	PFDN5 PROTEIN
310	LYZ	IPI00758579	LYSOZYME C
311	H2AFY	IPI00758910	HISTONE H2A
312	FNTA	IPI00769353	FARNESYLTRANSFERASE, CAAX BOX, ALPHA
313	ADSS	IPI00770668	ADENYLOSUCCINATE SYNTHETASE
314	CORO1A	IPI00770939	CORONIN,
315	MANBA	IPI00771101;IPI00933404	MANNOSIDASE, BETA A, LYSOSOMAL;102 KDA PROTEIN
316	GSN	IPI00772565	SCINDERIN LIKE A
317	CPSF5	IPI00775366;IPI00508751	SIMILAR TO CLEAVAGE AND POLYADENYLATION SPECIFIC FACTOR 5;CLEAVAGE AND POLYADENYLATION SPECIFICITY FACTOR SUBUNIT 5
318	MIF	IPI00782820	MACROPHAGE MIGRATION INHIBITORY FACTOR
319	PTER	IPI00786528;IPI00934830	41 KDA PROTEIN;PHOSPHOTRIESTERASE-RELATED PROTEIN
320	RHOA	IPI00786773	RAS HOMOLOG GENE FAMILY, MEMBER AB
321	PLBD1	IPI00799970	ZGC:194816 PROTEIN
322	ISOC1	IPI00803411	ISOCHORISMATASE DOMAIN-CONTAINING PROTEIN 1
323	GPD2	IPI00804423	GLYCEROL-3-PHOSPHATE DEHYDROGENASE 2
324	IDH1	IPI00810069;IPI00932564	ISOCITRATE DEHYDROGENASE 1 (NADP+), SOLUBLE;IDH1 PROTEIN
325	ELAVL1	IPI00817195;IPI00493439	38 KDA PROTEIN;ELAVL1 PROTEIN;RIBONUCLEOPROTEIN
326	PPP1CB	IPI00817731	SERINE/THREONINE PROTEIN PHOSPHATASE
327	ACTN1	IPI00832179	NOVEL PROTEIN SIMILAR TO H.SAPIENS ACTN1, ACTININ, ALPHA 1
328	APBB1IP	IPI00833099	AMYLOID BETA A4 PRECURSOR PROTEIN-BINDING FAMILY B MEMBER 1-INTERACTING PROTEIN
329	H2AFX	IPI00833997;IPI00511359	SIMILAR TO HISTONE CLUSTER 2, H2AB;HISTONE H2A.X;14 KDA PROTEIN;HISTONE H2A;HISTONE H2A;HISTONE H2A;SIMILAR TO MID1IP1 PROTEIN;SIMILAR TO MID1IP1 PROTEIN;SIMILAR T IPI00933189;IPI00512788;IPI0063594	HISTONE H2A (FRAGMENT);HISTONE H2A.V;HISTONE H2A;HISTONE H2A
330	RNASET2	IPI00835135;IPI00615458	RNASE DRE2 (FRAGMENT);ZGC:113369
331	TXNL1	IPI00835318	THIOREDOXIN-LIKE 1
332	RAB8A	IPI00844893	RAB8A PROTEIN
333	LAMP2	IPI00845907;IPI00489652	LAMP2 PROTEIN;LYSOSOMAL MEMBRANE GLYCOPROTEIN 2;23 KDA PROTEIN;PROTEIN;26 KDA PROTEIN
334	CTSD	IPI00851182	CATHEPSIN D ENZYME
335	LSM6	IPI00851796	LSM6 HOMOLOG, U6 SMALL NUCLEAR RNA ASSOCIATED
336	RAB8B	IPI00854251;IPI00829234	RAB8B PROTEIN;ZGC:158741
337	CBR1	IPI00855302	CARBONYL REDUCTASE 1
338	GYG1	IPI00858996;IPI00506027	37 KDA PROTEIN;GYG1 PROTEIN
339	NCF2	IPI00861848;IPI00498797	ZGC:158405;PREDICTED NEUTROPHIL CYTOSOLIC FACTOR 2
340	PSMA2	IPI00862214;IPI00503919	PROTEASOME SUBUNIT ALPHA TYPE;PROTEASOME SUBUNIT ALPHA TYPE;PROTEASOME SUBUNIT ALPHA TYPE
341	RPLP1	IPI00864517;IPI00511901	12 KDA PROTEIN;RIBOSOMAL PROTEIN, LARGE, P1;6 KDA PROTEIN
342	ARL8B	IPI00866008;IPI00493556	22 KDA PROTEIN;ADP-RIBOSYLATION FACTOR-LIKE PROTEIN 8B-A
343	EIF3A	IPI00866061;IPI00489212	152 KDA PROTEIN;EUKARYOTIC TRANSLATION INITIATION FACTOR 3 SUBUNIT A
344	CAPZA1	IPI00866463	CAPPING PROTEIN (ACTIN FILAMENT) MUSCLE Z-LINE, ALPHA 1
345	TPM3	IPI00866585	TROPOMYOSIN 3
346	RAB5B	IPI00867975;IPI00868429	RAB5B, MEMBER RAS ONCOGENE FAMILY;RAB5B, MEMBER RAS ONCOGENE FAMILY
347	HADHA	IPI00868406;IPI00920001	HADHA PROTEIN;80 KDA PROTEIN
348	MYH9	IPI00882590	MYH9 PROTEIN (FRAGMENT)
349	2013-09-02	IPI00890561;IPI00492583	SEPT2 PROTEIN (FRAGMENT);SEPTIN 2;SEPT2 PROTEIN (FRAGMENT);SEPTIN 2
350	AP1B1	IPI00897502	NOVEL PROTEIN SIMILAR TO VERTEBRATE ADAPTOR-RELATED PROTEIN COMPLEX 1, BETA 1 SUBUNIT
351	VCL	IPI00898947	VCL PROTEIN
352	ALDH2	IPI00914340;IPI00923784	ALDEHYDE DEHYDROGENASE 2 FAMILY (MITOCHONDRIAL)A;ALDEHYDE DEHYDROGENASE 2
353	ALDH2	IPI00920751;IPI00933762	MITOCHONDRIAL ALDEHYDE DEHYDROGENASE 2B;57 KDA PROTEIN;ALDH2B PROTEIN
354	CAT	IPI00931751;IPI00511689	CATALASE;CATALASE
355	NUDT5	IPI00931837;IPI00498614	NOVEL PROTEIN;24 KDA PROTEIN;NOVEL PROTEIN
356	GLRX	IPI00931988;IPI00616083	GLRX PROTEIN;11 KDA PROTEIN
357	ESD	IPI00932138;IPI00495224	32 KDA PROTEIN;ESTERASE D/FORMYLGLUTATHIONE HYDROLASE;29 KDA PROTEIN;25 KDA PROTEIN
358	CALR	IPI00932261	CALR PROTEIN
359	HSPA8	IPI00932942;IPI00852136	HSC70 PROTEIN;HEAT SHOCK COGNATE 71 KDA PROTEIN;HEAT SHOCK COGNATE 70 KDA PROTEIN
360	MAT2A	IPI00932950;IPI00504627	35 KDA PROTEIN;METHIONINE ADENOSYLTRANSFERASE II, ALPHA;S-ADENOSYLMETHIONINE SYNTHETASE
361	H2AFZ	IPI00933189;IPI00512788	HISTONE H2A (FRAGMENT);HISTONE H2A.V;HISTONE H2A;HISTONE H2A
362	SARS	IPI00933205;IPI00632609	59 KDA PROTEIN;SERYL-TRNA SYNTHETASE
363	OTUB1	IPI00933291;IPI00505174	29 KDA PROTEIN;OTU DOMAIN, UBIQUITIN ALDEHYDE BINDING 1
364	CTSH	IPI00934110;IPI00506892	CATHEPSIN H;38 KDA PROTEIN
365	CAPG	IPI00934647;IPI00506688	CAPG PROTEIN (FRAGMENT);CAPPING PROTEIN (ACTIN FILAMENT), GELSOLIN-LIKE

## Sheet: Table 3d
Table S-3d: List of proteins not common between zebrafish and human neutrophil proteomes.
S. No.	Gene Name	Protein ID (ZF)	Protein Name (ZF)
1	IPI00612969;IPI00488263	aars;DKEY-151P17.1-001;CH211-223O1.6-002;DKEY-151P17.1-002;CH211-223O1.6-001;zgc:113920	Alanyl-tRNA synthetase;Alanyl-tRNA synthetase;Zgc:113920 protein;49 kDa protein
2	IPI00503163	abat	4-aminobutyrate aminotransferase
3	IPI00897561;IPI00859408	acadl;CH211-12A1.2;CH211-12A1.2-001	Novel protein;similar to acyl-Coenzyme A dehydrogenase, long chain;Acyl-Coenzyme A dehydrogenase, long chain
4	IPI00482591	acly;aclya;zgc:92008	ATP citrate lyase
5	IPI00617410;IPI00933161	aco1;LOC100150527	Iron regulatory protein 1;similar to aconitase 1, soluble, partial;LOC100150527 protein (Fragment)
6	IPI00483652	aco2	Aconitase 2, mitochondrial
7	IPI00829307	acss1;zgc:113194;zgc:158738	acyl-CoA synthetase short-chain family member 1
8	IPI00489738	acss2	Acyl-CoA synthetase short-chain family member 2
9	IPI00482295;IPI00851883	actba;bact;bactin1;bactzf	Actin, cytoplasmic 1;34 kDa protein;26 kDa protein
10	IPI00490006	actbb;bactin2;bactin1	Actin, cytoplasmic 2
11	IPI00513558;IPI00509187	actn3b;zgc:77243;zC258D20.1-001;actn3;actn3a;actnl;ACTN2	Novel actinin;Actinin, alpha 2
12	IPI00570064	actr2b;arp2b;si:dkey-66m17.2;zgc:110550	Actin-related protein 2-B
13	IPI00495996;IPI00495617	adam17a;DKEY-174C12.1;DKEY-174C12.1-001;zgc:63886;adam17;adam17b;DKEY-81B15.2-001;si:dkey-81b15.2	Novel protein;a disintegrin and metallopeptidase domain 17b
14	IPI00860709;IPI00510418	add1;bZ1H20.1-001	Adducin 1;Novel protein similar to human alpha adducin 1
15	IPI00493027;IPI00496841	add3;add3a;CH211-196C2.1-002;CH211-196C2.1-001;ADD3;CH211-196C2.1-006	Adducin 3;Adducin 3;Adducin 3
16	IPI00490409;IPI00899954	adh5;ADH3	Alcohol dehydrogenase 5;similar to alcohol dehydrogenase 5;40 kDa protein;similar to alcohol dehydrogenase 5
17	IPI00503318	adh8b;CH211-200O8.1-001	Alcohol dehydrogenase 8b
18	IPI00773134;IPI00509937	adrm1b	Adrm1b protein;Proteasomal ubiquitin receptor ADRM1;41 kDa protein;26 kDa protein;20 kDa protein
19	IPI00493029	aga	Aga protein
20	IPI00499024;IPI00758929	ahcyl2;ahcyl1;CH211-199O1.3-001;RP71-15H20.2-001;CH211-199O1.3-002;RP71-15H20.2-002	Adenosylhomocysteinase;Adenosylhomocysteinase;Adenosylhomocysteinase
21	IPI00486312	akap8l	A kinase (PRKA) anchor protein 8-like
22	IPI00774214;IPI00851237	akr1a1b;zgc:110225	Alcohol dehydrogenase [NADP+] B;35 kDa protein;31 kDa protein
23	IPI00931680	aldh2l;CH211-157P22.4-001	Aldehyde dehydrogenase 2, like
24	IPI00772606	aldh3a2;wu:fc06b11;zgc:92064	Aldh3a2 protein
25	IPI00502510	aldh3d1;aldh3d1-001	Aldehyde dehydrogenase 3 family, member D1
26	IPI00483375	aldh7a1	Aldehyde dehydrogenase 7 family, member A1
27	IPI00507539;IPI00614373	aldh9a1a;aldh9a1l;CH211-216K22.4-001;CH211-216K22.8-001	Aldehyde dehydrogenase family 9 member A1-A;Novel protein similar to aldehyde dehydrogenase 9 family, member A1a
28	IPI00506322	alox12	Arachidonate 12-lipoxygenase
29	IPI00500537	anp32e;zgc:65995;zgc:85827;DKEY-200H23.1-001	Acidic leucine-rich nuclear phosphoprotein 32 family member E
30	IPI00614255	antxr2a;si:ch211-116k3.1;CH211-116K3.1-001;cmg2a	Anthrax toxin receptor 2a
31	IPI00498021;IPI00501493	anxa11a;DKEY-48N15.1-001;DKEY-48N15.1-002	Annexin A11a;Annexin A11a
32	IPI00484212	anxa11b	Annexin A11b
33	IPI00512109	anxa2a	Annexin A2a
34	IPI00483560	anxa3b;LOC791784;zgc:92888	annexin A3b
35	IPI00512968	ap1g1	Adaptor-related protein complex 1, gamma 1 subunit
36	IPI00629931;IPI00511115	ap2b1;DKEY-261J4.1-001	Adaptor-related protein complex 2, beta 1 subunit;Adaptor-related protein complex 2, beta 1 subunit
37	IPI00852029;IPI00502402	ap2m1a;si:ch211-252f13.2;zgc:85653;ap2m1;ap2m1b;zgc:56643	AP-2 complex subunit mu-1-A;AP-2 complex subunit mu-1-B;50 kDa protein
38	IPI00484953;IPI00865104	api5	59 kDa protein;Apoptosis inhibitor 5
39	IPI00852069;IPI00497104	arfip1	44 kDa protein;Arfip1 protein
40	IPI00508445;IPI00851815	arhgdig;zgc:65966	Rho GDP dissociation inhibitor (GDI) gamma;17 kDa protein
41	IPI00505567;IPI00817748	arl6ip;ARL6IP;arl6ip1	Arl6ip1 protein;18 kDa protein
42	IPI00484664	arl6ip5b;zgc:92811;zp22	Zgc:92811
43	IPI00487524	arpc5a;CH73-86N6.3-001	Actin-related protein 2/3 complex subunit 5
44	IPI00481614	arpc5b;CH211-169J21.2-001	Actin-related protein 2/3 complex subunit 5
45	IPI00486288	arrb2;arrb2b	Arrestin, beta 2b
46	IPI00506470	asah1b;zgc:66026	Zgc:66026
47	IPI00484317	asna1;si:dkey-121b10.2;zgc:86799	ATPase asna1
48	IPI00499741	asns;DKEY-202E17.5-001	Asparagine synthetase
49	IPI00508013;IPI00919509	asphd2;si:ch211-286e11.9;zgc:153516;CH211-286E11.9;CH211-286E11.9-002	Zgc:153516;Novel protein similar to H.sapiens ASPHD2, aspartate beta-hydroxylase domain containing 2
50	IPI00497028;IPI00611304	ass;ass1;zgc:92051	Argininosuccinate synthase;similar to argininosuccinate synthetase, partial
51	IPI00505730	atp1a1;atp1a1a.1;DKEY-208K14.2-001	ATPase, Na+/K+ transporting, alpha 1 polypeptide
52	IPI00490134	atp1a1a.4;DKEY-208K14.1-001	Na+/K+ ATPase alpha1A1 subunit
53	IPI00513090	atp1b1a;DKEY-98P3.3-001	ATPase, Na+/K+ transporting, beta 1a polypeptide
54	IPI00758980	atp1b1a;DKEY-98P3.3-002	ATPase, Na+\/K+ transporting, beta 1a polypeptide
55	IPI00493235;IPI00865380	atp2a2b;si:dkey-83d9.6;zK83D9.6-001;atp2a2a;DKEY-252G21.1-003;DKEY-252G21.1-001;atp2a2	Novel protein similar to vertebrate ATPase, Ca++ transporting, cardiac muscle, slow twitch 2;ATPase, Ca++ transporting, cardiac muscle, slow twitch 2a;ATPase, Ca++ transporting, cardiac muscle, slow twitch 2a
56	IPI00510117	atp2b4;zgc:152801	Plasma membrane calcium ATPase 4
57	IPI00505301	atp5l;CH211-117M20.6-001	ATP synthase, H+ transporting, mitochondrial F0 complex, subunit g
58	IPI00484500;IPI00483506	atp6v1al;CH211-137I24.3;CH211-137I24.3-001	Novel protein;similar to ATPase, H+ transporting, lysosomal 70kDa, V1 subunit A, like, partial;ras homolog gene family, member H, partial
59	IPI00817781;IPI00491682	atp6v1h;DKEY-216E9.1-002;DKEY-216E9.1-001	ATPase, H+ transporting, lysosomal, V1 subunit H;ATPase, H+ transporting, lysosomal, V1 subunit H
60	IPI00488472	atp8;atpase8;mtatp8;mt-atp8	ATP synthase protein 8
61	IPI00507054	b2m;DKEY-150I15.1-001	Beta-2-microglobulin
62	IPI00554412;IPI00493081	ba2;ba2l;si:dz118j2.1;si:dz118j2.3;zgc:92900;ba1;zgc:136512;ba1l;si:by187g17.2;si:by187g17.4;zgc:123164	Hemoglobin subunit beta-2;Hemoglobin subunit beta-1;12 kDa protein
63	IPI00503496;IPI00817309	bcat2	Branched-chain-amino-acid aminotransferase;44 kDa protein
64	IPI00494920	bcl2l13;CH211-238N5.7-001	Bcl2l13 protein
65	IPI00506540	bin1;zgc:86701	Bridging integrator 1
66	IPI00877471	brca2	Breast and ovarian cancer susceptibility protein 2
67	IPI00486652	bre;zgc:110368	BRCA1-A complex subunit BRE
68	IPI00496757	bri3bp;DKEY-215K6.3-001	Novel protein similar to vertebrate BRI3 binding protein
69	IPI00489005	brp44;DKEYP-79C5.1;DKEYP-79C5.1-001;zgc:56391	Brp44 protein
70	IPI00511940;IPI00650276	bsg;DKEY-28H18.2-001;DKEY-28H18.2-003;DKEY-28H18.2-002	Basigin;Basigin;Basigin
71	IPI00491770	bY187G17.1-001;OTTDARP00000002008;si:xx-by187g17.1	Novel protein similar to zebrafish hemoglobin alpha-adult 1
72	IPI00502249	bzw1;bzw1a;si:ch211-246m6.3;zgc:63787	Basic leucine zipper and W2 domain-containing protein 1-A
73	IPI00507263	cab39l;DKEY-7A20.4;DKEY-7A20.4-001;zgc:92575	Novel protein similar to vertebrate calcium binding protein 39
74	IPI00931537;IPI00494221	cad;DKEY-221H15.3-001	Carbamoyl-phosphate synthetase 2, aspartate transcarbamylase, and dihydroorotase;Carbamoyl-phosphate synthetase 2, aspartate transcarbamylase, and dihydroorotase
75	IPI00900161;IPI00509551	calm1a;calm1b;calm2a;calm2b;calm2d;calm2g;calm3a;calm3b;zgc:63926;zgc:64036;zgc:76987;zgc:86728	similar to calmodulin 2;Calmodulin;17 kDa protein
76	IPI00512534	calrl	Calreticulin like
77	IPI00495827;IPI00931173	calrl2;CH211-198N5.1-001	Calreticulin, like 2;49 kDa protein;36 kDa protein
78	IPI00502046	cand1;DKEY-39A18.2;DKEY-39A18.2-001	Novel protein
79	IPI00498885	capza1b;si:dkey-16k6.1;zgc:101755;DKEY-16K6.1;DKEY-16K6.1-001	Si:dkey-16k6.1 protein
80	IPI00510792;IPI00862489	casp8b;casp8l2;zgc:194469;caspxa;casp7;zgc:110595;casp3b;casp3;DKEY-228C11.2-001;casp3a	caspase 8, apoptosis-related cysteine peptidase, like 2;Putative uncharacterized protein;Caspase Xa;Caspase 7, apoptosis-related cysteine peptidase;Caspase 3b;Caspase-3;similar to caspase 7, apoptosis-related cysteine peptidase;30 kDa protein;28 kDa protei
81	IPI00933798;IPI00862713	caspa;caspy;CH211-225P5.6-001	44 kDa protein;Caspase a
82	IPI00629993;IPI00877464	cbr1l;LOC792137	LOC792137 protein;20 beta-hydroxysteroid dehydrogenase
83	IPI00786525	cbx3a;zgc:153397	Chromobox homolog 3a
84	IPI00634824	ccdc109a;zgc:153607	Coiled-coil domain-containing protein 109A
85	IPI00505928	cct2	Chaperonin containing TCP1, subunit 2
86	IPI00487665	cct3	Chaperonin containing TCP1, subunit 3
87	IPI00487122	cct4	T-complex protein 1, delta subunit
88	IPI00498630	cct5;CCT5	TCP-1 epsilon
89	IPI00481461;IPI00934997	cct6a	Chaperonin containing TCP1, subunit 6A;58 kDa protein
90	IPI00507285;IPI00509650	cct7	Chaperonin containing TCP1, subunit 7;Cct7 protein (Fragment)
91	IPI00484204	cd81	CD81 antigen
92	IPI00513286	cd82;CH211-122K23.1-001	CD82 antigen
93	IPI00510045	cdc42;CDC42	Cell division cycle 42
94	IPI00486311	cdc42l;CH211-57K11.7-001	Ras-like protein Cdc42c
95	IPI00501612	cdipt	Cdipt protein
96	IPI00504412;IPI00486510	cecr1;cecr1a	Adenosine deaminase CECR1-A;hypothetical protein
97	IPI00486447;IPI00901074	CH1073-352H10.2-001;zgc:172170;zgc:171260;zgc:91888	similar to Tripartite motif-containing protein 35;similar to novel zinc finger protein;Zgc:172170 protein;hypothetical protein LOC563088;Zgc:171260 protein;similar to Tripartite motif-containing protein 35;Zgc:91888;52 kDa protein;novel zinc finger protein
98	IPI00491036	CH1073-365B9.1-001;ppt1	Palmitoyl-protein thioesterase 1
99	IPI00491458;IPI00506748	CH1073-55A19.1;CH1073-55A19.1-001;zgc:112257;lims1;zgc:112533	Zgc:112257;LIM and senescent cell antigen-like domains 1
100	IPI00631848;IPI00897461	CH211-106H11.2-001;ddx39b	DEAD (Asp-Glu-Ala-Asp) box polypeptide 39b;similar to DEAD (Asp-Glu-Ala-Asp) box polypeptide 39
101	IPI00615498	CH211-106H4.3-001	similar to mannose receptor, C type 1
102	IPI00497472	CH211-112M17.2-001;mcm9;mcmdc1;si:ch211-112m17.2	Novel mcm domain containing protein
103	IPI00481806	CH211-114C12.12;CH211-114C12.12-001;rps6ka3;rps6ka3a	Ribosomal protein S6 kinase, polypeptide 3
104	IPI00512578	CH211-117N7.5;CH211-117N7.5-001;tm9sf3	Transmembrane 9 superfamily member 3
105	IPI00486526	CH211-11M18.4;CH211-11M18.4-001;zgc:85763	Novel protein
106	IPI00897492	CH211-121K8.2-001;lrp2	low density lipoprotein-related protein 2
107	IPI00502075;IPI00898108	CH211-12A1.6;CH211-12A1.6-001;tmod2;zgc:86648	Tropomodulin 2;similar to tropomodulin
108	IPI00851956;IPI00871060	CH211-12E13.8-001;atp5i;zgc:153661;zgc:171957;zgc:171560	Atp5i protein;Zgc:171957 protein;Zgc:171560 protein;8 kDa protein;5 kDa protein
109	IPI00501377	CH211-130O18.1;CH211-130O18.1-001;ndufv1	Novel protein
110	IPI00500568	CH211-132A5.1;CH211-132A5.1-001;scinlb;zgc:77481	Novel protein similar to gelsolin, like 1
111	IPI00863414;IPI00490182	CH211-134M17.3-001;glud1a	60 kDa protein;Glutamate dehydrogenase 1a
112	IPI00500511;IPI00934669	CH211-137O16.4-001;ipo9;zgc:66429	Importin 9;115 kDa protein
113	IPI00508715;IPI00817545	CH211-145O7.1;CH211-145O7.1-001;atl3;zgc:103512;CH211-145O7.1-003;CH211-145O7.1-002	Atlastin 3;Novel protein;Novel protein
114	IPI00490849;IPI00609657	CH211-147A23.1;CH211-147A23.1-001;gnb2;zgc:113357	Novel protein similar to vertebrate guanine nucleotide binding protein (G protein), beta polypeptide 2;similar to guanine nucleotide-binding protein, beta-4 subunit
115	IPI00508589;IPI00489785	CH211-147C1.2-001;ehd3;si:ch211-147c1.2;zgc:77049	Novel protein similar to human and mouse EH-domain containing 3;Zgc:77049
116	IPI00608788	CH211-147N12.1;CH211-147N12.1-001;zgc:114135	Zgc:114135
117	IPI00481386	CH211-149G8.2-001;slc44a1	Solute carrier family 44, member 1
118	IPI00932561;IPI00758554	CH211-152P11.4-001;LOC555531	38 kDa protein;Novel protein similar to vertebrate regulator of G-protein signalling family
119	IPI00632292	CH211-154E15.4-001;rpl13a	Ribosomal protein L13a
120	IPI00630775;IPI00508762	CH211-154E15.6;CH211-154E15.6-001;zmpste24	Novel protein;Zinc metallopeptidase, STE24 homolog
121	IPI00804142	CH211-157P10.1-001;iqgap2;si:ch211-157p10.1	Novel protein similar to vertebrate IQ motif containing GTPase activating protein 2
122	IPI00500752	CH211-157P22.5-001;zgc:113050	Novel protein similar to aldehyde dehydrogenase 2, like
123	IPI00502357;IPI00800668	CH211-159P3.5-001;kif5ba;CH211-157C24.3-001;kif5a;LOC553428	kinesin family member 5B, a;similar to kinesin family member 5B;118 kDa protein;114 kDa protein;Novel protein similar to vertebrate kinesin family member 5C;similar to neuronal kinesin heavy chain;LOC553428 protein (Fragment)
124	IPI00801939	CH211-15B7.2;CH211-15B7.2-001;alas2;zgc:152830;sb:cb283	Zgc:152830
125	IPI00487186;IPI00932269	CH211-15O14.1;CH211-15O14.1-001;zgc:92586	Novel prtoein similar to vertebrate threonyl-tRNA synthetase;72 kDa protein;Zgc:92586
126	IPI00611707	CH211-160E1.7-001	similar to Beta-glucuronidase
127	IPI00786776	CH211-160N8.1;CH211-160N8.1-001;zgc:153613	Zgc:153613
128	IPI00920737	CH211-171H4.5-001	Novel protein
129	IPI00860329;IPI00502217	CH211-172N16.1-001;fn1b;fn1l;DKEY-30L22.1-001;fn1;fn1a	Fibronectin 1b;Fn1 protein;Fn1b protein;41 kDa protein
130	IPI00833536;IPI00495318	CH211-173B9.1-001;psmc1b;psmc1a	49 kDa protein;Proteasome (Prosome, macropain) 26S subunit, ATPase, 1b;Proteasome (Prosome, macropain) 26S subunit, ATPase, 1a;similar to Proteasome (prosome, macropain) 26S subunit, ATPase, 1a
131	IPI00489904	CH211-173B9.4-001;zgc:77655	Novel protein
132	IPI00892372;IPI00932663	CH211-173O4.2-001	Novel protein similar to vertebrate LATS, large tumor suppressor, homolog 1;119 kDa protein
133	IPI00489509;IPI00770460	CH211-180B9.3;CH211-180B9.3-001;zgc:56317	Zgc:56317;Zgc:56317 protein
134	IPI00508593;IPI00928629	CH211-188I4.1-001;ppp2r5e1;ppp2r5eb;CH211-188I4.1-002	Protein phosphatase 2, regulatory subunit B;Protein phosphatase 2, regulatory subunit B
135	IPI00491874	CH211-194I4.1-001;si:ch211-194i4.1	Novel protein similar to vertebrate DEAH (Asp-Glu-Ala-His) box polypeptide 9
136	IPI00932388;IPI00508335	CH211-196G2.2-001;sult1st1	Sulfotransferase family, cytosolic sulfotransferase 1;Cytosolic sulfotransferase 1
137	IPI00511375;IPI00760221	CH211-199G17.4;CH211-199G17.4-001;zgc:56010	Novel protein;32 kDa protein;Zgc:56010
138	IPI00934154;IPI00490028	CH211-1N9.1-001;hk1;zgc:55790	103 kDa protein;Hexokinase 1
139	IPI00481314	CH211-200P22.1;CH211-200P22.1-001;vbp1;zgc:110686	von Hippel-Lindau binding protein 1
140	IPI00501826	CH211-200P22.4-001	Novel protein similar to phosphatidylinositol binding clathrin assembly protein
141	IPI00494960	CH211-201M19.2-001;khdrbs1b;zgc:85948	Zgc:85948
142	IPI00493498	CH211-202C21.2-001;DKEY-113G17.2-001;si:dkey-113g17.2;snrpd2;zgc:110732	Novel protein
143	IPI00498278;IPI00817949	CH211-202L3.1-001;nono;CH211-202L3.1-002	Non-POU domain containing, octamer-binding;Non-POU domain containing, octamer-binding
144	IPI00638623	CH211-203H15.3-001;si:ch211-203h15.3	similar to Transmembrane 7 superfamily member 3 precursor
145	IPI00864907	CH211-207O17.2-001	Novel protein containing multiple sushi domains
146	IPI00491618	CH211-212G7.2-001;ppp2r5e2;ppp2r5ea	Protein phosphatase 2A B regulatory subunit Wdb1
147	IPI00488403;IPI00862825	CH211-212O1.4-001;top2a	DNA topoisomerase 2;176 kDa protein
148	IPI00512329	CH211-213F9.3-001;pdlim1;zgc:110681	PDZ and LIM domain 1
149	IPI00817657	CH211-214J8.2-001	Novel protein similar to vertebrate type 1 tumor necrosis factor receptor shedding aminopeptidase regulator
150	IPI00510502	CH211-215C18.1-001;thy1;zgc:123140	Thy1 protein
151	IPI00511320	ch211-216k22.5;magoh;zgc:112220	Protein mago nashi homolog
152	IPI00934837;IPI00502407	CH211-217K11.1-001;ppp2r2d;zgc:63780;zgc:76887;LOC100001644	52 kDa protein;Protein phosphatase 2, regulatory subunit B, delta isoform;Zgc:76887;similar to protein phosphatase 2, regulatory subunit B, delta;protein phosphatase 2 (formerly 2A), regulatory subunit B (PR 52), beta isoform;similar to protein phosphatase
153	IPI00499213	CH211-219A4.1-001;ndufa10	NADH dehydrogenase (Ubiquinone) 1 alpha subcomplex, 10
154	IPI00495008	CH211-222E23.1-001;neu1;si:ch211-222e23.1	Novel protein similar to vertebrate sialidase 1
155	IPI00511777;IPI00817909	CH211-222J14.4;CH211-222J14.4-001;sept9b;zgc:113041;CH211-222J14.4-002	Septin 9b;Novel protein similar to septin family protein
156	IPI00616384;IPI00933793	CH211-223C9.1-001;cspg6;smc3	Chondroitin sulfate proteoglycan 6;142 kDa protein
157	IPI00899976;IPI00896855	CH211-223G7.7-001;zgc:194906;DKEY-72L17.5-001;CH211-15J1.1-001;DKEY-257E4.2-001;DKEY-265E15.4-001;CH211-205A14.11-001;DKEY-193I10.1-001;DKEY-199K11.5-001;DKEY-157E10.5-001;CH211-76M11.11-001;DKEY-204L2.3-001;DKEY-222H21.11-001;DKEY-193I10.4-001;CH211-22K7.9-001;DKEY-207M2.4-001;DKEYP-15A6.2-001;zgc:174944;RP71-1L17.3-001;DKEY-19C16.1-001;DKEYP-51G9.6-001;CH211-154K18.1-001;DKEY-238K10.4-001;DKEY-…	similar to PYRIN-containing APAF1-like protein 7;similar to PYRIN-containing APAF1-like protein 7;novel NACHT domain containing protein;similar to PYRIN-containing APAF1-like protein 7;similar to PYRIN-containing APAF1-like protein 7 isoform 2;similar to P
158	IPI00799666	CH211-223P8.7-001;slkn	Novel protein similar to vertebrate STE20-like kinase
159	IPI00614918	CH211-229O17.1-001;mlh1	MutL homolog 1, colon cancer, nonpolyposis type 2
160	IPI00495843;IPI00498661	CH211-230G14.2-001;DKEY-202N14.1-001;purb;si:dkey-202n14.1;LOC564840;pura	purine-rich element binding protein B;Transcriptional activator protein Pur-beta;Purine-rich element binding protein A;similar to purine-rich element binding protein A
161	IPI00511276	CH211-233F10.3-001;sh2d3c;sh2d3cb	SH2 domain containing 3C
162	IPI00488236	CH211-234H8.9-001;scpep1	Serine carboxypeptidase 1
163	IPI00506379	CH211-235F1.2-001;kpnb3	Novel protein similar to vertebrate importin 5
164	IPI00510085;IPI00829020	CH211-239F4.2-001;ddx39a;CH211-239F4.2-002	DEAD (Asp-Glu-Ala-Asp) box polypeptide 39a;Ddx39a protein;DEAD (Asp-Glu-Ala-Asp) box polypeptide 39a;DEAD (Asp-Glu-Ala-Asp) box polypeptide 39a
165	IPI00492429	CH211-241E15.1-001;tyrp1;tyrp1b	Tyrosinase-related protein 1b
166	IPI00505526	CH211-242M18.3-003;rpl4;CH211-242M18.3-002;CH211-242M18.3-001;CH73-94F11.2-001	Ribosomal protein L4
167	IPI00770962	CH211-243P7.2;CH211-243P7.2-001;zgc:152900	dipeptidyl peptidase 9
168	IPI00609122	CH211-250G4.3-001;si:ch211-250g4.3	im:7151086
169	IPI00803000;IPI00934627	CH211-255P13.2-001;wu:fk86g11	Novel protein similar to vertebrate vav3 oncogene;95 kDa protein;similar to Protein vav-3, partial
170	IPI00497198;REV__IPI007	CH211-257F16.3-001;zgc:136952;CH211-163L21.1-001;srpk1	Zgc:136952;>IPI:IPI00769839.4|TREMBL:A8Y5S5;Q6PGU8|ENSEMBL:ENSDARP00000032398|REFSEQ:NP_955944|VEGA:OTTDARP00000020781 Tax_Id=7955 Gene_Symbol=srpk1 Serine/arginine-rich protein specific kinase 1
171	IPI00485460;IPI00806203	CH211-258L4.7-001;si:ch211-258l4.7;im:7247963;zgc:152807;CH211-258L4.7-002	Si:ch211-258l4.7;Si:ch211-258l4.7;Novel protein similar to vertebrate retinoblastoma binding protein 9
172	IPI00650495;IPI00882981	CH211-260G14.5-001;si:ch211-260g14.8	similar to P-selectin precursor;Novel protein similar to vertebrate selectin L
173	IPI00486918;IPI00860457	CH211-261F7.1-001;si:ch211-261f7.1	Novel protein similar to vertebrate ectonucleotide pyrophosphatase/phosphodiesterase 5;similar to ectonucleotide pyrophosphatase/phosphodiesterase 5, partial
174	IPI00504575	CH211-266A5.3-001;tnpo3	Transportin 3
175	IPI00483203	CH211-266I18.1-001;DKEY-25E12.1-001;exoc2;sec5l1	SEC5-like 1
176	IPI00502132	CH211-266K22.1-001;sfrs6;sfrs6b	Splicing factor, arginine/serine-rich 6b
177	IPI00512693;IPI00759134	CH211-269A1.1-001;nup205;DKEY-57M7.2-001;CH211-269A1.1-002	C7orf14-like;Nup205 protein
178	IPI00612846;IPI00484806	CH211-26A17.2-002;rps24;CH211-26A17.2-001;RPS24;CH211-26A17.2-005	40S ribosomal protein S24;40S ribosomal protein S24;40S ribosomal protein S24;40S ribosomal protein S24
179	IPI00505335	CH211-26A17.4-001;ppa1	Pyrophosphatase (Inorganic) 1
180	IPI00490919;IPI00932285	CH211-275J6.2-001;mobk1b;mobkl1b;mobkl1ab;zgc:111840;C2orf6;sb:cb512;mobkl1a;mobkl1aa	MOB1, Mps One Binder kinase activator-like 1B;25 kDa protein;Zgc:111840;MOB1, Mps One Binder kinase activator-like 1A;25 kDa protein
181	IPI00503410	CH211-279A7.3-001;prpf40a	PRP40 pre-mRNA processing factor 40 homolog A
182	IPI00817331	CH211-283H6.6-001;si:ch211-283h6.6	Novel protein
183	IPI00502546;IPI00882908	CH211-287J19.4;CH211-287J19.4-001;zgc:64115;CH211-287J19.5;CH211-287J19.5-001;zgc:136614;zgc:111893;CH211-287J19.6-001;SI:dZ63M10.3;SI:dZ63M10.1;dare-ZE*1401;hla-ze;mhc1ze;dare-ZE*1301;dare-ZE*1201;dare-ZE*1001;dare-ZE*0801;dare-ZE*0601;dare-ZE*0501;dare-ZE*0101;LOC571647;dare-ZE*0401;zgc:162351;SI:dZ63M10.2	Zgc:64115 protein;Zgc:136614 protein;Zgc:111893;Novel protein;SI:dZ63M10.1;22 kDa protein;similar to MHC class I antigen;Major histocompatibility complex class I ZE gene;similar to H-2 class I histocompatibility antigen, Q10 alpha chain;LOC571647 protein;s
184	IPI00608483;IPI00933173	CH211-38F10.3;CH211-38F10.3-001;sla1;zgc:113360	Novel protein;31 kDa protein
185	IPI00513422	CH211-51F10.5-001;psmb11;PSMB11;psmb11-001	Proteasome subunit beta type
186	IPI00488381	CH211-59B1.3;CH211-59B1.3-001;zgc:77702	Zgc:77702
187	IPI00507669	CH211-59D15.1-001;nt5c1bb;si:ch211-59d15.1	si:ch211-59d15.1
188	IPI00489661	CH211-63O20.3-001;mcm3	MCM3 minichromosome maintenance deficient 3
189	IPI00503131	CH211-69G19.5-001;usp5	Ubiquitin carboxyl-terminal hydrolase
190	IPI00804999	CH211-69N2.2-001	Novel protein similar to vertebrate Rho GTPase activating protein 15
191	IPI00501772	CH211-71K24.4-001;elovl5	Polyunsaturated fatty acid elongase
192	IPI00803665	CH211-83F14.3-001	Novel protein similar to vertebrate leucine rich repeat containing 8 family, member D
193	IPI00817771;IPI00504275	CH211-89F7.5-002;ube2l3l;CH211-89F7.5-003;CH211-89F7.5-001	Ubiquitin carrier protein;Ubiquitin carrier protein;Ubiquitin carrier protein
194	IPI00496910	CH73-131E21.5-001;si:ch73-131e21.5	Novel protein similar to vertebrate RAB1A, member RAS oncogene family
195	IPI00490580	CH73-203I15.1;CH73-203I15.1-001;zgc:110219	Delta-aminolevulinic acid dehydratase
196	IPI00855470;IPI00855270	CH73-252G14.1-003;cmpk;CH73-252G14.1-002;cmpk1;CH73-252G14.1-001	Cytidylate kinase;Cytidylate kinase;Cytidylate kinase
197	IPI00493887;IPI00859156	CH73-270F14.3-001;hnrpkl;zgc:56206	Heterogeneous nuclear ribonucleoprotein K, like;48 kDa protein
198	IPI00513071	CH73-301C19.2-001;rps29	Ribosomal protein S29
199	IPI00896842	CH73-30N17.3;CH73-30N17.3-001;zgc:194766	Zgc:194766 protein
200	IPI00928770;IPI00860290	CH73-343L4.2-001	Novel lectin C-type domain containing protein;similar to immune-related, lectin-like receptor 3
201	IPI00488499	CH73-343L4.8-001	Novel lectin C-type domain containing protein
202	IPI00498091;IPI00919749	CH73-343M8.1;CH73-343M8.1-001;h2afy2;zgc:114051;CH73-343M8.1-002;CH73-343M8.1-003	Histone H2A;Histone H2A;Histone H2A
203	IPI00482254	CH73-344O19.3-001;gng5;GNG5	Guanine nucleotide binding protein gamma 5
204	IPI00511497;IPI00868085	CH73-378F14.1-001;ywhai;zgc:55807	Ywhai protein;Ywhai protein
205	IPI00487008;IPI00862962	chid1;zgc:66396	Chitinase domain-containing protein 1;hypothetical protein
206	IPI00508359;IPI00859018	chmp1b;zgc:56134	Charged multivesicular body protein 1b;22 kDa protein
207	IPI00632982;IPI00499529	ck2a1;CH211-133N4.5-001;zgc:86598	Casein kinase 2 alpha 1;Zgc:86598;28 kDa protein;17 kDa protein;17 kDa protein
208	IPI00497388	ckbb;CH211-271J4.2-001;ckb	Creatine kinase, brain b
209	IPI00899150	cldn10l2	claudin 10-like2
210	IPI00501298;IPI00851594	clf-3;crlf3;zgc:110212	Cytokine receptor-like factor 3;17 kDa protein
211	IPI00493491	clgn;DKEY-27F16.2-001;zgc:153946	Calmegin
212	IPI00487187	clica	Chloride intracellular channel a
213	IPI00493312	clint1;enth	Clathrin interactor 1
214	IPI00618609;IPI00488768	cnn3b;DKEY-61D19.2;DKEY-61D19.2-001;zgc:112050;cnn3;cnn3a;DKEY-61D19.2-002;DKEY-121B10.6-001	Novel protein similar to calponin 3, acidic;Calponin 3, acidic a;Novel protein similar to calponin 3, acidic;Novel protein similar to vertebrate calponin, basic, smooth muscle family
215	IPI00829204	cnot1;zgc:152902	CCR4-NOT transcription complex subunit 1
216	IPI00513161	cnpy1;d121;si:dkey-265a7.3	Protein canopy-1
217	IPI00482600	cob;cytb;mtcyb;mt-cyb;Cytb	Cytochrome b
218	IPI00506453	coi;cox1;coxi;mtco1;mt-co1	Cytochrome c oxidase subunit 1
219	IPI00505063;IPI00863973	col6a2	collagen, type VI, alpha 2;48 kDa protein
220	IPI00639577	copb1	Coatomer protein complex, subunit beta 1
221	IPI00495942;IPI00932934	copg2;si:ch211-285d14.8	Isoform 1 of Coatomer subunit gamma-2;97 kDa protein
222	IPI00484908;IPI00931766	cops3;csn3;wu:fc32a02	COP9 signalosome complex subunit 3;47 kDa protein
223	IPI00488179	cops4;csn4;zgc:77137	COP9 signalosome complex subunit 4
224	IPI00488350	cox5aa;zgc:109989	Cytochrome c oxidase subunit Vaa
225	IPI00861854	cpa5;cpa	Carboxypeptidase A5
226	IPI00758642	cpox;CH211-232D19.5-001	Coproporphyrinogen oxidase
227	IPI00482991;IPI00734952	cpsf6;DKEY-97M3.2-001	Isoform 2 of Cleavage and polyadenylation specificity factor subunit 6;Isoform 1 of Cleavage and polyadenylation specificity factor subunit 6
228	IPI00504280	cpvl	Carboxypeptidase, vitellogenic-like
229	IPI00508933;IPI00862721	craf;raf1;RAF1;raf1a;c-raf;braf;DKEY-222F8.2-003;BRAF;LOC557109;raf1b;araf;ARAF;zgc:92074	Serine/Threonine protein kinase RAF1;73 kDa protein;71 kDa protein;C-raf protein;V-raf murine sarcoma viral oncogene homolog B1;V-raf murine sarcoma viral oncogene homolog B1;LOC557109 protein (Fragment);Serine/threonine protein kinase ARAF;68 kDa protein;
230	IPI00498165	cs;zgc:55507	Citrate synthase, mitochondrial
231	IPI00488664	cse1l;xpo2	Exportin-2
232	IPI00484881;IPI00866617	csf1r;fms	Macrophage colony-stimulating factor 1 receptor;Csf1r;64 kDa protein
233	IPI00492794;IPI00610603	csnk1a1	Casein kinase 1alpha S;Casein kinase I alpha
234	IPI00618772;IPI00817885	ctbp1;CtBP1;ctbp2;ctbp2l;CtBP2;zgc:136929;DKEY-200C24.1-001;CH73-18B11.1-001	C-terminal binding protein 1;31 kDa protein;Ribeye a protein;Ribeye b protein;Ctbp2 protein;Ribeye as protein;Zgc:136929;Ctbp2 protein;similar to protein 4.1R, partial;Novel protein similar to vertebrate erythrocyte membrane protein band 4.1-like 2
235	IPI00508929	cth	Cth protein
236	IPI00512085	ctl4;slc44a4	Choline transporter-like protein 4
237	IPI00487445;IPI00507684	ctnnb1;ctnnb;ctnnb2;zgc:65770	Catenin (Cadherin-associated protein), beta 1;Catenin, beta 2
238	IPI00607338	ctssb.1;DKEY-30O16.2;DKEY-30O16.2-001;zgc:112226	cathepsin S, b.1
239	IPI00507098	ctssb.2;DKEY-30O16.3;DKEY-30O16.3-001;zgc:111950	Novel protein
240	IPI00501157;IPI00489958	CU104776.2-002;yrk;CU104776.2-001;CH211-212M21.2-001;yes1;c-yes;fynb;zgc:109996;fyn;fyna;c-fyn	Yes-relayed kinase;Yes-relayed kinase;V-yes-1 Yamaguchi sarcoma viral oncogene homolog 1;FYN oncogene related to SRC, FGR, YES b;Fyn Kinase
241	IPI00481059;IPI00921732	cul3;cul3b;cul3a;CUL3	Cullin 3;Cullin 3
242	IPI00489382	cxcr4b;CH1073-406F3.1-001;CXCR4	Cxcr4b protein
243	IPI00618434;IPI00858920	cyb5a;CH211-279M15.2-001	Cyb5a protein;Novel protein similar to vertebrate syntaxin binding protein 5;98 kDa protein
244	IPI00481361;IPI00817370	cyc1;zgc:123089	Cytochrome c-1;Protein
245	IPI00610571;IPI00817444	cyfip2;zgc:194528;cyfip1	Cytoplasmic FMR1 interacting protein 2;Cytoplasmic FMR1-interacting protein 1 homolog;Putative uncharacterized protein
246	IPI00865710;IPI00636729	cyt1l;DKEYP-113D7.6-001;cyt1;DKEYP-113D7.3-001;DKEYP-113D7.7-001;si:dkeyp-113d7.7;DKEYP-113D7.3-003;DKEYP-113D7.8-001;zgc:92533;zgc:109868;DKEYP-113D7.5-001;cki;CKI	47 kDa protein;Type I cytokeratin, enveloping layer, like;Type I cytokeratin, enveloping layer;46 kDa protein;Si:dkeyp-113d7.7;Type I cytokeratin, enveloping layer;Zgc:92533;Zgc:109868;47 kDa protein;47 kDa protein;Type I cytokeratin;40 kDa protein
247	IPI00866000	cyth4b;zgc:175224	Zgc:175224 protein
248	IPI00481300	dcps	mRNA decapping enzyme
249	IPI00490984;IPI00863492	dctn1a;LOC407638	Dynactin 1a;135 kDa protein
250	IPI00860365;IPI00510579	dctn2	45 kDa protein;Dynactin subunit 2
251	IPI00639693;IPI00483337	ddx3;DKEY-216E24.7-001;pl10	DEAD (Asp-Glu-Ala-Asp) box polypeptide 3;Putative RNA helicase;17 kDa protein
252	IPI00481285	ddx48;eif4a3	Eukaryotic initiation factor 4A-III
253	IPI00500904	denr;zgc:92629	Density-regulated protein
254	IPI00915145;IPI00770510	dep1a;ptprja;wu:fb08b12	Protein-tyrosine phosphatase;180 kDa protein
255	IPI00630054	derl1	Der1-like domain family, member 1
256	IPI00489577;IPI00864538	desm;zgc:154009	Desm protein;Zgc:154009;Desmin
257	IPI00786719	dhrs7;DKEY-15F17.6;DKEY-15F17.6-001;zgc:154087	Novel protein
258	IPI00497809;IPI00933288	DKEY-103E21.3-001;pdcd8;PDCD8;DKEY-103E21.3-002	Programmed cell death 8;81 kDa protein;Pdcd8 protein
259	IPI00499892	DKEY-126A1.2;DKEY-126A1.2-001;rpl15;zgc:92114	Ribosomal protein L15
260	IPI00502651	DKEY-146L2.2-001;fbp1a;fbp1l	Fructose-1,6-bisphosphatase 1a
261	IPI00491921;IPI00817474	DKEY-15F17.1-001;pp2ca2;pp2Ca2;DKEY-15F17.1-002	Protein phosphatase type 2C alpha 2;Protein phosphatase type 2C alpha 2
262	IPI00758831	DKEY-16J12.2;DKEY-16J12.2-001;zgc:101116	Novel protein
263	IPI00507935	DKEY-16J12.3-001;fuca1	Fucosidase, alpha-L-1, tissue
264	IPI00632644;IPI00617038	DKEY-16N15.1-001;mapre1l;DKEY-16N15.1-002;DKEY-16N15.1-003	Microtubule-associated protein, RP/EB family, member 1, like;Microtubule-associated protein, RP/EB family, member 1, like;Microtubule-associated protein, RP/EB family, member 1, like
265	IPI00492750;IPI00836504	DKEY-174N20.2-001;camk2g1;camk2ga;zgc:109908;LOC562064;zgc:165373;camk2d1;camk2db;zgc:101001;zgc:173815	Novel protein similar to vertebrate calcium/calmodulin-dependent protein kinase (CaM kinase) II gamma;calcium/calmodulin-dependent protein kinase (CaM kinase) II gamma 2 isoform 2;Calcium/calmodulin-dependent protein kinase (CaM kinase) II gamma 1;LOC56206
266	IPI00491385	DKEY-180P18.7;DKEY-180P18.7-001;psmc2	Proteasome (Prosome, macropain) 26S subunit, ATPase 2
267	IPI00488891	DKEY-181M21.2;DKEY-181M21.2-001;zgc:101575;DKEY-180H12.1-001	Novel protein similar to H.sapiens ARSA, arylsulfatase A
268	IPI00482761;IPI00934592	DKEY-183P4.2-001;gstm;DKEY-183P4.6-001;zgc:173994	Glutathione S-transferase M;Glutathione S-transferase M;Zgc:173994 protein
269	IPI00513298	DKEY-194N13.2-001	Novel protein similar to vertebrate arachidonate 5-lipoxygenase
270	IPI00510780	DKEY-205L20.1-001	similar to ATPase, Ca++ transporting, fast twitch 1
271	IPI00802791	DKEY-20D21.13-001	Novel protein similar to vertebrate hyaluronoglucosaminidase 3
272	IPI00486796;IPI00859923	DKEY-210P14.2-001;rad21;RAD21	RAD21 homolog;RAD21 homolog
273	IPI00629934	DKEY-216E24.6-001;usp9	Ubiquitin carboxyl-terminal hydrolase
274	IPI00618043	DKEY-21K4.3-001	Novel protein similar to vertebrate ATP-binding cassette, sub-family B (MDR/TAP), member 9
275	IPI00505432	DKEY-224E22.7;DKEY-224E22.7-001;zgc:86762	Zgc:86762
276	IPI00499941;IPI00488248	DKEY-225D17.1;DKEY-225D17.1-001;zgc:77231;DKEY-197A6.5-001;mylz3	Zgc:77231;Myosin, light polypeptide 3, skeletal muscle
277	IPI00497467	DKEY-225D17.3-001	similar to carbamoyl-phosphate synthetase 1, mitochondrial
278	IPI00923155	DKEY-226B20.6;DKEY-226B20.6-001;srgn	Novel protein
279	IPI00481307	DKEY-226M8.3-001;rpl7a	Ribosomal protein L7a
280	IPI00831961;IPI00832518	DKEY-228D14.3;DKEY-228D14.3-003;zgc:110154;DKEY-228D14.3-001	Novel protein similar to vertebrate eukaryotic translation initiation factor 4E;Zgc:110154 protein
281	IPI00510350	DKEY-231K6.3-001;ogdh;LOC564552	oxoglutarate (alpha-ketoglutarate) dehydrogenase
282	IPI00484752	DKEY-231L1.2-001;uqcrb;zgc:109893	Ubiquinol-cytochrome c reductase binding protein
283	IPI00504389	DKEY-233H2.1-001;snrpa	Small nuclear ribonucleoprotein polypeptide A
284	IPI00497986	DKEY-237I9.2-001	procollagen-proline, 2-oxoglutarate 4-dioxygenase (proline 4-hydroxylase), beta polypeptide
285	IPI00897392	DKEY-240A9.5-001	similar to myosin IF
286	IPI00507036	DKEY-246P9.1-001;sfpq	Splicing factor proline/glutamine rich
287	IPI00498164	DKEY-249P7.2-001;slc30a1	Solute carrier family 30 (Zinc transporter), member 1
288	IPI00628213	DKEY-24C2.5-001;oxsr1a	Oxsr1a protein
289	IPI00932890;IPI00506005	DKEY-254A11.2;DKEY-254A11.2-001;psmd1	Novel protein;Proteasome (Prosome, macropain) 26S subunit, non-ATPase, 1
290	IPI00806015	DKEY-259N11.1-001	Novel protein similar to vertebrate attractin
291	IPI00507604	DKEY-265K11.1;DKEY-265K11.1-001;zgc:56493	Zgc:56493
292	IPI00801221	DKEY-267I17.5-001;si:dkey-267i17.5	Si:dkey-267i17.5 protein
293	IPI00804729;IPI00919715	DKEY-274M14.2-001	wu:fb57a10;Novel protein similar to vertebrate asparaginyl-tRNA synthetase
294	IPI00923198;IPI00928641	DKEY-27H10.2-001;DKEY-27H10.2-003	hypothetical protein;Novel protein
295	IPI00497311;IPI00496229	DKEY-27K7.1-001;gnai1;gnaia	Guanine nucleotide binding protein (G protein), alpha inhibiting activity polypeptide 1;Guanine nucleotide binding protein (G protein), alpha inhibiting activity polypeptide a
296	IPI00919649;IPI00919592	DKEY-27N6.11-001;RP71-5O12.3-001;DKEY-3P4.1-001;DKEY-69C19.1-001;si:dkey-69c19.1;CH211-210M1.2-001	Protein;Novel NACHT domain containing protein;Protein;Novel NACHT domain containing protein;Novel NACHT domanin containing protein;Novel NACHT domain containing protein;51 kDa protein;Novel NACHT domain containing protein
297	IPI00489245	DKEY-281I8.2-001;CH211-141E20.1;CH211-141E20.1-001;pdxka;pdxkl;zgc:101900	Novel protein similar to pyridoxal (Pyridoxine, vitamin B6) kinase
298	IPI00492852;IPI00758936	DKEY-284P5.1;DKEY-284P5.1-001;rpl30;DKEY-284P5.1-002	Ribosomal protein L30;Novel protein
299	IPI00494446;IPI00770145	DKEY-286F3.8-001;rdx	Radixin;67 kDa protein
300	IPI00502576;IPI00487997	DKEY-28B4.4-002;ssrp1b;ssrp1a;DKEY-28B4.4-001;im:7140964	structure specific recognition protein 1b;Structure specific recognition protein 1a;Ssrp1b protein (Fragment)
301	IPI00901373;IPI00901318	DKEY-29D5.2-001	im:7159298;similar to predicted protein
302	IPI00507865;IPI00650431	DKEY-29M11.4-001;DKEY-63J12.3-001;psmc6;DKEY-29M11.4-002	Proteasome (Prosome, macropain) 26S subunit, ATPase, 6;Proteasome (Prosome, macropain) 26S subunit, ATPase, 6 (Fragment)
303	IPI00494039	DKEY-2N12.2;DKEY-2N12.2-001;zgc:55461	Zgc:55461
304	IPI00487236	DKEY-30O6.1-001;flncb;im:7139256	filamin C, gamma b
305	IPI00802837	DKEY-32E23.4-001	similar to dynamin 1-like
306	IPI00481816	DKEY-38K3.2-001	similar to novel kinesin motor domain containing protein
307	IPI00863481;IPI00496016	DKEY-42P8.2-001;gna11;zgc:101761	Novel protein similar to vertebrate guanine nucleotide binding protein (G protein), q polypeptide;Gna11 protein;Zgc:101761;similar to guanine nucleotide binding protein (G protein), alpha 11
308	IPI00931821;IPI00833472	DKEY-46D17.1-001;pc;LOC572793;pc-001	59 kDa protein;Pc protein
309	IPI00507818	DKEY-46N5.3;DKEY-46N5.3-001;iars;zgc:63790	Isoleucyl-tRNA synthetase
310	IPI00483933;IPI00919709	DKEY-48J7.2-001;si:dkey-48j7.2;DKEY-48J7.3-001	novel protein similar to H.sapiens PREX1, phosphatidylinositol 3,4,5-trisphosphate-dependent RAC exchanger 1 (PREX1) isoform 2;Protein;Novel protein similar to H.sapiens PREX1, phosphatidylinositol 3,4,5-trisphosphate-dependent RAC exchanger 1 (Fragment)
311	IPI00499841	DKEY-48J7.4;DKEY-48J7.4-001;zgc:55572	Zgc:55572
312	IPI00919379;IPI00866006	DKEY-4C23.1-001;vtg7;vg7;vg1;vtg1	Novel protein similar to vitellogenin 1;Vtg7 protein
313	IPI00500668;IPI00864605	DKEY-4C23.2-001;vtg2;vg2	Novel protein similar to vitellogenin 1;94 kDa protein
314	IPI00933774;IPI00615994	DKEY-61O11.1;xpnpep2;zgc:63528;zK61O11.1-001	80 kDa protein;Novel protein similar to vertebrate membrane bound X-prolyl aminopeptidase (Aminopeptidase P) 2
315	IPI00633389	DKEY-66D18.1-001;rps16;si:dkey-66d18.1	Ribosomal protein S16
316	IPI00486329;IPI00485105	DKEY-6N6.3-001;rhoaa;zgc:66058;rhoac;zgc:153713;DKEY-6N6.3-002	Ras-like protein Rhoaa;Ras homolog gene family, member Ac;Zgc:153713;Ras homolog gene family, member Aa
317	IPI00632161;IPI00485564	DKEY-71L1.5-001;ppp2r1a;ppp2r1b;zgc:56296	Protein phosphatase 2 (Formerly 2A), regulatory subunit A, beta isoform;Protein phosphatase 2 (Formerly 2A), regulatory subunit A (PR 65), alpha isoform
318	IPI00485654	DKEY-72L14.9;DKEY-72L14.9-001;si:dkey-72l14.9	Si:dkey-72l14.9 protein
319	IPI00608517;IPI00612766	DKEY-74F15.1-001;sh3glb1	SH3-domain GRB2-like endophilin B1 isoform 1;SH3-domain GRB2-like endophilin B1
320	IPI00772521;IPI00636612	DKEY-75A21.1-001;qars;DKEY-75A21.1-002;DKEY-75A21.1-003	Glutaminyl-tRNA synthetase;Glutaminyl-tRNA synthetase;Glutaminyl-tRNA synthetase
321	IPI00487631	DKEY-76B14.1-001;zgc:65894	Zgc:65894 protein
322	IPI00486098	DKEY-76B14.4;DKEY-76B14.4-001;sb:cb26;si:dkey-76b14.4	complement component 3
323	IPI00482801	DKEY-77F17.7-001;sec11;sec11a	Novel protein similar to vertebrate signal peptidase complex
324	IPI00485988;IPI00758558	DKEY-78K11.3-002;zgc:110775;DKEY-78K11.3-001	Novel protein similar to vertebrate valosin-containing protein;Novel protein similar to vertebrate valosin-containing protein
325	IPI00488445	DKEY-79I2.5-001;irgf1	Novel protein similar to mouse T-cell specific GTPase
326	IPI00501731	DKEY-81P7.7-001;pafah1b3	Platelet-activating factor acetylhydrolase, isoform Ib, gamma subunit
327	IPI00493121;IPI00616497	DKEY-85K8.3;DKEY-85K8.3-001;zgc:77155;DKEY-85K8.3-003;DKEY-85K8.3-011;DKEY-85K8.3-004;DKEY-85K8.3-009;DKEY-85K8.3-008;DKEY-85K8.3-005	Zgc:77155;Novel protein;Novel protein;Novel protein;Novel protein;Novel protein;Novel protein
328	IPI00833505;IPI00498696	DKEY-8M7.1;DKEY-8M7.1-001;zgc:92357	Novel protein similar to H.sapiens MGST1, microsomal glutathione S-transferase 1;Zgc:92357
329	IPI00500778;IPI00832911	DKEY-90M5.7-001;fryl;si:dkey-90m5.7	Novel protein;similar to furry-like, partial;90 kDa protein
330	IPI00866329	DKEY-91M11.1-001;dock8;Dock8	similar to dedicator of cytokinesis 8
331	IPI00866418;IPI00492352	DKEY-95H12.3;DKEY-95H12.3-001;zgc:91911;DKEY-31F5.7-001;si:dkey-31f5.7;DKEY-95H12.3-002;CH211-184L6.1-001;DKEY-31F5.7-002	59 kDa protein;Inosine-5-monophosphate dehydrogenase;Inosine-5-monophosphate dehydrogenase;Inosine-5-monophosphate dehydrogenase;inosine monophosphate dehydrogenase 1
332	IPI00498381	DKEY-95O9.1;DKEY-95O9.1-001;zgc:73373	Zgc:73373
333	IPI00862577;IPI00498546	DKEY-99P10.2-001	274 kDa protein;Novel protein similar to vertebrate spectrin, beta, non-erythrocytic 2
334	IPI00483436	DKEY-9I23.1-001;ndufs8	NADH dehydrogenase (Ubiquinone) Fe-S protein 8
335	IPI00900760	DKEY-9I23.15-001	Novel protein
336	IPI00495792	DKEYP-106C11.1-001;hk2;zgc:55926	Hexokinase 2
337	IPI00494675	DKEYP-110E4.6-001	Novel protein similar to vertebrate phospholipase D family, member 4
338	IPI00504812	DKEYP-24A7.5-001;gpd1	Glycerol-3-phosphate dehydrogenase 1
339	IPI00618559;IPI00855649	DKEYP-35B8.1-001;sdhc;DKEYP-35B8.1-002	Succinate dehydrogenase complex, subunit C, integral membrane protein;Succinate dehydrogenase complex, subunit C, integral membrane protein;16 kDa protein
340	IPI00507306;IPI00920471	DKEYP-38G6.1-001;rhoad;zgc:92350;DKEYP-38G6.1-002	Ras-like protein Rhoad;Ras homolog gene family, member Ad
341	IPI00570342	DKEYP-38H2.1-001;zgc:110380	Novel protein similar to vertebrate histone 1, H1d
342	IPI00481915	DKEYP-51B9.1-001;rpl6	Rpl6 protein
343	IPI00868239;IPI00920470	DKEYP-67A8.2-001	Novel protein similar to human MYADM, myeloid-associated differentiation marker;similar to myeloid-associated differentiation marker
344	IPI00495137	DKEYP-69E1.3-001;mcm5	MCM5 minichromosome maintenance deficient 5
345	IPI00484719	DKEYP-72H1.3;DKEYP-72H1.3-001;eif5;zgc:77026	Novel protein
346	IPI00923221	DKEYP-75B4.10-001	Novel protein containing a Lectin C-type domain
347	IPI00483958	DKEYP-77F7.4-001;hcfc1b	Novel protein similar to host cell factor C1
348	IPI00628517;IPI00851910	DKEYP-85D7.1-001;ncf4;DKEY-232H18.3-001;DKEYP-85D7.1-002;DKEY-232H18.3-002	Neutrophil cytosolic factor 4;Neutrophil cytosolic factor 4
349	IPI00506951	DKEYP-87E7.2;DKEYP-87E7.2-001;pdhb	Pyruvate dehydrogenase (Lipoamide) beta
350	IPI00483854;IPI00933357	DKEYP-87E7.6-001;si:dkeyp-87e7.6;stab1l	similar to stabilin 1 precursor;132 kDa protein
351	IPI00511624	DKEYP-88A4.1-001;pcca;zgc:66359	Propionyl-Coenzyme A carboxylase, alpha polypeptide
352	IPI00498603	DKEYP-92C9.3-001;si:dkeyp-92c9.3	Novel protein similar to vertebrate myosin ID
353	IPI00492140	dlat	Dihydrolipoamide S-acetyltransferase
354	IPI00490099	dnaja2	DnaJ (Hsp40) homolog, subfamily A, member 2
355	IPI00886661	dnase2	Dnase2 protein
356	IPI00836894;IPI00862411	dnl2;dnl2l;dynll2a;dynll2b;DKEYP-51B9.2-001;dynll1;dynll2;zgc:73406	Dnl2 protein (Fragment);Dnl2 protein (Fragment);Dnl2l protein;Dynein, light chain, LC8-type 2
357	IPI00492723;IPI00817941	dnm1l;zgc:66163	Dynamin-1-like protein;Protein
358	IPI00488764	dnm2l;zgc:77233	Dynamin2-like
359	IPI00505062;IPI00629863	dpy19l1l;kiaa0877l	KIAA0877-like;83 kDa protein;76 kDa protein;75 kDa protein
360	IPI00501716;IPI00501129	dpysl5b;CH211-152C2.6-001;dpysl5a	Collapsin response mediator protein 5.2;Dpysl5a protein;38 kDa protein
361	IPI00504618	drap1	Drap1 protein
362	IPI00485338	drg1	Developmentally regulated GTP-binding protein 1
363	IPI00497892;IPI00919570	dvr1rbp;igf2bp3;vickz3;LOC557028	Insulin-like growth factor 2 mRNA-binding protein 3;Protein;hypothetical protein LOC557028;18 kDa protein
364	IPI00631543	dync1h1	Dynein cytoplasmic 1 heavy chain 1
365	IPI00485936	dynlrb1;zgc:56335	Dynein, light chain, roadblock-type 1
366	IPI00920541;IPI00482837	dZ118J2.2-001;hbaa1	Novel alpha-globin;Hemoglobin subunit alpha
367	IPI00489868	dZ150I12.2-001;pa2g4a	Proliferation-associated 2G4, a
368	IPI00865727;IPI00804071	dZ204D19.2-001;myh10	myosin, heavy polypeptide 10, non-muscle;similar to nonmuscle myosin heavy chain
369	IPI00499072;IPI00895697	eftud2;zgc:66214	Eftud2 protein;Eftud2 protein
370	IPI00494510	eif3c;eif3s8	Eukaryotic translation initiation factor 3 subunit C
371	IPI00491593	eif3d;eif3s7;si:dkey-165I8.6	Eukaryotic translation initiation factor 3 subunit D
372	IPI00502102;IPI00632509	eif3ea;eif3s6a;int6;eif3eb;eif3s6b;si:ch211-129b17.1	Eukaryotic translation initiation factor 3 subunit E-A;53 kDa protein;Isoform 1 of Eukaryotic translation initiation factor 3 subunit E-B;Isoform 2 of Eukaryotic translation initiation factor 3 subunit E-B
373	IPI00496481	eif3eip;eif3l;eif3s6ip	Eukaryotic translation initiation factor 3 subunit L
374	IPI00500209	eif3g;eif3s4	Eukaryotic translation initiation factor 3 subunit G
375	IPI00505079	eif3i;eif3s2	Eukaryotic translation initiation factor 3 subunit I
376	IPI00498908;IPI00899260	eif3k;eif3s12;zgc:110726	Eukaryotic translation initiation factor 3 subunit K;similar to eukaryotic translation initiation factor 3, subunit 12, partial
377	IPI00491150	eif3m;si:ch211-4l14.1;zgc:63996	Eukaryotic translation initiation factor 3 subunit M
378	IPI00502344	eif4a1a	eukaryotic translation initiation factor 4A, isoform 1A
379	IPI00493286;IPI00851827	eif5a	Eukaryotic translation initiation factor 5A;Eif5a protein
380	IPI00503646	elmo1	Engulfment and cell motility 1
381	IPI00511141;IPI00851494	elovl1b;zgc:56567	Elovl1b protein;29 kDa protein;29 kDa protein;15 kDa protein;15 kDa protein
382	IPI00656478	eno3	Enolase (Fragment)
383	IPI00509917	entpd1;zgc:100819	Ectonucleoside triphosphate diphosphohydrolase 1
384	IPI00512984	eprs;LOC562037	hypothetical LOC562037
385	IPI00503150;IPI00852050	erlin1;si:ch211-223p8.2;zgc:110547;CH211-223P8.2;CH211-223P8.2-002	Erlin-1;Novel protein similar to vertebrate ER lipid raft associated 1
386	IPI00508889	etfa;ETFA	Electron-transfer-flavoprotein, alpha polypeptide
387	IPI00608845;IPI00855544	ewsr1b	Ewsr1b protein;61 kDa protein
388	IPI00803850	f13a1;zgc:153334	Coagulation factor XIII, A1 polypeptide
389	IPI00491514	fabp3	Heart-type fatty-acid binding protein
390	IPI00512827	fbl;zgc:56145	Fibrillarin
391	IPI00483082	fgd	Faciogenital dysplasia protein
392	IPI00510836;IPI00638974	fmo5;DKEY-239I20.3-001-2;fmo5-2;CH211-191D7.1-001;si:dkey-239i20.2;CH211-191D7.2-001	Fmo5 protein;Si:dkey-239i20.2
393	IPI00510595;IPI00485845	fog;spt5;supt5h	Isoform 1 of Transcription elongation factor SPT5;Isoform 2 of Transcription elongation factor SPT5
394	IPI00482393	fth1	Ferritin
395	IPI00505751	fuca2;zgc:92013	Zgc:92013
396	IPI00501560;IPI00851851	g3bp1;zgc:56034	GTPase activating protein (SH3 domain) binding protein 1;39 kDa protein;Protein;21 kDa protein
397	IPI00627735;IPI00482294	gabpa;DKEY-192G7.1-001;e4tf	Gabpa protein (Fragment);Gabpa protein
398	IPI00482042;IPI00483273	galcb;zgc:56444;galc;galca;si:ch211-199l3.4;zgc:92561	Galactosylceramidase b;Galactocerebrosidase
399	IPI00483340	garnl3;si:dkey-46k8.1;DKEY-125I20.1-001	GTPase-activating Rap/Ran-GAP domain-like protein 3
400	IPI00490338	gbas;nipsnap2	Protein NipSnap homolog 2
401	IPI00492130	gcat	glycine C-acetyltransferase
402	IPI00774622	gcn1l1;dZ146N9.1-001;si:busm1-146n9.1	Putative uncharacterized protein
403	IPI00613480;IPI00772664	gfap	Glial fibrillary acidic protein;Glial fibrillary acidic protein
404	IPI00487971	gfpt1	Glutamine-fructose-6-phosphate transaminase 1
405	IPI00484921	glb1l	Galactosidase, beta 1-like
406	IPI00492962	glod4;zgc:103490	Glyoxalase domain containing 4
407	IPI00480956	glrx3;txnl2	Glutaredoxin 3
408	IPI00483853;IPI00860051	glud1b	Glutamate dehydrogenase 1b;Glutamate dehydrogenase 1b
409	IPI00650926;IPI00650616	gmds;L-GMDS;dZ84G17.1-002;zgc:63772;CH211-231N5.3;CH211-231N5.3-001;S-GMDS;CH211-231N5.3-003;dZ84G17.1-003	GDP-mannose 4,6 dehydratase;Novel protein similar to vertebrate GDP-mannose 4,6-dehydratase;Novel protein similar to vertebrate GDP-mannose 4,6-dehydratase;Novel protein similar to bacterial GDP-mannose 4,6-dehydratases
410	IPI00486457	gnao1;gnao1a	Guanine nucleotide binding protein (G protein), alpha activating activity polypeptide O
411	IPI00483806	gnb1l	Gnb1l protein
412	IPI00507846	gnmt	Glycine N-methyltransferase
413	IPI00770718	gnsb	Glucosamine (N-acetyl)-6-sulfatase (Sanfilippo disease IIID), b
414	IPI00501009;IPI00932925	got2b;zgc:56425	Aspartate aminotransferase;26 kDa protein
415	IPI00506940	gpd1l	Glycerol-3-phosphate dehydrogenase 1-like protein
416	IPI00487456	gpia;pgi-1	Glucose-6-phosphate isomerase
417	IPI00481301	gpr175;tpra1;zgc:114103	Transmembrane protein adipocyte-associated 1 homolog
418	IPI00854058	gpr183;gpr183a;zgc:165579	G-protein coupled receptor 183-A
419	IPI00933152;IPI00774251	gps1;zgc:154082;CH211-234H8.4-001	57 kDa protein;G protein pathway suppressor 1
420	IPI00492347	gpx4b	glutathione peroxidase 4b
421	IPI00500821;IPI00852106	grap2a;zgc:112091	Zgc:112091;27 kDa protein
422	IPI00497743	grap2b;zgc:65942	Zgc:65942
423	IPI00499224	gstR2;gstR3;DKEY-263H23.6-001;gstr1;gstR1;tfa	Rho-class glutathione S-transferase
424	IPI00774304	h1fx	H1 histone family, member X
425	IPI00494197	hadhb	Hydroxyacyl-Coenzyme A dehydrogenase/3-ketoacyl-Coenzyme A thiolase/enoyl-Coenzyme A hydratase (Trifunctional protein), beta subunit
426	IPI00852130;IPI00494483	hars;zgc:92215	33 kDa protein;Histidyl-tRNA synthetase
427	IPI00851985	hcfc1;hcfc1a;zK13A21.2-001	Hcfc1a protein
428	IPI00503694;IPI00512310	hdac1	Histone deacetylase 1;Hdac1 protein
429	IPI00932973;IPI00491828	hist2h2l;zgc:73093;zgc:171937;zgc:112234;zgc:114046;zgc:173585;zgc:173587	15 kDa protein;similar to histone cluster 1, H2bb;15 kDa protein;14 kDa protein;14 kDa protein;14 kDa protein;Histone H2B 3;Histone H2B;Histone H2B 1/2;Histone H2B;similar to histone cluster 2, H2be;similar to histone cluster 2, H2be;14 kDa protein;similar
430	IPI00483143	hm13	Signal peptide peptidase
431	IPI00507638;IPI00502168	hnrnpa0;hnrpa0	Heterogeneous nuclear ribonucleoprotein A0;Hnrpa0 protein (Fragment)
432	IPI00489762	hnrnpa0l;hnrpa0l	Hnrpa0l protein
433	IPI00491050	hnrnpab;hnrpab	Heterogeneous nuclear ribonucleoprotein A/B
434	IPI00512852	hnrnpd;zgc:162951	Hnrnpd protein
435	IPI00500216	hnrpdl	Heterogeneous nuclear ribonucleoprotein D-like
436	IPI00498482	hop;hopx	Homeodomain-only protein
437	IPI00489625;IPI00499589	hsd3b7	Hydroxy-delta-5-steroid dehydrogenase, 3 beta-and steroid delta-isomerase;Hydroxy-delta-5-steroid dehydrogenase, 3 beta-and steroid delta-isomerase
438	IPI00508003	hspd1;cpn60	Hspd1 protein
439	IPI00613309;IPI00483019	hyou1	110 kDa protein;Hypoxia up-regulated protein 1
440	IPI00505836	icn	ictacalcin
441	IPI00496649	idh3a	Isocitrate dehydrogenase 3 (NAD+) alpha
442	IPI00617593	ier3ip1;zgc:112367	Immediate early response 3-interacting protein 1
443	IPI00503095	ifi30	Interferon gamma inducible protein 30
444	IPI00862581	illr4;CH211-173P18.4-001;illrL	Immune-related, lectin-like receptor 4
445	IPI00773811;IPI00491786	im:7139045;prkca;si:dkey-8l19.1	similar to protein kinase C, alpha type;im:7139045, partial
446	IPI00502478	im:7150926;si:dkey-78p20.2	hypothetical protein LOC504036
447	IPI00832707	im:7151414;ncapg;si:dkeyp-26a9.1	hypothetical protein LOC492707
448	IPI00491138	im:7151680;me3;zgc:163117	Malic enzyme
449	IPI00500231	im:7162646;LOC562826	similar to K-Cl cotransporter
450	IPI00489852	immt	Inner membrane protein, mitochondrial
451	IPI00804529	INTL1;itln1;zgc:153267	Intelectin 1
452	IPI00501062;IPI00884714	ipo7;zgc:76878	Importin 7;Ipo7 protein
453	IPI00500230	irf2bp1;si:dkey-223n17.3	Interferon regulatory factor 2-binding protein 1
454	IPI00502942	itgb1b;itgb1	Integrin beta
455	IPI00487053;IPI00933104	itm1	Integral membrane protein 1;79 kDa protein
456	IPI00511236	ivd;dZ181P14.1-001;OTTDARP00000001747	Isovaleryl Coenzyme A dehydrogenase
457	IPI00509051;IPI00773460	kars	Lysyl-tRNA synthetase;Lysyl-tRNA synthetase
458	IPI00490440	kctd12.2;DKEY-24H22.1-001;ron	Righton
459	IPI00490073;IPI00897378	ke3;rps18;DKEY-179E8.7-001	40S ribosomal protein S18;similar to ribosomal protein S18
460	IPI00504880;IPI00772257	khdrbs1;khdrbs1a;DKEY-41N20.2-001;DKEY-41N20.2-002	KH domain containing, RNA binding, signal transduction associated 1;KH domain containing, RNA binding, signal transduction associated 1
461	IPI00497279;IPI00491198	kpna4	Karyopherin alpha 4;Karyopherin alpha 4
462	IPI00486027	krt2-8;krt8	Keratin, type II cytoskeletal 8
463	IPI00834037	krt4	Type II basic cytokeratin
464	IPI00484294;IPI00861872	krt5;ckii;CKII	Krt5 protein;Type II cytokeratin
465	IPI00502613	lect2;lect2l	Leukocyte cell-derived chemotaxin 2 like
466	IPI00931425;IPI00513077	lgals3l;zgc:123117;wu:fc90g02	27 kDa protein;Lectin, galactoside-binding, soluble, 3 (Galectin 3)-like;25 kDa protein
467	IPI00928646;IPI00864966	lgals9l1	36 kDa protein;Lectin, galactoside-binding, soluble, 9 (Galectin 9)-like 1
468	IPI00487684	lman2lb;zgc:153375	Lectin, mannose-binding 2-like b
469	IPI00508887	lmbrd1;wu:fc08a03;zgc:103471	Probable lysosomal cobalamin transporter
470	IPI00513363	lmf2;tmem112b	lipase maturation factor 2
471	IPI00482405	lpar6;lpar6l;p2ry5	Purinergic receptor P2Y, G-protein coupled, 5
472	IPI00628487	lrrc15;DKEY-111K7.4-001	Leucine rich repeat containing 15
473	IPI00484571	ltb4dh;ptgr1	Prostaglandin reductase 1
474	IPI00497294;IPI00844885	lygl1;zgc:92608;zgc:162941	Zgc:92608;Zgc:162941 protein
475	IPI00493564	m6pr	Mannose-6-phosphate receptor
476	IPI00496645	mak3;naa50;nat13	N-acetyltransferase NAT13
477	IPI00510954	mao;zgc:85761;CH211-222M21.4-001;moa	Amine oxidase [flavin-containing]
478	IPI00480961	map2k3;map2k6	mitogen-activated protein kinase kinase 6
479	IPI00505349;IPI00770748	mars;MARS	Methionine-tRNA synthetase;106 kDa protein
480	IPI00510828	mat1a	S-adenosylmethionine synthetase
481	IPI00487537	mcm7	MCM7 minichromosome maintenance deficient 7
482	IPI00831952	MGC174082;zgc:56530	MGC174082 protein
483	IPI00481318	mhc1uba;UBA*01;CH211-51F10.2-001	Mhc-UBA
484	IPI00861825	mmp13	Matrix metalloproteinase 13
485	IPI00801311	mov10b.1;si:dkeyp-38g6.2	Putative helicase mov-10-A
486	IPI00510270	mpdu1b	Mannose-P-dolichol utilization defect 1b
487	IPI00931895;IPI00772847	mpx	Mpx protein;Myeloperoxidase
488	IPI00932374	mrc1;mrc1a	Mannose receptor C1-like protein
489	IPI00484612	mtch2	Mitochondrial carrier homolog 2
490	IPI00934288;IPI00504035	mthfd1	Methylenetetrahydrofolate dehydrogenase;101 kDa protein
491	IPI00503479	mtmr6	Myotubularin related protein 6
492	IPI00484072	mtnd2;mt-nd2;nd2	NADH-ubiquinone oxidoreductase chain 2
493	IPI00506760	mtnd5;mt-nd5;nd5	NADH-ubiquinone oxidoreductase chain 5
494	IPI00487568;IPI00832708	mvp	Isoform 1 of Major vault protein;Isoform 2 of Major vault protein
495	IPI00513242	myh11	Myosin, heavy polypeptide 11, smooth muscle
496	IPI00570082	myh9l2;zgc:162029	Myh9l2 protein
497	IPI00503572;IPI00773363	myhz1;myhz1.1;CH211-158M24.7-001;CH211-158M24.8-001;si:ch211-158m24.7;myhc4;myhc3;myhz1.2;myhc;myhz1.3;ns:zf-e68;LOC797753;CH211-158M24.9-001;CH211-251M3.2-001;myhz2;CH211-251M3.1-001;CH211-251M3.3-001;CH211-158M24.10-001;zgc:66156	Novel myosin family protein;Novel myosin family protein;Myosin, heavy polypeptide 1, skeletal muscle;Novel myosin family protein;Myosin heavy chain 4;Myosin, heavy polypeptide 2, fast muscle specific;similar to myosin heavy chain 4;186 kDa protein;hypothet
498	IPI00486983;IPI00932034	myl12.1;myl9l;myl12.2;si:dkey-216e9.5	Myosin, light polypeptide 9, like;20 kDa protein;similar to 19.9kD myosin light chain;Si:dkey-216e9.5 protein
499	IPI00920387;IPI00509073	naca	24 kDa protein;Nascent polypeptide-associated complex subunit alpha
500	IPI00513317	nap1l1	Nucleosome assembly protein 1, like 1
501	IPI00846060;IPI00932297	nap1l4;nap1l4a	Nap1l4a protein;40 kDa protein
502	IPI00500610;IPI00851679	nap1l4b;zgc:101613	hypothetical protein;21 kDa protein;Nucleosome assembly protein 1-like 4b
503	IPI00503951;IPI00899602	ncalda;zgc:175182;DKEY-148N22.4;DKEY-148N22.4-001;hpca;zgc:73126;DKEY-181F18.1;DKEY-181F18.1-001;zgc:63695;ncald;ncaldb;si:dkey-21k18.3;zgc:100982	Neurocalcin-delta A;similar to Neurocalcin-delta isoform 1;Novel protein;Zgc:63695;Neurocalcin-delta B
504	IPI00482708	nccrp1;zgc:122987;DKEY-85K8.6-001;nccrp-1	nonspecific cytotoxic cell receptor protein 1
505	IPI00497575	ndufa12;zgc:112053;DKEY-183C16.3-001;si:dkey-183c16.3	NADH dehydrogenase (ubiquinone) 1 alpha subcomplex, 12
506	IPI00483018	ndufa4l	NADH dehydrogenase (Ubiquinone) 1 alpha subcomplex 4, like
507	IPI00512704	ndufa8;zgc:73139	NADH dehydrogenase (Ubiquinone) 1 alpha subcomplex, 8
508	IPI00492771;IPI00508294	ndufa9	Ndufa9 protein;NADH dehydrogenase (Ubiquinone) 1 alpha subcomplex, 9
509	IPI00492181	ndufb10	Ndufb10 protein
510	IPI00832784	ndufb5;zgc:123331	NADH dehydrogenase (Ubiquinone) 1 beta subcomplex 5
511	IPI00500466	ndufs1;zgc:92209	NADH-ubiquinone oxidoreductase 75 kDa subunit
512	IPI00501910;IPI00934206	ndufs2;zgc:112036	NADH dehydrogenase (ubiquinone) Fe-S protein 2;42 kDa protein
513	IPI00505293	neu4;zgc:109998	Sialidase 4
514	IPI00500497	ngly1;zgc:110561;CH211-129N15.1-001	Peptide-N(4)-(N-acetyl-beta-glucosaminyl)asparagine amidase
515	IPI00507457	nhp2;nola2;zgc:73227	H/ACA ribonucleoprotein complex subunit 2-like protein
516	IPI00497597;IPI00492489	nhp2l1;zgc:56066	NHP2 non-histone chromosome protein 2-like 1;Zgc:56066 protein
517	IPI00512880;IPI00836509	nol5;nop58	Nop58 protein;NOP5/NOP58;59 kDa protein;59 kDa protein
518	IPI00932106;IPI00495320	nol5a;nop56;NOL5A	NOP56;Nucleolar protein 5A;54 kDa protein;Nop56 protein (Fragment)
519	IPI00494927	npepl1;zgc:112459	Aminopeptidase-like 1
520	IPI00952515	npm4	nucleophosmin
521	IPI00817515;IPI00817465	npsn	Nephrosin;Nephrosin;31 kDa protein
522	IPI00484225	npsnl	Npsnl protein
523	IPI00512904;IPI00507401	nras;DKEYP-31A2.4-001;hrasb;hrasl;zgc:110734;hras;hrasa;zgc:110250;kras;LOC573682;zgc:85725;DKEY-29B22.2;DKEY-29B22.2-001;zgc:55558	GTPase NRas;-Ha-ras Harvey rat sarcoma viral oncogene homolog, like;V-Ha-ras Harvey rat sarcoma viral oncogene homolog;similar to GTPase HRas precursor;V-Ki-ras2 Kirsten rat sarcoma viral oncogene homolog;Zgc:55558 protein;18 kDa protein;12 kDa protein
524	IPI00862410;IPI00817837	nsfb	N-ethylmaleimide-sensitive factor b;N-ethylmaleimide-sensitive factor b
525	IPI00656504	nubp2;zgc:123336	Cytosolic Fe-S cluster assembly factor nubp2
526	IPI00886657	ostc;zgc:56559	Oligosaccharyltransferase complex subunit ostc
527	IPI00508379;IPI00920052	otub1l	OTU domain, ubiquitin aldehyde binding 1, like;Protein
528	IPI00482363	pa2g4b	Proliferation-associated 2G4 ,b
529	IPI00485280;IPI00493464	pabpc1a;CH73-132A21.1-001;pabpc1b;CH73-132A21.1-002	Poly A binding protein, cytoplasmic 1 a;Poly A binding protein, cytoplasmic 1 b;Poly A binding protein, cytoplasmic 1 b
530	IPI00508307;IPI00836638	pabpn1;zgc:85979	polyadenylate-binding protein nuclear 1 isoform 1;polyadenylate-binding protein nuclear 1 isoform 2
531	IPI00504456;IPI00619343	pak2;pak2a;dZ198M22.1-001;CH73-159L23.1;CH73-159L23.1-001;pak2b;wu:fc52b03	p21 (CDKN1A)-activated kinase 2a;p21 (CDKN1A)-activated kinase 2b
532	IPI00486608	pald	Paladin
533	IPI00490588	papss2	3-phosphoadenosine 5-phosphosulfate synthase 2
534	IPI00486287	parp1;si:dkey-206f10.3;DKEY-206F10.3-001	Novel protein similar to vertebrate ADP-ribosyltransferase (NAD+
535	IPI00510588	parp3	Poly (ADP-ribose) polymerase family, member 3
536	IPI00495300;IPI00868273	pcbp2;PCBP2;DKEY-253A1.1;DKEY-253A1.1-004;pcbp3;zgc:109966;DKEY-253A1.1-003;DKEY-253A1.1-001	Poly(RC) binding protein 2;Novel protein similar to vertebrate poly(RC) binding protein 3;Novel protein similar to vertebrate poly(RC) binding protein 3;Poly(RC) binding protein 3
537	IPI00491751;IPI00860872	pcid2;zgc:101845	PCI domain-containing protein 2;46 kDa protein
538	IPI00482610;IPI00758760	pdcd10b;zgc:85629;DKEY-23H1.2;DKEY-23H1.2-001;pdcd10;pdcd10a;si:ch211-167c22.5	Programmed cell death protein 10-B;Programmed cell death protein 10-A
539	IPI00488995;IPI00484788	pdha1b;zgc:92705;CH211-114C12.11;CH211-114C12.11-001;pdha1;pdha1a;zgc:73271	Zgc:92705;Pyruvate dehydrogenase (Lipoamide) alpha 1
540	IPI00615919;IPI00858721	pdip5;DKEY-181F18.2-001	Protein disulfide isomerase-related protein;48 kDa protein
541	IPI00829298;IPI00496512	pds5a;zgc:66331	Sister chromatid cohesion protein PDS5 homolog A;Zgc:66331 protein;48 kDa protein
542	IPI00486586	pef1;zgc:100787	Peflin
543	IPI00487408;IPI00933766	pip4k2c;pip5k2;pip5k2c	48 kDa protein;Phosphatidylinositol-5-phosphate 4-kinase type-2 gamma
544	IPI00485703;IPI00932683	pitpna	Phosphatidylinositol transfer protein, alpha;32 kDa protein;similar to phosphatidylinositol transfer protein, partial
545	IPI00487988	pklr	Pyruvate kinase
546	IPI00499318	pkm2a	Pyruvate kinase
547	IPI00632922	pkm2a	Pyruvate kinase
548	IPI00485789	plcg2;si:ch211-260p9.2;CH211-260P9.2-001	Phospholipase C, gamma 2
549	IPI00944344	polr2b	DNA directed RNA polymerase II polypeptide B
550	IPI00497774	ppial;PPIA-1	Peptidylprolyl isomerase A, like
551	IPI00496921	ppm1g	Protein phosphatase 1G (Formerly 2C), magnesium-dependent, gamma isoform
552	IPI00493782;IPI00482218	ppp1cab;zgc:76940;ppp1cbl	protein phosphatase 1, catalytic subunit, alpha-like;Serine/threonine protein phosphatase
553	IPI00505088	ppp2r1b;zgc:92493	Protein phosphatase 2 (Formerly 2A), regulatory subunit A, beta isoform
554	IPI00506780;IPI00611491	ppp3r1b;zgc:92169	Zgc:92169;similar to protein phosphatase 3, regulatory subunit B, alpha;19 kDa protein
555	IPI00617240;IPI00506148	prkacaa;zgc:158799;CH1073-57O22.1;CH1073-57O22.1-001;prkacab;zgc:91856;CH211-188C16.6;CH211-188C16.6-001;prkacb;prkacbb;zgc:110804;prkacba;zgc:64054	Zgc:158799 protein;Zgc:91856;Protein kinase, cAMP-dependent, catalytic, beta;Zgc:64054;similar to cAMP-dependent protein kinase, alpha-catalytic subunit
556	IPI00503134	prkag1	Protein kinase, AMP-activated, gamma 1 non-catalytic subunit
557	IPI00509128	prkar1ab;zgc:112145	Zgc:112145
558	IPI00511850	prkcb1;prkcbb;zgc:63591	Protein kinase C, beta 1
559	IPI00508723	prkcb1l;prkcba	Protein kinase C, beta 1, like
560	IPI00481690;IPI00817707	prmt1	Protein arginine methyltransferase 1;29 kDa protein
561	IPI00482227	prp19	PRP19/PSO4 homolog
562	IPI00481955	prpf39;si:dz261o22.3	Pre-mRNA-processing factor 39
563	IPI00932332;IPI00832352	prpf8;zgc:56504	275 kDa protein;pre-mRNA processing factor 8
564	IPI00510683	psma6b	Proteasome subunit alpha type
565	IPI00817732;IPI00498499	psmc3	48 kDa protein;Proteasome (Prosome, macropain) 26S subunit, ATPase, 3
566	IPI00509630	psmc4;CH211-265P12.8;CH211-265P12.8-001	proteasome 26S subunit, ATPase, 4
567	IPI00482097	psmc5;zgc:92464	Proteasome (Prosome, macropain) 26S subunit, ATPase, 5
568	IPI00613161;IPI00933759	psmd11a;psmd11b	proteasome 216S subunit, non-ATPase, 11a;48 kDa protein;Psmd11b protein
569	IPI00511230	psmd12	Proteasome (Prosome, macropain) 26S subunit, non-ATPase, 12
570	IPI00497953;IPI00864573	psmd13;PSMD13	Proteasome 26S subunit, non-ATPase, 13;Proteasome (Prosome, macropain) 26S subunit, non-ATPase, 13
571	IPI00507875	psmd2	Proteasome (Prosome, macropain) 26S subunit, non-ATPase, 2
572	IPI00507046	psmd3	Proteasome (Prosome, macropain) 26S subunit, non-ATPase, 3
573	IPI00495802;IPI00863365	psmd4;psmd4l	Proteasome (Prosome, macropain) 26S subunit, non-ATPase, 4;40 kDa protein
574	IPI00501573	psmd6	Proteasome (Prosome, macropain) 26S subunit, non-ATPase, 6
575	IPI00481317	psmd7	Proteasome (Prosome, macropain) 26S subunit, non-ATPase, 7
576	IPI00505709	ptk9;twf1;twf1a	Twinfilin, actin-binding protein, homolog 1a
577	IPI00491950	ptpn11	Protein tyrosine phosphatase, non-receptor type 11
578	IPI00503237	ptpn6	Protein tyrosine phosphatase, non-receptor type 6
579	IPI00491623	pygma;zgc:110706	Phosphorylase
580	IPI00510559;IPI00920609	QM;rpl10;zgc:56154	Ribosomal protein L10;18 kDa protein
581	IPI00480990;IPI00866193	rars	Arginyl-tRNA synthetase;similar to Arginyl-tRNA synthetase
582	IPI00484227;IPI00901502	rbb4l;rbbp7;rbb4;rbbp4;CH211-210B19.2-001-2;DKEYP-25A3.3-001;rbb4-2	Histone-binding protein RBBP7;48 kDa protein;Histone-binding protein RBBP4
583	IPI00503405	rbbp5;zgc:56078	Retinoblastoma binding protein 5
584	IPI00493444	rbm4.2;rbm4l	Rbm4.2 protein
585	IPI00493442;IPI00510648	rbm4.3;zgc:56141	hypothetical protein LOC406277;Zgc:56141 protein
586	IPI00505312	rbm8;rbm8a;zgc:110525	RNA-binding protein 8A
587	IPI00500235	rcd1;rqcd1;si:dkeyp-84a8.6;zgc:85618	Cell differentiation protein RCD1 homolog
588	IPI00483912	rdh1l	Retinol dehydrogenase 1, like
589	IPI00509285;IPI00863816	reep5;zgc:73197	Receptor accessory protein 5;similar to receptor accessory protein 5
590	IPI00495382	retsat;zgc:113107	Putative all-trans-retinol 13,14-reductase
591	IPI00513166;IPI00865971	rgn;zgc:92078	Regucalcin;similar to regucalcin;similar to regucalcin
592	IPI00771336	RP71-15H20.6-001;sort1b;sort1l;CH211-199O1.6-001	Sortilin 1, like
593	IPI00920458;IPI00609035	RP71-23D18.5-001;vtg1;vtg5;vg5	Novel protein similar to vitellogenin 1 (Fragment);Vitellogenin 5
594	IPI00650204	RP71-36A1.3-001;si:rp71-36a1.3	Novel protein
595	IPI00494375;IPI00497421	RP71-69P9.4;RP71-69P9.4-001;tpm4;RP71-69P9.4-002	Tropomyosin 4;Tropomyosin 4
596	IPI00500253	rpl10a;zgc:73082;CH211-163L21.3-001	60S ribosomal protein L10a
597	IPI00492905	rpl11;zgc:86748	Ribosomal protein L11
598	IPI00509732	rpl12;CH211-208H16.2-001	Ribosomal protein L12
599	IPI00500626	rpl13	60S ribosomal protein L13
600	IPI00503909	rpl14	Rpl14 protein
601	IPI00500619	rpl18a;zgc:56546	60S ribosomal protein L18a
602	IPI00501378	rpl19;zgc:77733	60S ribosomal protein L19
603	IPI00502862	rpl21	Ribosomal protein L21
604	IPI00481155;IPI00898677	rpl23;zgc:73149	60S ribosomal protein L23;similar to ribosomal protein L23
605	IPI00491568;IPI00919562	rpl23a	Ribosomal protein L23a;Protein
606	IPI00499105	rpl24	60S ribosomal protein L24
607	IPI00492185	rpl26	Ribosomal protein L26
608	IPI00490551	rpl27;zgc:56171	60S ribosomal protein L27
609	IPI00934323;IPI00486130	rpl28l;zgc:66289	16 kDa protein;Rpl28l protein
610	IPI00511925;IPI00817455	rpl3	Ribosomal protein L3;21 kDa protein
611	IPI00484810	rpl34	60S ribosomal protein L34
612	IPI00494766	rpl35	60S ribosomal protein L35
613	IPI00508277	rpl35a;zgc:92859	Ribosomal protein L35a
614	IPI00500325	rpl36	60S ribosomal protein L36
615	IPI00488785	rpl36a;DKEY-103E21.1-001	60S ribosomal protein L36a
616	IPI00500680	rpl38;zgc:92860	Ribosomal protein L38
617	IPI00485049	rpl5a	Ribosomal protein L5a
618	IPI00492829	rpl5b	Ribosomal protein L5b
619	IPI00500824	rpl7;CH211-193N21.2-001	Ribosomal protein L7
620	IPI00505170;IPI00817252	rpl8;zgc:73105;DKEY-216E24.1-001;DKEY-216E24.1-002	60S ribosomal protein L8;Ribosomal protein L8
621	IPI00497811;IPI00508844	rpl9	60S ribosomal protein L9;Rpl9 protein;17 kDa protein
622	IPI00773429	rplp2l	Rplp2l protein
623	IPI00509272	rpn2	Ribophorin II
624	IPI00489853	rps10	Ribosomal protein S10
625	IPI00492036;IPI00882845	rps11;DKEY-159F12.2-001	40S ribosomal protein s11;Novel protein similar to ribosomal protein S11
626	IPI00509360	rps12	40S ribosomal protein S12
627	IPI00494738	rps13;zgc:91809	Ribosomal protein S13
628	IPI00487987	rps14	Ribosomal protein S14
629	IPI00495374	rps15	Ribosomal protein S15
630	IPI00508331	rps15a	Ribosomal protein S15a
631	IPI00489287;IPI00852165	rps19;zgc:73211	Ribosomal protein S19;16 kDa protein
632	IPI00493658	rps2	Ribosomal protein S2
633	IPI00492664	rps20;zgc:77758	Ribosomal protein S20
634	IPI00512267	rps25;zgc:73391	40S ribosomal protein S25
635	IPI00481430;IPI00491722	rps26l;rps26	Ribosomal protein S26, like;Ribosomal protein S26
636	IPI00503732	rps28;zgc:73367;RP71-39B20.2;RP71-39B20.2-001	40S ribosomal protein S28
637	IPI00507986	rps3	Ribosomal protein S3
638	IPI00510668	rps3a;DKEY-40H17.1-001	40S ribosomal protein S3a
639	IPI00493144	rps4;rps4x;zgc:92076	40S ribosomal protein S4, X isoform
640	IPI00508758;IPI00932386	rps5;zgc:153322	Ribosomal protein S5;22 kDa protein;21 kDa protein;Zgc:153322
641	IPI00817298	rps6ka1	Ribosomal protein S6 kinase a, polypeptide 1
642	IPI00513472	rps7;zgc:73216	40S ribosomal protein S7
643	IPI00505672	rps8	40S ribosomal protein S8
644	IPI00487430;IPI00931353	rps9;CH211-57K11.3-001	ribosomal protein S9;Ribosomal protein S9
645	IPI00491397;IPI00613126	rras2;rras;zgc:92588	Related RAS viral (R-ras) oncogene homolog 2;Related RAS viral (R-ras) oncogene homolog;Rras protein;Protein
646	IPI00500501;IPI00482150	ruvbl1;RUVBL1	RuvB-like 1;RuvB-like 1
647	IPI00486166	ruvbl2;DKEY-7B17.3-001	RuvB-like 2
648	IPI00504805	s100a10b;zgc:56142	S100 calcium binding protein A10b
649	IPI00497764;IPI00931197	sae2;sae2b;si:ch211-149o7.1;uba2;uble1b;zgc:66354	Isoform 1 of SUMO-activating enzyme subunit 2;72 kDa protein;Isoform 2 of SUMO-activating enzyme subunit 2
650	IPI00502209	saps3	SAPS domain family, member 3
651	IPI00504006	sara2	SAR1a gene homolog 2
652	IPI00846022	sc:d0139	CDNA, clone cssl:d0139
653	IPI00499145	sc:d147;si:ch211-264f5.2	CDNA, clone cssl:d0147
654	IPI00846110	sc:d156	CDNA, clone cssl:d0156
655	IPI00488801	scamc1;si:ch211-63o20.9;slc25a24;zgc:92470	Calcium-binding mitochondrial carrier protein SCaMC-1
656	IPI00511258	sdhb	Succinate dehydrogenase [ubiquinone] iron-sulfur subunit, mitochondrial
657	IPI00633223;IPI00499946	selenbp1	53 kDa protein;Selenium-binding protein 1
658	IPI00499854;IPI00886603	sepw1	selenoprotein W, 1;Selenoprotein W
659	IPI00501152	sepw2a	selenoprotein W, 2a
660	IPI00499674;IPI00608762	serpina7;zgc:103617;LOC564060	Serpin peptidase inhibitor, clade A (Alpha-1 antiproteinase, antitrypsin), member 7;LOC564060 protein;43 kDa protein
661	IPI00505057	serpinb1l3	Serpin peptidase inhibitor, clade B (Ovalbumin), member 1, like 3
662	IPI00498033;IPI00507767	setb;SET;CH211-51H9.2-001;seta	Myeloid leukemia-associated SET translocation protein;SET translocation (Myeloid leukemia-associated) A
663	IPI00489117	sf3b1	splicing factor 3b, subunit 1 isoform 1
664	IPI00491204	sfrs11	Splicing factor, arginine/serine-rich 11
665	IPI00487017;IPI00774912	sfrs1a;sfrs1l;zgc:66146;sfrs1;sfrs1b;zgc:111894;zgc:65898;zgc:76897	Splicing factor, arginine/serine-rich 1A;28 kDa protein;Splicing factor, arginine/serine-rich 1B;21 kDa protein;21 kDa protein;Protein
666	IPI00510131;IPI00785666	sfrs3;sfrs3a;zC263A23.9-001;CH1073-48M5.1-001;sfrs3b;zC263A23.9-002;CH1073-48M5.1-003;SFRS3	Splicing factor, arginine/serine-rich 3a;Splicing factor, arginine/serine-rich 3;Splicing factor, arginine/serine-rich 3;Splicing factor, arginine/serine-rich 3b
667	IPI00503585;IPI00497610	sfrs5;SFRS5;sfrs5a	Splicing factor, arginine/serine-rich 5;Sfrs5a protein
668	IPI00862356	shmt2	Mitochondrial serine hydroxymethyltransferase
669	IPI00503345	si:ch211-10e8.3;zC10E8.3-001	si:ch211-10e8.3
670	IPI00511854;IPI00931323	si:ch211-117l16.1;CH211-117L16.1-001	Si:ch211-117l16.1 protein;Novel protein
671	IPI00513365	si:ch211-117m20.8;spinl3;spns3	Protein spinster homolog 3
672	IPI00864428;IPI00897216	si:ch211-129c21.6	Si:ch211-129c21.6;similar to adaptor-related protein complex 3, delta 1 subunit
673	IPI00483890	si:ch211-281l24.1;wu:fj19b07	hypothetical protein LOC335521 isoform 1
674	IPI00489475	si:ch211-284e13.1;slc12a9	Solute carrier family 12 member 9
675	IPI00900724;IPI00758720	si:ch211-51f10.1;CH211-51F10.1-001;tpsn;tpsn-001;DKEY-264N13.8-001	similar to tapasin;Si:ch211-51f10.1;Tpsn protein;Novel protein similar to tapasin;47 kDa protein
676	IPI00618808;IPI00629127	si:ch211-51m24.3;CH211-51M24.3-001	Novel protein similar to vertebrate chromodomain helicase DNA binding protein 4;95 kDa protein
677	IPI00851793	si:ch211-93f2.1;CH211-93F2.1-001	si:ch211-93f2.1
678	IPI00786658	si:dkey-159a18.7	UPF0539 protein C7orf59 homolog
679	IPI00619138	si:dkey-172m14.1	Si:dkey-172m14.1 protein
680	IPI00501456	si:dkey-180p18.9;DKEY-180P18.9-001	Si:dkey-180p18.9
681	IPI00855327;IPI00614013	si:dkey-182g1.3	similar to Si:dkey-182g1.3 protein;si:dkey-182g1.3
682	IPI00497552;IPI00934152	si:dkey-222f8.3	Si:dkey-222f8.3 protein;33 kDa protein
683	IPI00610755	si:dkey-24a7.9;tnfaip8l2a;zgc:136816	Tumor necrosis factor, alpha-induced protein 8-like protein 2 B
684	IPI00897908;IPI00898187	si:dkey-250d21.1;wu:fj64b09	similar to LOC402835 protein;Wu:fj64b09 protein (Fragment)
685	IPI00494252	si:dkey-263h23.3;zgc:92308	Lysosomal protein NCU-G1
686	IPI00482211	si:dkey-276i5.1;wu:fb02f03	hypothetical protein LOC337230
687	IPI00497602	si:dkey-34f16.3	UPF0727 protein C6orf115 homolog
688	IPI00931496;IPI00611521	si:dkey-8l13.4;DKEY-8L13.4-001	Si:dkey-8l13.4 protein (Fragment);Novel protein similar to vertebrate SWAP-70 protein
689	IPI00495305	si:dkey-98n4.1;top2b;DKEY-98N4.1-001	DNA topoisomerase 2
690	IPI00500404	si:dkey-98p3.7;zgc:136431;DKEY-98P3.7-001;zgc:103582	Si:dkey-98p3.7
691	IPI00499191;IPI00836039	si:dkeyp-46h3.6;zgc:113984;zgc:158629;zgc:158701	Histone H3.2;similar to His3:CG31613 CG31613-PA isoform 1
692	IPI00494637;IPI00619777	si:xx-by187g17.5;bY187G17.5-001;OTTDARP00000002011	Si:xx-by187g17.5;Novel alpha globin
693	IPI00501108	skp1;skp1a;zgc:73186	S-phase kinase-associated protein 1A
694	IPI00488773	slc25a12	Solute carrier family 25 (Mitochondrial carrier, Aralar), member 12
695	IPI00859416;IPI00919875	slc25a3	Solute carrier family 25 (Mitochondrial carrier;31 kDa protein
696	IPI00492110	slc25a5;SLC25A5	Solute carrier family 25 alpha, member 5
697	IPI00817827;IPI00499672	slc4a1;dZ180G5.1-001;ae1	Solute carrier family 4, anion exchanger, member 1;Erythroid band 3 anion exchanger 1
698	IPI00501499;IPI00506664	smc1a;smc1al;smc1l1	Chromosome adhesion protein SMC1-like;structural maintenance of chromosomes 1A
699	IPI00500731	smc2;DKEY-245P14.3;DKEY-245P14.3-001	structural maintenance of chromosomes 2
700	IPI00933614;IPI00494991	sms;zgc:86583	Spermine synthase gene;41 kDa protein
701	IPI00490217	smx5	Smx5
702	IPI00493820;IPI00551832	sn4tdr;snd1;SN4TDR;CH211-253N4.1-001	Staphylococcal nuclease domain containing 1;Isoform 2 of Staphylococcal nuclease domain-containing protein 1
703	IPI00817875;IPI00513651	snrnp70;snrp70;mdm2	U1 small ribonucleoprotein 70kd;Snrnp70 protein;Mdm2 protein
704	IPI00898898	snx1	Snx1 protein
705	IPI00500367	snx5;DKEY-76K16.1-001	Sorting nexin 5
706	IPI00487533	socs3;socs3a;zgc:56537	Suppressor of cytokine signaling 3a
707	IPI00845979	spag1	Spag1 protein
708	IPI00482959	spcs3;zgc:85675	Signal peptidase complex subunit 3 homolog
709	IPI00494227;IPI00489445	spi1;pu1	Spi1 variant 1;Spi1 variant 2;SI:bY184L24.2.2
710	IPI00865996;IPI00861504	spna2;zgc:112229	Alpha II-spectrin;286 kDa protein
711	IPI00501747	sri	Sorcin
712	IPI00506214	ssb	Sjogren syndrome antigen B
713	IPI00500645	ssr1	Signal sequence receptor, alpha
714	IPI00485918;IPI00920295	ssr4	Signal sequence receptor, delta;18 kDa protein
715	IPI00944354;IPI00882975	stab2;DKEY-207J16.6-001;si:dkey-207j16.6	Stabilin 2;Novel protein similar to vertebrate stabilin 2;Si:dkey-207j16.6 protein
716	IPI00484946;IPI00774312	stat3;Stat3	Stat3 protein;Stat3 protein
717	IPI00615838;IPI00499447	stat6;Stat7	87 kDa protein;Signal transducer and activator of transcription 6, interleukin-4 induced;similar to STAT6;Stat7 protein
718	IPI00496565	stc1	Stanniocalcin 1
719	IPI00506918	stk17b	Serine/threonine kinase 17b
720	IPI00501919;IPI00497215	stk24;zgc:66137;CH211-105D4.3;CH211-105D4.3-001;stk25;zgc:77029;zgc:163071;zgc:175288;CH211-105D4.3-002;zgc:92836	Serine/threonine kinase 24;Serine/threonine kinase 25;Zgc:163071 protein;Zgc:175288 protein;Novel serine/threonine kinase protein;Zgc:92836
721	IPI00487091	stk3;zgc:55383;DKEY-255N2.2-001	Serine/threonine-protein kinase 3
722	IPI00498815	stt3b;zgc:56494	STT3, subunit of the oligosaccharyltransferase complex, homolog B
723	IPI00494436	stx11a;zgc:77002	Syntaxin 11a
724	IPI00497153;IPI00933274	sucla2	Succinate-CoA ligase, ADP-forming, beta subunit;50 kDa protein
725	IPI00502228;IPI00858981	sult2st1;sult2st	Sulfotransferase family 2, cytosolic sulfotransferase 1;34 kDa protein
726	IPI00488668	sult2st2	SULT2 ST2
727	IPI00483085;IPI00501049	surf4l;surf4	Surfeit gene 4, like;Surfeit locus protein 4
728	IPI00829300	syngr2a;zgc:153950	Synaptogyrin 2a
729	IPI00489706	sypl2b;zgc:110355;CH211-199O1.7;CH211-199O1.7-001;RP71-15H20.3;RP71-15H20.3-001;wu:fc22a07	Zgc:110355 protein
730	IPI00510934	tada2b;zgc:110397	Transcriptional adapter 2-beta
731	IPI00495103;IPI00504192	tardbp;tardbpl	TAR DNA binding protein;TAR DNA binding protein, like;Tardbpl protein
732	IPI00650873	Tbeta-11;zgc:195154	Zgc:195154
733	IPI00497855	tcp1;Tcp1;TCP1	T-complex protein 1, alpha subunit
734	IPI00551971;IPI00923341	tfa;CH73-211A15.1-001;gavi;CH73-211A15.1-002	Transferrin;Mutant transferrin;Transferrin-a
735	IPI00501914	thbs4a	Thbs4a protein
736	IPI00491037	thoc1	THO complex 1
737	IPI00920337;IPI00485939	tial1;TIA1;tia1l;zgc:76917;CH211-106A19.5;CH211-106A19.5-001;CH211-127D4.2;CH211-127D4.2-001;tia1;zgc:55520	43 kDa protein;TIA1 cytotoxic granule-associated RNA binding protein-like 1;TIA1 cytotoxic granule-associated RNA binding protein;Novel protein similar to vertebrate TIA1 cytotoxic granule-associated RNA binding protein;15 kDa protein
738	IPI00505485	tim8a;timm8a;zgc:100916	Mitochondrial import inner membrane translocase subunit Tim8 A
739	IPI00485464;IPI00859910	timp2b;timp2l	Tissue inhibitor of metalloproteinase 2b;17 kDa protein
740	IPI00898178	tlr22	Toll-like receptor 22
741	IPI00883072	tlr5a	toll-like receptor 5a
742	IPI00774374	tlr5b;tlr5	Tlr5b protein
743	IPI00504544	tmed2;zgc:77725	Transmembrane emp24 domain trafficking protein 2
744	IPI00482415;IPI00920707	tmem179b;zgc:110591	Transmembrane protein 179B;12 kDa protein
745	IPI00491832	tnfaip8l;tnfaip8l2;tnfaip8l2b;zgc:64074	Tumor necrosis factor, alpha-induced protein 8-like protein 2 A
746	IPI00481491	tnpo2	Transportin 2
747	IPI00483567	tollip;zgc:76985	Toll-interacting protein
748	IPI00860024	top1l;zgc:136349	topoisomerase (DNA) I, like
749	IPI00484161;IPI00498329	tpi1b;si:dkey-89b17.2;tpi1a	Triosephosphate isomerase B;Triosephosphate isomerase A
750	IPI00492326;IPI00920218	tprg1;zgc:162933	Tumor protein p63 regulated 1;25 kDa protein
751	IPI00510581	tra2a	Transformer-2 alpha
752	IPI00492989;IPI00835757	tuba8l4;LOC795591;tuba8l3;tuba8l3a;tuba7l	Tubulin, alpha 8 like 4;LOC795591 protein (Fragment);similar to tubulin alpha 6;Tubulin, alpha 8 like 3;similar to tubulin, alpha 8 like 3;tubulin alpha 8-like 3b;Tubulin, alpha 7 like
753	IPI00485171	tufm;zgc:110766	Elongation factor Tu
754	IPI00494439;IPI00485236	uap1l1;zgc:56509;uap1	UDP-N-acetylhexosamine pyrophosphorylase-like protein 1;UDP-N-acteylglucosamine pyrophosphorylase 1;31 kDa protein
755	IPI00509664;IPI00500585	ube2d1;zgc:66323;zgc:162263	Ubiquitin carrier protein;Ubiquitin carrier protein;15 kDa protein;Ubiquitin carrier protein
756	IPI00490879;IPI00656528	ube2v2;zgc:63717;zgc:123326	Ubiquitin-conjugating enzyme E2 variant 2;Zgc:123326
757	IPI00899443;IPI00502058	uchl5;zgc:85615	similar to Ubiquitin carboxyl-terminal hydrolase isozyme L5;Ubiquitin carboxyl-terminal hydrolase L5
758	IPI00481924	ufl1;zgc:63562	UPF0555 protein KIAA0776 homolog
759	IPI00773562	ugdh	UDP-glucose dehydrogenase
760	IPI00501589	uqcrc2	Ubiquinol-cytochrome c reductase core protein II
761	IPI00491457	uqcrfs1	Ubiquinol-cytochrome c reductase iron-sulfur subunit
762	IPI00499560	urod;CH73-38P6.2-001	Uroporphyrinogen decarboxylase
763	IPI00493404	usp7	ubiquitin specific peptidase 7
764	IPI00933531;IPI00505498	vac14;zgc:100945	88 kDa protein;Protein VAC14 homolog
765	IPI00508372	vapa	VAMP (Vesicle-associated membrane protein)-associated protein A
766	IPI00493419;IPI00494921	vps26b;zgc:56297;vps26bl;zgc:92676;vps26a;zgc:56673;DKEY-226B20.1-001	Vacuolar protein sorting-associated protein 26B;Vacuolar protein sorting-associated protein 26B-like;Vacuolar protein sorting-associated protein 26A
767	IPI00508594	vtg1;RP71-23D18.6-001;vg1	Vitellogenin 1
768	IPI00877432	vtg2;vg2	Vtg2 protein
769	IPI00865546	vtg4;zgc:136383;RP71-23D18.3-001;zgc:136286	Zgc:136383 protein (Fragment)
770	IPI00858854	vtg6;RP71-23D18.1-001	Vtg6 protein
771	IPI00501657	wdr12	Ribosome biogenesis protein wdr12
772	IPI00506842	wdr5;zgc:76895	Wdr5 protein
773	IPI00509301;IPI00920336	wu:fb80c08;ywhab1;ywhabb	14-3-3 protein beta/alpha-1;26 kDa protein
774	IPI00619672	wu:fc26c03	hypothetical protein LOC324345
775	IPI00491495	wu:fj80h11	hypothetical protein LOC337520, partial
776	IPI00510170	xpnpep1;DKEY-246E1.2;DKEY-246E1.2-001	X-prolyl aminopeptidase (Aminopeptidase P) 1, soluble
777	IPI00481824	xpo7	Xpo7 protein
778	IPI00837236;IPI00933112	ybx1;nsep1;DKEYP-100A1.1-001	Ybx1 protein;Y box binding protein 1
779	IPI00509935	ywhabl	Tyrosine 3-monooxygenase/tryptophan 5-monooxygenase activation protein, beta polypeptide like
780	IPI00483518;IPI00817946	ywhae1	Ywhae1 protein;Protein
781	IPI00487033	ywhae2;zgc:113329	Tyrosine 3-monooxygenase/tryptophan 5-monooxygenase activation protein, epsilon polypeptide 2
782	IPI00851389	zC14A17.14-001	similar to erythroblast membrane-associated protein
